# Supplementary material for: Transcriptomic analysis of benznidazole-resistant Trypanosoma cruzi clone reveals nitroreductase I-independent resistance mechanisms
Source: PLoS One. 2025 Feb 18;20(2):e0314189. doi: 10.1371/journal.pone.0314189 (PMC12005674; doi:10.1371/journal.pone.0314189)
Supplement: S1 Table — (XLSX) [file pone.0314189.s006.xlsx]

## Sheet: S1 Table
S1 Table. Sequence of gRNA and primers used in the knockout of Trypanosoma cruzi NTRI gene
NAME	SEQUENCE	PURPOSE
gRNA1_NTRI	GGTGGCTGTTGTCATACACG	gRNAs and homology repair templates (HRT) from NTRI used to obtain the knockout parasites
gRNA2_NTRI	GTTCGCTGGTGACATGGAGC
HRT_NTRI_5'UTR_FW	ACAATAGGCGGCGGTAGTTAGAAGGGAGTGcccgggtaccgagctctctctt
HRT_NTRI_3'UTR_RW_Puromycin	CCGCAAGCGGCCTCGGTTATCTGTCGTTACtcaggcaccgggcttgcgggt
PCR_NTRI_FW (a)*	CCCGGATCCCTGGATGCCATGAAACGTGTA	Primers to confirm the knockout of NTR gene
PCR_NTRI_RW (b)*	CCCAAGCTTTCAAAACTTTCCCCACCGAAC
Puromycin_FW (c)*	ATGACCGAGTACAAGCCCAC
NTRI_3'UTR_RW (d)*	CCTCCCTTGCCTGCTGACAT
* See Figure S3
