# Supplementary material for: Transcriptomic analysis of benznidazole-resistant Trypanosoma cruzi clone reveals nitroreductase I-independent resistance mechanisms
Source: PLoS One. 2025 Feb 18;20(2):e0314189. doi: 10.1371/journal.pone.0314189 (PMC12005674; doi:10.1371/journal.pone.0314189)
Supplement: S1 File — Read counts obtained from Bz-sensitive and resistant Trypanosoma cruzi clones. 61R_cl4: resistant clone; 61S: sensitive clone; LER and WTS: resistant and sensitive clones, obtained by Lima et al. (2023) [26]. The letters a, b, and c correspond to the replicates (Sheet ReadCounts). DGR between Bz-sensitive (61S) vs. Bz-resistant (61R_cl4) Trypanosoma cruzi clones (Sheet 61Svs61R) and DGR between Bz-sensitive (WTS) vs. Bz-resistant (LER) Trypanosoma cruzi clones (Sheet WTSvsLER). Up- and down-regulated genes are highlighted in blue and red, respectively. (XLSX) [file pone.0314189.s007.xlsx]

## Sheet: ReadCounts
S1 File. Read counts obtained from Bz-sensitive and resistant Trypanosoma cruzi clones. 61R_cl4: resistant clone; 61S: sensitive clone; LER and WTS: resistant and sensitive clones, respectively, obtained by Lima et al (2023). The letters a, b and c correspond to the replicates. sensitive clones obtained by Lima et al 2023. The letters a, b and c correspond to the replicates.
Geneid	Chr	Start	End	Strand	Length	61R_cl4_a_filtered.bam	61R_cl4_b_filtered.bam	61S_a_filtered.bam	61S_b_filtered.bam	61S_c_filtered.bam	LER_a_sorted_filtered.bam	LER_b_sorted_filtered.bam	LER_c_sorted_filtered.bam	WTS_a_sorted_filtered.bam	WTS_b_sorted_filtered.bam	WTS_c_sorted_filtered.bam
C4B63_100g11	PRFA01000100	21508	23640	+	2133	37	34	27	42	25	63	72	26	38	58	46
C4B63_100g13	PRFA01000100	26482	27663	+	1182	48	52	40	47	39	13	22	13	9	4	12
C4B63_100g14	PRFA01000100	29260	30570	+	1311	58	16	11	28	32	18	9	15	7	7	11
C4B63_100g16	PRFA01000100	32935	33531	+	597	35	26	16	23	29	8	17	31	10	7	17
C4B63_100g2	PRFA01000100	3091	13466	+	10376	610	699	711	484	419	253	216	247	242	316	273
C4B63_100g24	PRFA01000100	40813	41634	+	822	44	36	27	34	50	30	27	33	31	26	12
C4B63_100g25	PRFA01000100	42085	42948	+	864	20	26	13	20	10	7	0	9	3	0	2
C4B63_100g27	PRFA01000100	44668	45750	+	1083	44	49	28	59	45	41	47	50	17	27	32
C4B63_100g30	PRFA01000100	53027	54169	+	1143	3	0	2	8	4	22	23	31	35	16	22
C4B63_100g31	PRFA01000100	56891	57388	+	498	1	4	3	7	4	92	77	100	39	42	37
C4B63_100g32	PRFA01000100	57635	58237	+	603	0	0	2	0	0	58	54	40	25	19	18
C4B63_100g33	PRFA01000100	58244	58816	+	573	0	2	0	0	1	65	66	50	52	37	26
C4B63_100g36	PRFA01000100	60513	61121	+	609	8	6	2	4	2	10	18	15	12	8	7
C4B63_100g37	PRFA01000100	61524	62636	+	1113	6	15	8	7	11	183	170	180	102	70	62
C4B63_100g58	PRFA01000100	101827	102645	+	819	90	62	50	81	88	38	34	44	40	26	39
C4B63_100g59	PRFA01000100	103096	104217	+	1122	1020	587	424	723	841	83	118	110	76	49	69
C4B63_100g60	PRFA01000100	105805	108336	+	2532	24	24	15	25	14	16	42	22	20	22	14
C4B63_100g63	PRFA01000100	111467	116077	+	4611	125	99	174	79	67	31	22	51	26	26	33
C4B63_100g73	PRFA01000100	96295	97311	-	1017	20	21	19	28	26	32	52	53	20	24	22
C4B63_100g75	PRFA01000100	92164	94695	-	2532	92	128	88	123	97	26	4	20	12	18	20
C4B63_100g77	PRFA01000100	78642	89033	-	10392	40	74	99	38	34	48	48	62	74	70	76
C4B63_100g8	PRFA01000100	18220	18735	+	516	2	9	5	5	2	8	3	4	0	9	10
C4B63_100g86	PRFA01000100	73239	73886	-	648	41	30	15	15	16	27	42	60	12	33	36
C4B63_100g87	PRFA01000100	69018	70817	-	1800	311	271	218	247	268	124	162	149	144	120	166
C4B63_100g90	PRFA01000100	66592	67434	-	843	182	202	125	156	151	14	40	13	11	7	11
C4B63_101g1	PRFA01000101	393	1643	+	1251	406	206	337	581	402	0	0	1	0	0	0
C4B63_101g10	PRFA01000101	20828	21904	+	1077	8	8	15	13	20	19	21	26	74	39	88
C4B63_101g11	PRFA01000101	23041	24117	+	1077	8	8	15	13	19	18	21	26	74	38	88
C4B63_101g12	PRFA01000101	25254	26330	+	1077	5490	5199	6747	9545	6658	19398	19268	20766	20359	19048	17980
C4B63_101g13	PRFA01000101	27951	28916	+	966	933	1262	639	871	891	1073	1386	1242	1127	980	1054
C4B63_101g14	PRFA01000101	29213	32695	+	3483	1625	1391	1015	1563	1524	2266	2150	2491	1914	1927	2014
C4B63_101g15	PRFA01000101	33721	36240	+	2520	1793	1910	1366	1445	1718	2993	3189	3515	2731	2707	2426
C4B63_101g2	PRFA01000101	3315	4565	+	1251	16	11	11	24	19	4	5	12	1	0	2
C4B63_101g20	PRFA01000101	41168	41734	+	567	1336	978	855	1174	1397	597	680	627	476	390	376
C4B63_101g21	PRFA01000101	42117	42755	+	639	1529	937	526	1137	1370	836	1009	1142	836	704	809
C4B63_101g23	PRFA01000101	44348	45364	+	1017	650	858	475	582	552	1111	1407	1387	939	992	979
C4B63_101g24	PRFA01000101	45910	47550	+	1641	1128	1170	762	902	1099	1175	1170	1263	875	784	695
C4B63_101g25	PRFA01000101	48112	49473	+	1362	3716	3496	2624	2285	2783	3271	3355	3607	2277	2007	2025
C4B63_101g26	PRFA01000101	50179	50979	+	801	3063	3223	2415	2579	2910	1848	1963	1983	1610	1608	1700
C4B63_101g27	PRFA01000101	51460	52749	+	1290	2029	1720	1556	1966	1953	1008	1221	1282	892	783	807
C4B63_101g28	PRFA01000101	53514	54959	+	1446	2137	1567	1704	2086	1828	1929	1684	2152	1013	1146	868
C4B63_101g3	PRFA01000101	6236	7486	+	1251	16	3	12	32	20	58	66	43	52	33	49
C4B63_101g31	PRFA01000101	57187	58863	+	1677	2950	2978	2062	2379	2508	2343	2547	2620	1894	1945	1849
C4B63_101g32	PRFA01000101	59476	62061	+	2586	2729	2779	2072	2500	2316	3813	3993	4421	4024	3790	3395
C4B63_101g33	PRFA01000101	62605	63291	+	687	357	164	104	234	274	365	449	489	379	283	339
C4B63_101g34	PRFA01000101	63504	65432	+	1929	1367	1685	828	1083	1130	1516	1599	1906	1574	1411	1430
C4B63_101g35	PRFA01000101	66213	67487	+	1275	13161	11014	12494	16322	13044	8151	8403	8928	5907	6074	5370
C4B63_101g36	PRFA01000101	68173	69762	+	1590	2365	4654	1988	3529	1834	2933	2821	3247	3889	3940	3342
C4B63_101g37	PRFA01000101	71383	72411	+	1029	22	28	15	29	30	430	422	507	309	281	270
C4B63_101g38	PRFA01000101	72790	75063	+	2274	77	77	29	43	50	158	144	191	121	169	146
C4B63_101g4	PRFA01000101	9162	9665	+	504	11	2	2	4	0	5	2	1	0	0	0
C4B63_101g41	PRFA01000101	78575	79378	+	804	10	3	8	3	4	0	0	2	0	4	0
C4B63_101g5	PRFA01000101	9616	10413	+	798	1088	681	1273	1651	1274	59	69	42	51	36	48
C4B63_101g57	PRFA01000101	101816	102397	+	582	4	9	6	10	20	89	86	115	80	30	51
C4B63_101g6	PRFA01000101	10926	11792	+	867	5859	6164	3862	4978	4277	6828	6598	7758	6413	5902	5155
C4B63_101g63	PRFA01000101	96099	96566	-	468	25	26	17	28	29	9	15	16	44	40	27
C4B63_101g64	PRFA01000101	94209	95513	-	1305	50	53	28	68	69	85	36	52	107	138	118
C4B63_101g65	PRFA01000101	91278	92957	-	1680	24	22	33	53	19	53	50	65	103	124	100
C4B63_101g66	PRFA01000101	90721	91269	-	549	91	59	28	73	62	141	132	141	116	128	122
C4B63_101g67	PRFA01000101	87636	88361	-	726	6	11	2	11	7	8	9	18	55	58	32
C4B63_101g68	PRFA01000101	84741	85886	-	1146	270	373	364	407	313	143	129	115	187	141	136
C4B63_101g8	PRFA01000101	15324	17237	+	1914	2484	3790	1904	4365	1909	1003	910	972	717	1024	1090
C4B63_101g9	PRFA01000101	18615	19691	+	1077	2	0	1	0	0	2	0	10	2	11	0
C4B63_101nc1	PRFA01000101	15	82	+	68	2	0	0	0	2	0	0	0	0	0	0
C4B63_101nc10	PRFA01000101	36753	36842	+	90	34	12	33	42	26	61	34	25	54	25	51
C4B63_101nc11	PRFA01000101	36880	36946	+	67	19	10	27	25	13	27	17	8	30	12	18
C4B63_101nc12	PRFA01000101	37724	37813	+	90	0	0	0	0	0	0	0	0	2	0	0
C4B63_101nc13	PRFA01000101	37862	37923	+	62	0	0	0	0	0	0	0	0	0	0	0
C4B63_101nc14	PRFA01000101	37956	38028	+	73	0	0	0	0	0	0	0	0	0	0	1
C4B63_101nc15	PRFA01000101	38108	38164	+	57	0	0	0	0	0	0	0	0	0	0	1
C4B63_101nc16	PRFA01000101	38188	38277	+	90	0	0	0	0	0	0	0	0	0	0	1
C4B63_101nc17	PRFA01000101	38315	38381	+	67	0	0	0	0	0	0	0	0	0	0	0
C4B63_101nc18	PRFA01000101	39159	39248	+	90	21	8	16	19	13	1	2	2	3	5	2
C4B63_101nc19	PRFA01000101	39297	39358	+	62	3	4	4	6	2	1	2	2	1	9	1
C4B63_101nc2	PRFA01000101	2807	2896	+	90	0	1	1	1	1	2	0	1	0	0	0
C4B63_101nc20	PRFA01000101	39391	39463	+	73	1	3	1	5	1	0	1	1	1	5	1
C4B63_101nc21	PRFA01000101	39543	39599	+	57	2	1	1	1	1	0	0	0	0	0	1
C4B63_101nc22	PRFA01000101	39623	39712	+	90	2	0	1	1	0	0	0	0	0	0	1
C4B63_101nc23	PRFA01000101	39750	39816	+	67	0	0	1	0	0	0	0	0	0	0	0
C4B63_101nc24	PRFA01000101	40594	40683	+	90	18	5	13	13	10	1	1	1	2	0	2
C4B63_101nc25	PRFA01000101	40732	40793	+	62	3	0	1	3	1	3	3	6	2	0	2
C4B63_101nc26	PRFA01000101	40826	40898	+	73	42	12	2	35	41	2	4	6	3	0	6
C4B63_101nc27	PRFA01000101	75902	76041	+	140	1	4	1	2	0	2	4	11	8	12	12
C4B63_101nc3	PRFA01000101	2934	3000	+	67	15	3	6	3	14	1	1	1	0	0	0
C4B63_101nc4	PRFA01000101	5729	5818	+	90	8	8	5	5	5	0	0	2	2	1	0
C4B63_101nc5	PRFA01000101	5856	5923	+	68	32	7	6	12	11	0	0	0	0	0	0
C4B63_101nc6	PRFA01000101	8653	8742	+	90	81	68	61	83	66	0	2	2	0	1	0
C4B63_101nc7	PRFA01000101	8780	8847	+	68	59	41	34	54	41	0	0	0	1	0	0
C4B63_101nc8	PRFA01000101	36521	36593	+	73	3	0	1	8	4	1	0	6	2	4	3
C4B63_101nc9	PRFA01000101	36673	36729	+	57	18	1	8	14	15	38	17	22	24	15	28
C4B63_102g33	PRFA01000102	102682	105447	-	2766	501	372	456	497	540	456	408	493	386	377	292
C4B63_102g335c	PRFA01000102	52500	52754	-	255	284	349	304	390	356	272	435	392	408	371	411
C4B63_102g376c	PRFA01000102	20452	20877	-	426	5084	4481	4568	6170	5528	1248	1450	1550	861	1011	857
C4B63_102g38	PRFA01000102	88635	97325	-	8691	1140	973	1299	966	979	685	670	743	523	709	600
C4B63_102g39	PRFA01000102	87004	87651	-	648	119	166	92	127	129	484	539	426	505	505	486
C4B63_102g40	PRFA01000102	85827	86612	-	786	326	302	171	250	286	361	333	278	455	496	406
C4B63_102g41	PRFA01000102	83416	84843	-	1428	704	604	825	659	617	381	420	465	348	326	373
C4B63_102g42	PRFA01000102	81698	82441	-	744	19	46	32	12	26	3	12	1	2	3	4
C4B63_102g43	PRFA01000102	80712	81377	-	666	75	66	68	75	112	109	150	71	106	94	160
C4B63_102g44	PRFA01000102	78713	79408	-	696	223	291	161	178	180	364	382	369	505	605	597
C4B63_102g45	PRFA01000102	74483	77452	-	2970	1847	2082	1462	1774	1902	1921	1907	2203	1886	2019	1801
C4B63_102g46	PRFA01000102	72865	74067	-	1203	1500	1532	1422	1809	1608	1250	1345	1389	1514	1422	1409
C4B63_102g47	PRFA01000102	71614	72489	-	876	992	1410	730	1239	995	824	810	914	987	897	790
C4B63_102g50	PRFA01000102	65556	67091	-	1536	2894	2901	1912	2259	2420	2061	2245	2267	2451	2603	2337
C4B63_102g51	PRFA01000102	62898	64847	-	1950	2799	3068	2114	2578	2286	1547	1800	1494	1701	2016	1843
C4B63_102g52	PRFA01000102	60252	62429	-	2178	921	1166	694	971	1063	1473	1601	1554	1627	1745	1534
C4B63_102g53	PRFA01000102	57088	59850	-	2763	1402	1455	988	1242	1383	2097	2109	2084	2029	2273	1986
C4B63_102g54	PRFA01000102	55516	56766	-	1251	1085	1842	857	1090	961	1040	1279	1287	1344	1327	1293
C4B63_102g55	PRFA01000102	53127	55079	-	1953	1397	1836	1108	1893	1553	1209	1218	1277	1303	1224	1161
C4B63_102g56	PRFA01000102	51621	52148	-	528	65	89	45	67	72	117	152	134	140	207	150
C4B63_102g58	PRFA01000102	49449	50684	-	1236	8	3	4	3	0	0	0	2	0	0	0
C4B63_102g59	PRFA01000102	48847	49437	-	591	0	0	4	0	0	0	4	2	0	0	0
C4B63_102g60	PRFA01000102	47549	48613	-	1065	9	2	2	1	1	0	0	0	0	0	0
C4B63_102g61	PRFA01000102	45628	47232	-	1605	7	5	2	6	14	52	56	72	68	64	72
C4B63_102g62	PRFA01000102	44590	45372	-	783	386	282	288	464	430	1280	1277	1531	985	934	772
C4B63_102g63	PRFA01000102	43443	44141	-	699	454	394	358	558	485	9	9	11	14	6	0
C4B63_102g64	PRFA01000102	42058	43068	-	1011	427	644	364	516	334	336	321	326	345	359	261
C4B63_102g68	PRFA01000102	36755	39601	-	2847	17	28	7	15	19	74	37	86	65	97	55
C4B63_102g69	PRFA01000102	34323	36368	-	2046	111	68	97	114	105	75	68	90	40	31	47
C4B63_102g71	PRFA01000102	32259	33293	-	1035	582	535	421	591	553	617	674	698	575	481	535
C4B63_102g72	PRFA01000102	29553	31775	-	2223	1204	1067	1055	1351	1215	634	551	602	562	602	511
C4B63_102g73	PRFA01000102	27187	28716	-	1530	940	927	658	878	884	120	130	155	158	128	147
C4B63_102g74	PRFA01000102	21427	26670	-	5244	1640	2210	1557	1395	1741	1161	1049	1248	1147	1305	1153
C4B63_102g75	PRFA01000102	17708	19831	-	2124	434	492	268	414	342	502	588	599	619	547	509
C4B63_102g76	PRFA01000102	16350	17774	-	1425	119	146	89	136	112	129	204	166	187	170	141
C4B63_102g77	PRFA01000102	14340	15767	-	1428	238	276	143	222	198	1	5	0	0	0	0
C4B63_102g78	PRFA01000102	13039	13884	-	846	1078	1559	918	1099	1345	215	261	279	229	192	187
C4B63_102g79	PRFA01000102	10554	12428	-	1875	793	1163	658	962	690	742	833	775	673	664	598
C4B63_102g80	PRFA01000102	8685	9143	-	459	2	0	4	0	0	0	0	0	2	1	0
C4B63_102g81	PRFA01000102	7304	8263	-	960	16	6	10	2	6	8	4	2	8	8	12
C4B63_102g85	PRFA01000102	1530	2099	-	570	4	4	5	0	1	2	6	0	4	2	0
C4B63_102g86	PRFA01000102	777	1208	-	432	1	1	7	7	2	8	8	10	33	4	10
C4B63_103g14	PRFA01000103	33830	34618	+	789	5	0	11	8	4	53	52	53	29	46	17
C4B63_103g15	PRFA01000103	35281	36981	+	1701	9	4	1	5	6	30	39	52	32	49	30
C4B63_103g16	PRFA01000103	36882	37400	+	519	1	0	2	0	0	15	9	18	24	19	17
C4B63_103g17	PRFA01000103	37484	37957	+	474	43	1	2	22	62	44	31	50	41	50	35
C4B63_103g21	PRFA01000103	42802	43275	+	474	7	1	0	2	3	40	45	50	35	41	40
C4B63_103g37	PRFA01000103	89596	90705	+	1110	6	0	0	1	2	1	0	0	0	1	0
C4B63_103g44	PRFA01000103	103525	106278	+	2754	438	395	706	1000	758	274	274	313	126	202	176
C4B63_103g48	PRFA01000103	82261	83593	-	1333	11	17	27	26	25	8	11	4	0	12	7
C4B63_103g49	PRFA01000103	80704	81849	-	1146	8	22	13	34	15	16	23	28	26	15	11
C4B63_103g50	PRFA01000103	79186	80070	-	885	2	1	4	1	1	21	13	17	10	13	14
C4B63_103g51	PRFA01000103	76575	77789	-	1215	140	121	187	167	133	66	91	101	27	27	38
C4B63_103g52	PRFA01000103	74983	75984	-	1002	34	6	6	34	38	5	8	4	5	5	2
C4B63_103g59	PRFA01000103	61983	64736	-	2754	45	47	93	90	74	126	169	154	102	80	56
C4B63_103g60	PRFA01000103	59828	61033	-	1206	92	81	291	373	235	17	28	20	5	17	20
C4B63_103g62	PRFA01000103	55370	56218	-	849	0	3	0	7	0	14	28	10	8	2	6
C4B63_103g63	PRFA01000103	54884	55354	-	471	23	22	23	22	23	44	53	54	29	33	51
C4B63_103g64	PRFA01000103	53078	54289	-	1212	46	37	35	44	61	55	39	51	26	22	38
C4B63_103g65	PRFA01000103	48989	51736	-	2748	71	74	111	246	152	344	594	430	273	321	328
C4B63_103g68	PRFA01000103	40111	41835	-	1725	48	44	44	83	73	124	174	200	91	80	96
C4B63_103g69	PRFA01000103	38940	40088	-	1149	50	42	53	78	55	95	111	150	70	53	63
C4B63_103g72	PRFA01000103	30138	30818	-	681	24	33	33	32	25	48	51	70	41	29	29
C4B63_103g73	PRFA01000103	30050	30535	-	486	22	30	35	36	30	42	58	80	43	39	34
C4B63_103g74	PRFA01000103	28349	29545	-	1197	89	87	126	100	136	203	167	187	99	87	106
C4B63_103g75	PRFA01000103	24336	27056	-	2721	1739	1200	1101	1473	1061	140	166	162	52	69	68
C4B63_103g77	PRFA01000103	20110	21036	-	927	52	74	99	123	103	209	187	180	133	160	146
C4B63_103g79	PRFA01000103	16091	16681	-	591	2	9	9	6	3	45	34	26	17	14	19
C4B63_103g83	PRFA01000103	12816	13541	-	726	287	152	171	163	274	36	36	53	20	12	18
C4B63_103g84	PRFA01000103	11009	12217	-	1209	167	164	152	166	169	201	253	257	95	89	96
C4B63_103nc1	PRFA01000103	87957	88020	+	64	2	0	0	4	6	2	3	5	1	3	4
C4B63_103nc2	PRFA01000103	88058	88147	+	90	0	0	0	2	0	0	1	2	0	0	4
C4B63_104g100	PRFA01000104	17260	18627	-	1368	0	0	0	0	1	0	0	0	0	0	0
C4B63_104g101	PRFA01000104	14960	16327	-	1368	11	7	6	7	10	0	0	0	0	0	0
C4B63_104g102	PRFA01000104	12660	14027	-	1368	105	33	77	48	60	22	16	14	6	6	12
C4B63_104g103	PRFA01000104	10241	11650	-	1410	369	395	197	259	267	146	113	149	84	67	88
C4B63_104g104	PRFA01000104	8368	9624	-	1257	32	2	4	7	26	84	98	67	94	103	86
C4B63_104g105	PRFA01000104	6623	7999	-	1377	464	363	265	297	300	346	428	434	208	219	220
C4B63_104g106	PRFA01000104	1342	5694	-	4353	61	60	40	51	47	307	249	403	201	152	157
C4B63_104g380c	PRFA01000104	45994	46209	-	216	808	1554	763	848	820	1072	1348	1523	1258	1176	1152
C4B63_104g47	PRFA01000104	107494	108549	-	1056	166	137	80	92	114	16	14	40	26	32	14
C4B63_104g48	PRFA01000104	104862	106982	-	2121	3	0	1	5	2	0	0	0	0	0	1
C4B63_104g49	PRFA01000104	103529	104578	-	1050	200	109	83	166	172	44	39	42	38	26	63
C4B63_104g53	PRFA01000104	96189	97322	-	1134	49	54	31	55	40	2	8	10	2	2	2
C4B63_104g57	PRFA01000104	89353	90504	-	1152	1319	1054	1467	1456	1593	38	41	39	31	33	34
C4B63_104g62	PRFA01000104	81731	82864	-	1134	11	14	10	22	15	1	5	4	2	1	2
C4B63_104g65	PRFA01000104	74915	76048	-	1134	11	14	15	6	4	10	14	5	3	1	4
C4B63_104g70	PRFA01000104	67624	68757	-	1134	25	25	19	16	19	15	4	3	9	21	12
C4B63_104g74	PRFA01000104	60805	61938	-	1134	533	437	516	588	575	266	350	359	442	411	408
C4B63_104g75	PRFA01000104	56187	59834	-	3648	355	312	194	195	241	475	400	471	394	458	436
C4B63_104g76	PRFA01000104	54634	56298	-	1665	1191	1087	604	634	953	91	121	164	119	87	80
C4B63_104g78	PRFA01000104	50967	52178	-	1212	458	901	356	496	355	1662	1843	1536	1512	1655	1845
C4B63_104g79	PRFA01000104	47826	49547	-	1722	569	533	442	426	535	588	695	611	338	362	372
C4B63_104g80	PRFA01000104	47116	48093	-	978	804	824	609	593	767	244	227	330	148	165	152
C4B63_104g81	PRFA01000104	43526	45253	-	1728	461	361	195	282	265	1827	1790	2178	1056	1153	947
C4B63_104g83	PRFA01000104	40578	41069	-	492	32	3	6	9	13	10	8	8	2	1	0
C4B63_104g84	PRFA01000104	37977	39755	-	1779	2	4	0	0	0	7	5	8	7	5	8
C4B63_104g86	PRFA01000104	36400	37191	-	792	385	82	71	177	347	28	25	22	13	7	15
C4B63_104g87	PRFA01000104	35181	35777	-	597	69	27	21	41	53	0	4	2	1	0	0
C4B63_104g88	PRFA01000104	34733	35377	-	645	25	26	12	24	9	24	20	41	8	8	10
C4B63_104g89	PRFA01000104	32840	33472	-	633	8	2	5	19	2	9	18	10	8	7	4
C4B63_104g90	PRFA01000104	30730	31917	-	1188	0	0	0	0	0	0	0	0	0	0	2
C4B63_104g91	PRFA01000104	30300	30785	-	486	3	1	0	2	2	1	1	1	1	1	3
C4B63_104g93	PRFA01000104	29006	29515	-	510	8	3	2	0	2	0	0	0	2	0	0
C4B63_104g94	PRFA01000104	27065	28111	-	1047	0	0	0	0	0	0	0	0	0	0	0
C4B63_104g95	PRFA01000104	25661	26707	-	1047	0	0	0	0	0	0	0	0	0	0	0
C4B63_104g96	PRFA01000104	24257	25303	-	1047	4	3	3	3	2	0	0	0	0	0	0
C4B63_104g97	PRFA01000104	22853	23899	-	1047	0	0	0	0	0	0	0	0	0	0	0
C4B63_104g98	PRFA01000104	21593	22495	-	903	10	7	8	11	22	62	60	73	21	30	36
C4B63_104g99	PRFA01000104	19560	20927	-	1368	15	3	5	3	3	0	0	0	0	0	0
C4B63_105g44	PRFA01000105	101669	103342	-	1674	39	44	48	58	45	77	52	51	48	41	48
C4B63_105g45	PRFA01000105	96607	99732	-	3126	73	27	61	68	51	133	98	103	86	52	88
C4B63_105g46	PRFA01000105	92504	92992	-	489	223	226	174	230	162	12	12	25	17	29	17
C4B63_105g47	PRFA01000105	91107	92411	-	1305	191	183	192	217	155	116	75	81	61	71	74
C4B63_105g48	PRFA01000105	86128	88809	-	2682	331	163	164	296	279	133	142	112	74	76	68
C4B63_105g49	PRFA01000105	81509	82075	-	567	113	107	77	117	58	168	147	122	134	99	101
C4B63_105g51	PRFA01000105	70229	71887	-	1659	86	65	36	89	59	13	23	10	15	18	9
C4B63_105g52	PRFA01000105	64364	66037	-	1674	51	49	34	43	35	128	135	108	102	64	96
C4B63_105g53	PRFA01000105	59307	62435	-	3129	509	294	473	436	449	147	129	153	117	115	97
C4B63_105g54	PRFA01000105	53028	54698	-	1671	123	107	97	135	110	678	735	605	422	413	477
C4B63_105g55	PRFA01000105	50973	51698	-	726	729	772	851	1012	922	383	355	412	494	366	383
C4B63_105g56	PRFA01000105	50503	50991	-	489	915	891	1064	1178	1061	528	449	445	582	490	539
C4B63_105g57	PRFA01000105	49975	50484	-	510	168	164	146	138	123	185	233	223	241	228	223
C4B63_105g59	PRFA01000105	43950	44933	-	984	791	831	1311	1236	1132	612	650	619	509	518	543
C4B63_105g60	PRFA01000105	42559	43461	-	903	273	184	245	249	258	498	546	481	467	467	423
C4B63_105g61	PRFA01000105	38825	41008	-	2184	12910	6165	9708	12152	10387	3029	3484	3602	2658	2144	2202
C4B63_105g62	PRFA01000105	36663	37060	-	398	87	31	43	48	56	0	1	3	5	3	2
C4B63_105g63	PRFA01000105	34965	35447	-	483	197	163	191	169	174	16	8	19	8	24	11
C4B63_105g64	PRFA01000105	30619	33087	-	2469	1536	753	1133	1385	1220	168	174	160	208	139	134
C4B63_105g65	PRFA01000105	24661	26331	-	1671	293	262	206	283	222	424	441	416	232	308	329
C4B63_105g66	PRFA01000105	19602	22724	-	3123	72	33	39	60	36	446	400	408	297	293	272
C4B63_105g68	PRFA01000105	13107	15905	-	2799	1593	1596	1407	1434	1397	1060	1210	1137	1364	1309	1299
C4B63_105g69	PRFA01000105	11856	12200	-	345	21	4	16	13	20	48	38	39	39	50	42
C4B63_105g71	PRFA01000105	10989	11570	-	582	178	194	222	234	194	426	456	571	578	432	389
C4B63_105g72	PRFA01000105	10078	10686	-	609	78	92	79	75	74	142	163	175	150	183	209
C4B63_105g73	PRFA01000105	4839	5321	-	483	95	63	84	71	79	473	502	451	579	511	552
C4B63_105g74	PRFA01000105	4489	4974	-	486	806	747	1043	1152	1067	1100	1184	1051	1244	1173	1335
C4B63_105g75	PRFA01000105	2796	4328	-	1533	1327	1238	1584	1731	1468	900	953	830	909	1038	941
C4B63_105g76	PRFA01000105	2351	2914	-	564	68	60	76	80	54	122	122	116	116	80	167
C4B63_106g1	PRFA01000106	832	1335	+	504	515	268	558	671	497	142	126	136	174	182	179
C4B63_106g11c	PRFA01000106	6454	6720	+	267	31	16	14	12	29	3	3	0	8	0	7
C4B63_106g18	PRFA01000106	34396	34884	+	489	44	20	16	33	28	173	235	228	159	144	175
C4B63_106g19	PRFA01000106	36145	38850	+	2706	220	228	119	166	135	70	79	60	59	66	72
C4B63_106g2	PRFA01000106	3770	4759	+	990	417	261	556	532	398	1050	1089	1097	1090	1117	1024
C4B63_106g3	PRFA01000106	5189	6181	+	993	333	314	192	254	291	120	178	162	106	122	98
C4B63_106g4	PRFA01000106	7049	8062	+	1014	308	398	227	409	353	180	197	136	158	205	192
C4B63_106g40	PRFA01000106	93249	99542	+	6294	1057	772	1027	1206	865	921	843	1089	606	621	597
C4B63_106g41	PRFA01000106	100545	103847	+	3303	94	53	67	115	91	110	86	135	58	46	52
C4B63_106g44	PRFA01000106	83368	83946	-	579	176	218	105	169	152	365	431	441	402	276	260
C4B63_106g45	PRFA01000106	81246	82796	-	1551	121	157	72	145	107	115	128	156	98	77	46
C4B63_106g46	PRFA01000106	78615	79949	-	1335	34	31	27	58	30	159	140	129	64	74	95
C4B63_106g47	PRFA01000106	77389	78567	-	1179	21	8	11	14	13	72	96	70	63	41	56
C4B63_106g49	PRFA01000106	71782	73116	-	1335	11	10	9	11	11	32	56	31	27	27	35
C4B63_106g5	PRFA01000106	8446	10794	+	2349	542	506	361	540	394	226	289	291	368	292	276
C4B63_106g50	PRFA01000106	67956	70514	-	2559	97	87	71	132	54	169	170	163	141	128	123
C4B63_106g53	PRFA01000106	62207	63268	-	1062	346	297	283	301	283	48	80	90	28	32	30
C4B63_106g54	PRFA01000106	58177	60906	-	2730	159	137	122	175	82	111	139	133	106	124	81
C4B63_106g57	PRFA01000106	52591	53925	-	1335	11	10	7	11	11	29	63	29	19	25	28
C4B63_106g59	PRFA01000106	49955	51337	-	1383	139	193	90	119	61	154	138	139	136	125	134
C4B63_106g6	PRFA01000106	11464	12162	+	699	83	70	62	90	63	154	179	176	243	126	156
C4B63_106g60	PRFA01000106	48609	49706	-	1098	55	42	20	63	20	282	387	325	211	292	189
C4B63_106g61	PRFA01000106	46859	47680	-	822	37	10	16	40	37	326	327	336	272	246	209
C4B63_106g63	PRFA01000106	42744	43802	-	1059	712	627	509	624	600	74	90	105	58	76	49
C4B63_106g71	PRFA01000106	28016	29566	-	1551	99	154	77	130	120	31	19	7	6	3	4
C4B63_106g72	PRFA01000106	24160	26715	-	2556	80	95	69	108	60	96	146	128	141	65	84
C4B63_106g73	PRFA01000106	13626	21271	-	7646	89	67	114	78	64	159	139	159	173	155	140
C4B63_106nc1	PRFA01000106	21786	21849	+	64	10	5	5	6	19	0	0	0	0	0	0
C4B63_107g100	PRFA01000107	17315	18031	-	717	11	6	5	12	7	191	220	172	162	187	135
C4B63_107g104	PRFA01000107	12288	13130	-	843	259	251	178	241	194	271	296	299	222	177	233
C4B63_107g106	PRFA01000107	10935	11429	-	495	105	40	28	80	60	53	61	55	37	26	42
C4B63_107g28	PRFA01000107	38782	39306	+	525	65	67	40	52	61	51	48	41	39	31	25
C4B63_107g29	PRFA01000107	39859	40764	+	906	77	71	74	56	67	102	103	91	54	61	71
C4B63_107g3	PRFA01000107	3727	5412	+	1686	382	416	273	402	415	556	556	697	600	634	613
C4B63_107g30	PRFA01000107	41856	45278	+	3423	124	45	36	77	76	266	395	312	277	248	263
C4B63_107g32	PRFA01000107	50807	51955	+	1149	7	0	1	2	2	245	339	294	241	271	219
C4B63_107g4	PRFA01000107	5801	8770	+	2970	464	416	275	430	352	440	466	501	460	503	454
C4B63_107g46	PRFA01000107	74938	75957	+	1020	22	12	2	13	17	31	33	50	32	14	19
C4B63_107g48	PRFA01000107	77674	79512	+	1839	64	68	54	98	65	108	83	62	60	66	58
C4B63_107g49	PRFA01000107	79487	80377	+	891	35	20	18	26	21	32	39	61	32	25	40
C4B63_107g5	PRFA01000107	8991	9890	+	900	21	10	12	10	12	144	181	142	192	192	231
C4B63_107g50	PRFA01000107	83400	84458	+	1059	552	506	367	560	535	157	127	130	85	91	82
C4B63_107g59	PRFA01000107	100269	100802	-	534	38	37	35	32	26	18	2	9	2	10	2
C4B63_107g60	PRFA01000107	95382	97514	-	2133	100	110	106	146	65	40	77	43	39	12	30
C4B63_107g64	PRFA01000107	91354	92535	-	1182	27	30	24	22	14	11	16	14	16	16	16
C4B63_107g65	PRFA01000107	88447	89757	-	1311	36	24	25	45	29	4	6	8	8	8	4
C4B63_107g76	PRFA01000107	69735	70556	-	822	2	2	0	2	4	20	48	42	14	19	23
C4B63_107g77	PRFA01000107	68244	69287	-	1044	258	213	169	190	270	196	229	211	155	142	132
C4B63_107g78	PRFA01000107	64123	66963	-	2841	51	40	24	70	30	144	100	101	74	92	70
C4B63_107g81	PRFA01000107	59838	60998	-	1161	84	66	43	67	68	100	142	141	162	92	124
C4B63_107g82	PRFA01000107	57918	59207	-	1290	282	334	205	349	313	167	131	92	119	107	81
C4B63_107g84	PRFA01000107	54968	55564	-	597	7	10	23	6	3	24	28	28	22	10	13
C4B63_107g92	PRFA01000107	33360	34397	-	1038	41	18	20	21	20	172	188	185	104	99	121
C4B63_107g93	PRFA01000107	29245	32070	-	2826	236	199	150	315	134	415	502	453	366	363	457
C4B63_107g96	PRFA01000107	25030	25620	-	591	22	15	2	11	22	255	241	347	289	237	269
C4B63_107g97	PRFA01000107	24018	24629	-	612	233	229	120	232	213	287	285	292	131	161	166
C4B63_107g98	PRFA01000107	21112	22293	-	1182	65	61	35	79	32	181	153	141	129	128	169
C4B63_107g99	PRFA01000107	19649	21172	-	1524	60	84	51	101	35	276	258	255	213	187	249
C4B63_108g11	PRFA01000108	11859	22519	+	10661	160	180	244	175	142	357	388	402	409	449	422
C4B63_108g13	PRFA01000108	25509	26252	+	744	302	269	304	285	261	47	56	49	52	50	58
C4B63_108g14	PRFA01000108	26655	27500	+	846	827	617	678	570	570	183	156	181	144	127	107
C4B63_108g15	PRFA01000108	33281	36043	+	2763	5915	4216	4921	4352	4828	815	876	893	625	687	725
C4B63_108g16	PRFA01000108	41186	41851	+	666	148	79	120	158	113	198	220	265	198	257	190
C4B63_108g18	PRFA01000108	43692	45059	+	1368	335	322	221	315	341	434	478	632	505	465	521
C4B63_108g19	PRFA01000108	46516	47946	+	1431	3987	3035	1748	2535	2063	51	81	86	107	99	85
C4B63_108g21	PRFA01000108	47835	49019	+	1185	4387	3248	1899	2774	2391	19	12	17	17	16	18
C4B63_108g23	PRFA01000108	50904	52154	+	1251	2286	1910	1967	2162	2083	939	955	965	699	794	836
C4B63_108g26	PRFA01000108	59002	60228	+	1227	2683	2183	2669	2314	2196	1612	1757	1730	1229	1319	1302
C4B63_108g27	PRFA01000108	60286	60906	+	621	598	402	399	464	434	201	189	172	200	161	212
C4B63_108g28	PRFA01000108	60994	62178	+	1185	3441	3034	2599	2644	2493	780	832	888	871	792	868
C4B63_108g29	PRFA01000108	63381	65555	+	2175	5295	2708	4659	5286	5221	3490	4048	4326	1982	1876	1740
C4B63_108g32	PRFA01000108	67752	69047	+	1296	155	190	175	171	154	3	2	0	0	4	2
C4B63_108g41	PRFA01000108	75643	85834	+	10192	910	743	1104	655	739	1671	1426	1729	1968	2108	1837
C4B63_108g42	PRFA01000108	88557	90380	+	1824	869	794	935	818	761	172	169	128	132	140	159
C4B63_108g47	PRFA01000108	96303	103529	+	7227	328	347	452	325	233	452	462	516	601	686	595
C4B63_108g6	PRFA01000108	141	8748	+	8608	337	382	358	284	289	381	360	428	436	451	391
C4B63_108nc1	PRFA01000108	11468	11538	+	71	4	0	0	2	0	0	0	0	0	0	0
C4B63_108nc2	PRFA01000108	74767	74832	+	66	8	4	2	4	3	0	0	0	0	0	0
C4B63_108nc3	PRFA01000108	96098	96163	+	66	8	4	2	4	3	0	0	0	0	0	0
C4B63_109g345c	PRFA01000109	36640	36951	-	312	0	0	0	0	0	0	0	0	0	2	2
C4B63_109g349c	PRFA01000109	35316	35627	-	312	0	0	0	0	0	0	0	0	0	0	0
C4B63_109g37	PRFA01000109	99544	100260	-	717	1033	1012	1259	1473	1676	7	4	9	0	4	3
C4B63_109g39	PRFA01000109	94115	97099	-	2985	207	258	346	288	282	47	29	40	70	94	81
C4B63_109g40	PRFA01000109	92841	93374	-	534	344	330	355	429	422	3	2	2	7	0	5
C4B63_109g405c	PRFA01000109	14752	15063	-	312	0	1	0	4	0	7	12	5	15	17	18
C4B63_109g409c	PRFA01000109	13430	13741	-	312	0	0	0	0	1	0	0	0	0	0	0
C4B63_109g41	PRFA01000109	91043	92074	-	1032	1666	925	1018	1563	1861	17	16	19	9	15	21
C4B63_109g42	PRFA01000109	87599	88705	-	1107	845	513	609	745	762	0	2	0	0	2	6
C4B63_109g47	PRFA01000109	79446	80915	-	1470	441	427	773	654	753	207	334	223	267	271	257
C4B63_109g53	PRFA01000109	74101	74706	-	606	86	94	92	103	123	6	11	4	2	2	6
C4B63_109g54	PRFA01000109	72448	73530	-	1083	426	346	478	561	611	114	94	103	109	112	137
C4B63_109g56	PRFA01000109	71170	71919	-	750	55	52	39	82	33	34	34	42	56	53	44
C4B63_109g57	PRFA01000109	70490	71191	-	702	48	56	44	101	91	14	18	29	44	32	45
C4B63_109g58	PRFA01000109	65971	68802	-	2832	654	642	726	1083	772	632	743	733	861	926	936
C4B63_109g60	PRFA01000109	61279	63903	-	2625	391	121	136	361	392	94	96	92	77	67	89
C4B63_109g61	PRFA01000109	56679	58856	-	2178	11223	5532	8562	9627	10307	4188	5292	5203	3383	3139	3072
C4B63_109g62	PRFA01000109	53817	54491	-	675	875	829	842	858	817	516	472	588	456	433	361
C4B63_109g63	PRFA01000109	52959	53585	-	627	383	329	280	355	336	7	8	2	0	1	4
C4B63_109g64	PRFA01000109	52228	52857	-	630	395	298	360	390	354	8	2	4	12	2	10
C4B63_109g65	PRFA01000109	48316	50940	-	2625	1071	412	948	1454	1328	120	142	103	84	130	108
C4B63_109g67	PRFA01000109	44743	45849	-	1107	240	117	175	167	197	266	282	285	261	326	310
C4B63_109g69	PRFA01000109	40400	41182	-	783	252	418	262	433	358	36	26	16	66	34	37
C4B63_109g84	PRFA01000109	18590	19138	-	549	28	46	49	80	57	0	0	0	1	0	0
C4B63_109g85	PRFA01000109	17439	18089	-	651	4	15	22	51	18	14	39	11	45	21	53
C4B63_109g88	PRFA01000109	10494	11198	-	705	0	0	2	0	0	0	0	0	0	0	1
C4B63_109g89	PRFA01000109	7789	8370	-	582	0	0	2	4	4	0	0	0	0	0	0
C4B63_109g90	PRFA01000109	6644	7288	-	645	2	3	4	17	14	11	5	0	1	10	16
C4B63_109g91	PRFA01000109	6358	6984	-	627	3	1	6	15	12	8	4	0	0	13	20
C4B63_10g100	PRFA01000010	313181	314620	+	1440	3018	4173	2593	4592	3093	1296	1174	1640	1898	1574	1560
C4B63_10g101	PRFA01000010	315386	317467	+	2082	1291	1295	770	1297	885	1062	1100	1265	1286	1286	1227
C4B63_10g102	PRFA01000010	317796	318416	+	621	765	482	386	915	631	530	677	687	749	660	754
C4B63_10g103	PRFA01000010	318996	321254	+	2259	7133	7021	5739	8479	6899	6846	6521	7527	6389	5989	5567
C4B63_10g104	PRFA01000010	322155	323708	+	1554	1120	1361	1031	1481	1190	1038	1160	1047	1293	1376	1443
C4B63_10g105	PRFA01000010	324010	326064	+	2055	2126	2712	1850	2055	1523	1675	1736	1759	1527	1554	1532
C4B63_10g106	PRFA01000010	326061	328241	+	2181	6568	9247	5218	6374	4960	2987	2830	3270	2603	2813	2539
C4B63_10g109	PRFA01000010	330528	333677	+	3150	3682	3499	3108	3730	4094	3857	3572	4213	3726	3769	3415
C4B63_10g111	PRFA01000010	334184	336031	+	1848	2661	2986	2301	3156	3309	2364	2506	2642	2532	2364	2180
C4B63_10g112	PRFA01000010	337225	338238	+	1014	4512	4968	3833	3707	3815	4573	5272	5071	4781	4400	4532
C4B63_10g114	PRFA01000010	339042	340703	+	1662	1282	1061	769	1455	1173	1575	1639	1794	1600	1855	1743
C4B63_10g115	PRFA01000010	340979	341563	+	585	4211	4986	3524	4246	4911	2401	2737	2637	2674	2791	2790
C4B63_10g116	PRFA01000010	342090	346319	+	4230	3223	3857	2618	3627	3332	3469	3362	3904	3927	3390	3328
C4B63_10g117	PRFA01000010	346878	349436	+	2559	1519	1417	827	1439	1278	1808	1674	1967	1898	1759	1750
C4B63_10g118	PRFA01000010	349703	351274	+	1572	1017	1037	582	1153	954	1554	1449	1561	1506	1416	1368
C4B63_10g119	PRFA01000010	351486	352610	+	1125	54	60	79	76	47	318	339	202	396	315	433
C4B63_10g120	PRFA01000010	353291	354415	+	1125	54	60	79	76	47	317	339	203	396	315	434
C4B63_10g121	PRFA01000010	355097	355630	+	534	0	0	0	0	0	0	0	0	0	0	0
C4B63_10g122	PRFA01000010	355675	356217	+	543	0	0	0	1	0	38	27	37	74	32	44
C4B63_10g1222c	PRFA01000010	534648	535061	-	414	703	776	429	672	776	416	525	472	446	373	417
C4B63_10g123	PRFA01000010	356899	357432	+	534	0	0	0	0	0	0	0	0	0	0	0
C4B63_10g124	PRFA01000010	357477	358019	+	543	0	0	0	1	0	34	27	37	72	32	44
C4B63_10g125	PRFA01000010	358349	359428	+	1080	1415	1744	1275	1557	1832	2321	2738	2419	2374	2167	2236
C4B63_10g126	PRFA01000010	360358	362259	+	1902	2449	2429	1588	2330	2242	2852	3125	3159	2593	2519	2386
C4B63_10g127	PRFA01000010	362875	364656	+	1782	769	933	678	1196	785	1639	1552	1731	1811	2005	1958
C4B63_10g129	PRFA01000010	366656	367237	+	582	1454	1018	1038	1371	1533	1988	2007	1872	1348	1337	1342
C4B63_10g131	PRFA01000010	370068	370991	+	924	3377	4219	3110	3167	4437	2469	2722	2450	3063	3450	3175
C4B63_10g132	PRFA01000010	371681	372841	+	1161	1741	1063	1338	1622	1554	1533	1467	1560	1078	1167	1147
C4B63_10g134	PRFA01000010	374862	375917	+	1056	650	836	416	677	601	1272	1520	1457	1425	1474	1360
C4B63_10g135	PRFA01000010	375971	377746	+	1776	799	1348	598	901	950	1365	1591	1437	1526	1540	1377
C4B63_10g136	PRFA01000010	378606	379829	+	1224	6369	6473	4992	5641	6997	3642	3697	3924	3608	3262	3150
C4B63_10g137	PRFA01000010	380474	381685	+	1212	2269	2038	1848	2324	2380	2832	3134	2737	2523	2574	2730
C4B63_10g139	PRFA01000010	382010	382777	+	768	1993	2020	1594	2210	2172	1312	1496	1508	1238	1332	1350
C4B63_10g140	PRFA01000010	383415	387845	+	4431	5587	4224	4304	3814	4547	5518	5410	6386	5051	4925	4236
C4B63_10g142	PRFA01000010	389561	391036	+	1476	743	648	495	565	648	1211	1153	1241	1152	1029	1069
C4B63_10g143	PRFA01000010	390889	393291	+	2403	2215	2495	1740	1866	2147	2373	2417	2809	2564	2573	2214
C4B63_10g145	PRFA01000010	393942	397376	+	3435	2419	1933	1649	1760	2243	2776	2718	3032	2449	2566	2190
C4B63_10g146	PRFA01000010	399086	400057	+	972	1580	1922	1099	1486	1783	1238	1502	1604	1788	1869	1635
C4B63_10g147	PRFA01000010	400586	401206	+	621	1081	1174	1133	1219	1119	1533	1537	1788	1505	1494	1211
C4B63_10g148	PRFA01000010	401434	402417	+	984	3153	3015	2764	3418	3134	2510	2653	3087	2757	2571	2228
C4B63_10g150	PRFA01000010	403822	404913	+	1092	855	862	490	766	773	950	985	1257	1244	1049	972
C4B63_10g151	PRFA01000010	405323	406564	+	1242	1838	1265	1201	1611	1664	1552	1558	1818	1582	1354	1391
C4B63_10g153	PRFA01000010	407659	408519	+	861	362	230	191	263	252	810	567	948	404	506	370
C4B63_10g154	PRFA01000010	408306	409091	+	786	259	124	118	160	187	750	571	849	408	445	401
C4B63_10g155	PRFA01000010	411470	412843	+	1374	5565	3775	4237	4565	5071	3228	3710	3422	3250	3127	3258
C4B63_10g157	PRFA01000010	413446	414855	+	1410	826	263	482	676	579	889	656	995	321	437	365
C4B63_10g159	PRFA01000010	417866	418621	+	756	3137	4371	2246	2547	2732	1566	1978	1850	2509	2508	2444
C4B63_10g160	PRFA01000010	419242	421722	+	2481	4567	3929	3959	4197	4133	4655	4476	5284	3018	3097	2685
C4B63_10g161	PRFA01000010	423147	423794	+	648	259	173	144	214	199	209	292	318	339	295	254
C4B63_10g162	PRFA01000010	423832	424851	+	1020	896	926	655	873	720	703	701	767	720	734	699
C4B63_10g1625c	PRFA01000010	287049	287393	-	345	1293	2225	1058	1522	1449	579	721	600	809	784	796
C4B63_10g164	PRFA01000010	425255	427864	+	2610	989	1044	676	804	911	1461	1473	1472	1649	1646	1611
C4B63_10g165	PRFA01000010	428889	429701	+	813	3083	3680	2391	2864	2623	3365	3635	3685	3923	3934	3718
C4B63_10g166	PRFA01000010	429542	430756	+	1215	3102	2655	1676	2243	2461	4074	3927	4584	4756	4389	3787
C4B63_10g167	PRFA01000010	431733	435218	+	3486	2809	6760	2506	2486	2530	3714	3740	3706	5707	6363	5366
C4B63_10g168	PRFA01000010	436492	443400	+	6909	1909	2282	1256	1125	1447	1034	948	1315	640	668	486
C4B63_10g1699c	PRFA01000010	242646	243032	-	387	322	382	196	294	307	424	546	369	468	583	662
C4B63_10g1756c	PRFA01000010	206870	207283	-	414	495	534	375	526	540	825	953	835	910	892	911
C4B63_10g1766c	PRFA01000010	200628	200993	-	366	700	747	431	591	753	640	812	713	958	1024	1088
C4B63_10g1811c	PRFA01000010	167596	168012	-	417	6869	12371	6184	6746	6830	3029	3363	3581	4996	4763	4313
C4B63_10g1870c	PRFA01000010	130518	130802	-	285	1285	2276	951	1364	1330	1233	1219	1072	1483	1278	1460
C4B63_10g1930c	PRFA01000010	78804	79109	-	306	493	392	402	477	525	405	516	484	476	523	488
C4B63_10g263	PRFA01000010	590276	591464	+	1189	45	43	24	31	34	21	5	12	21	32	26
C4B63_10g266	PRFA01000010	597616	600240	+	2625	414	139	180	319	238	122	157	124	115	97	150
C4B63_10g267	PRFA01000010	602458	603376	+	919	8	10	7	7	10	3	0	0	3	2	10
C4B63_10g271	PRFA01000010	615315	616364	-	1050	41	21	46	36	31	35	55	53	48	44	45
C4B63_10g272	PRFA01000010	614219	614824	-	606	40	66	44	48	32	257	288	370	363	352	310
C4B63_10g274	PRFA01000010	612796	613848	-	1053	116	112	74	68	79	374	347	496	439	391	299
C4B63_10g275	PRFA01000010	610317	611948	-	1632	97	86	103	129	129	450	409	461	448	425	422
C4B63_10g276	PRFA01000010	608746	610083	-	1338	579	294	212	389	470	228	294	312	304	287	292
C4B63_10g277	PRFA01000010	607687	608376	-	690	113	60	41	91	152	8	27	10	4	10	13
C4B63_10g278	PRFA01000010	606119	607213	-	1095	289	268	281	374	338	221	224	290	237	209	214
C4B63_10g280	PRFA01000010	587515	589047	-	1533	1184	1270	831	1528	1181	213	294	296	303	234	322
C4B63_10g281	PRFA01000010	585671	587218	-	1548	528	337	350	716	563	152	152	216	172	152	110
C4B63_10g282	PRFA01000010	583651	585363	-	1713	208	183	184	402	200	120	127	134	86	129	86
C4B63_10g284	PRFA01000010	580827	581219	-	393	270	172	229	308	369	440	458	493	533	700	673
C4B63_10g285	PRFA01000010	578209	580566	-	2358	260	137	146	242	223	577	640	682	721	691	580
C4B63_10g286	PRFA01000010	576809	577894	-	1086	13	16	21	11	11	0	6	7	4	0	4
C4B63_10g287	PRFA01000010	574801	576570	-	1770	52	82	101	77	58	8	38	4	19	22	26
C4B63_10g288	PRFA01000010	572693	574462	-	1770	1	0	0	0	0	0	0	0	0	0	0
C4B63_10g289	PRFA01000010	570586	572355	-	1770	3	1	0	1	5	0	0	0	0	0	0
C4B63_10g290	PRFA01000010	568478	570247	-	1770	1	0	0	0	0	0	0	0	0	0	0
C4B63_10g291	PRFA01000010	566373	568142	-	1770	371	80	42	185	267	198	256	215	199	246	293
C4B63_10g292	PRFA01000010	563668	566022	-	2355	1154	1142	573	1098	719	1304	1301	1474	1452	1258	1442
C4B63_10g293	PRFA01000010	560464	563214	-	2751	1929	1628	1172	2677	1229	568	419	454	338	401	400
C4B63_10g294	PRFA01000010	558386	559054	-	669	1323	1569	953	1399	1141	1012	1220	1036	1045	1009	1165
C4B63_10g295	PRFA01000010	557328	558080	-	753	2072	1791	1362	2353	2176	615	754	721	921	925	905
C4B63_10g296	PRFA01000010	552365	556480	-	4116	3660	3165	2413	3682	2840	3206	3190	3427	2911	3054	2964
C4B63_10g297	PRFA01000010	550904	551860	-	957	2274	2410	1264	2106	1798	2153	2448	2583	2379	2061	2181
C4B63_10g298	PRFA01000010	547667	550204	-	2538	2913	3840	2135	3230	2820	2093	2181	2365	1977	1931	1764
C4B63_10g301	PRFA01000010	541745	546937	-	5193	2557	3307	2094	2380	2442	3362	3196	3732	3990	3920	3356
C4B63_10g302	PRFA01000010	540545	541282	-	738	417	711	326	500	436	948	971	1008	1156	1203	1128
C4B63_10g303	PRFA01000010	538035	539978	-	1944	2257	3119	1902	2443	2583	3166	3002	3553	3229	2908	2726
C4B63_10g305	PRFA01000010	533250	534257	-	1008	5050	4365	3946	4094	4834	2047	2073	2016	2237	2165	2254
C4B63_10g306	PRFA01000010	530984	532324	-	1341	2287	1847	1678	2315	2190	1625	1803	1907	1837	1623	1889
C4B63_10g307	PRFA01000010	528710	530398	-	1689	2358	2127	1302	2382	2470	1652	1801	1643	1824	1788	1736
C4B63_10g308	PRFA01000010	526769	528454	-	1686	1286	1381	973	1239	1235	1887	2034	1919	2031	2311	2124
C4B63_10g309	PRFA01000010	525921	526502	-	582	367	663	260	360	364	856	1085	899	1155	1156	1144
C4B63_10g310	PRFA01000010	523602	525410	-	1809	582	793	501	776	711	820	844	1005	1129	1098	972
C4B63_10g311	PRFA01000010	521165	522919	-	1755	2520	3266	2161	2766	2831	2579	2607	2852	3670	3527	3358
C4B63_10g312	PRFA01000010	516835	517734	-	900	638	758	634	734	571	516	533	615	645	651	633
C4B63_10g315	PRFA01000010	510217	511515	-	1299	1130	1249	733	1066	1063	1667	1839	1887	1930	1988	1854
C4B63_10g316	PRFA01000010	507773	508276	-	504	0	0	0	0	0	0	0	0	0	0	0
C4B63_10g318	PRFA01000010	505812	506315	-	504	0	0	0	0	0	0	0	0	0	0	0
C4B63_10g320	PRFA01000010	503855	504358	-	504	0	0	0	0	0	0	0	0	0	0	0
C4B63_10g322	PRFA01000010	501893	502396	-	504	0	0	0	0	0	0	0	0	0	0	0
C4B63_10g323	PRFA01000010	499933	500436	-	504	0	0	0	0	0	0	0	0	0	0	0
C4B63_10g325	PRFA01000010	497975	498478	-	504	0	0	0	0	0	0	0	0	0	0	0
C4B63_10g327	PRFA01000010	496015	496518	-	504	0	0	0	0	0	0	0	0	0	0	0
C4B63_10g329	PRFA01000010	494056	494559	-	504	0	0	0	0	0	0	0	0	0	0	0
C4B63_10g331	PRFA01000010	492098	492601	-	504	0	0	0	0	0	0	0	0	0	0	0
C4B63_10g333	PRFA01000010	490141	490644	-	504	0	0	0	0	0	0	0	0	0	0	0
C4B63_10g335	PRFA01000010	488183	488686	-	504	0	0	0	0	0	0	0	0	0	0	0
C4B63_10g337	PRFA01000010	486226	486729	-	504	0	0	0	0	0	0	0	0	0	0	0
C4B63_10g339	PRFA01000010	484268	484771	-	504	0	0	0	0	0	0	0	0	0	0	0
C4B63_10g341	PRFA01000010	482309	482812	-	504	0	0	0	0	0	0	0	0	0	0	0
C4B63_10g342	PRFA01000010	480422	480925	-	504	0	0	0	0	0	0	0	0	0	0	0
C4B63_10g344	PRFA01000010	476519	477022	-	504	0	0	0	0	0	0	0	0	0	0	0
C4B63_10g345	PRFA01000010	472613	473116	-	504	0	0	0	0	0	0	0	0	0	0	0
C4B63_10g347	PRFA01000010	470654	471157	-	504	0	0	1	0	0	0	0	0	0	0	0
C4B63_10g349	PRFA01000010	468697	469200	-	504	0	0	0	0	0	0	0	0	0	0	0
C4B63_10g351	PRFA01000010	466738	467241	-	504	0	0	0	0	0	0	0	0	0	0	0
C4B63_10g353	PRFA01000010	464772	465275	-	504	0	0	0	0	0	0	0	0	0	0	0
C4B63_10g355	PRFA01000010	462863	463366	-	504	0	0	0	0	0	0	0	0	0	0	0
C4B63_10g357	PRFA01000010	460905	461408	-	504	0	0	0	0	0	0	0	0	0	0	0
C4B63_10g359	PRFA01000010	458940	459443	-	504	0	0	0	0	0	0	0	0	0	0	0
C4B63_10g361	PRFA01000010	456980	457483	-	504	0	0	0	0	0	0	0	0	0	0	0
C4B63_10g363	PRFA01000010	455021	455524	-	504	0	0	0	0	0	0	0	0	0	0	0
C4B63_10g365	PRFA01000010	453062	453565	-	504	0	0	0	0	0	0	0	0	0	0	0
C4B63_10g367	PRFA01000010	451102	451605	-	504	1	0	1	0	1	0	0	0	0	0	0
C4B63_10g369	PRFA01000010	449140	449643	-	504	0	0	0	0	0	0	0	0	0	0	0
C4B63_10g371	PRFA01000010	447178	447681	-	504	0	0	0	0	0	0	0	0	0	0	0
C4B63_10g397	PRFA01000010	301172	303112	-	1941	115	158	131	137	152	100	124	187	140	156	138
C4B63_10g400	PRFA01000010	295913	296950	-	1038	184	246	92	277	189	99	106	189	161	146	132
C4B63_10g401	PRFA01000010	295005	295541	-	537	10	3	2	6	4	0	0	0	1	2	1
C4B63_10g402	PRFA01000010	293301	294761	-	1461	177	331	149	229	212	191	230	268	245	322	277
C4B63_10g403	PRFA01000010	291860	292363	-	504	27	16	16	35	26	7	6	15	3	4	6
C4B63_10g404	PRFA01000010	288270	289628	-	1359	2413	4880	1637	2420	1596	394	455	577	1123	1057	1067
C4B63_10g406	PRFA01000010	283466	284278	-	813	9047	18952	9250	10439	8335	4644	5006	5347	7062	6087	6279
C4B63_10g407	PRFA01000010	281618	282730	-	1113	1178	1551	789	1260	1183	1512	1755	1886	1873	1814	1835
C4B63_10g408	PRFA01000010	279923	281332	-	1410	1797	2767	1248	2027	1411	1343	1469	1469	1542	1489	1399
C4B63_10g409	PRFA01000010	277904	279169	-	1266	3362	5358	3071	4305	3398	2328	2351	2116	2609	2848	2869
C4B63_10g410	PRFA01000010	275840	276973	-	1134	1134	765	1085	1176	957	935	956	973	1043	955	904
C4B63_10g411	PRFA01000010	273232	275586	-	2355	105	101	108	128	136	674	662	934	689	579	605
C4B63_10g412	PRFA01000010	270565	271488	-	924	194	203	182	284	166	306	333	296	310	325	293
C4B63_10g413	PRFA01000010	268609	270027	-	1419	350	361	254	485	336	203	208	279	227	177	250
C4B63_10g415	PRFA01000010	264928	267312	-	2385	3	6	1	2	5	8	6	14	8	9	12
C4B63_10g416	PRFA01000010	263011	264618	-	1608	4	6	2	9	9	12	16	9	31	25	35
C4B63_10g417	PRFA01000010	261291	261941	-	651	15	11	7	23	9	9	11	11	19	6	8
C4B63_10g419	PRFA01000010	257703	260087	-	2385	3	6	1	3	7	8	6	14	8	9	12
C4B63_10g420	PRFA01000010	255786	257393	-	1608	0	0	0	0	0	0	0	0	0	0	0
C4B63_10g421	PRFA01000010	254066	254716	-	651	15	11	7	23	9	9	11	11	19	6	8
C4B63_10g423	PRFA01000010	250481	252865	-	2385	53	90	72	114	99	214	157	263	239	222	148
C4B63_10g424	PRFA01000010	248564	250171	-	1608	4	6	2	10	9	12	16	9	31	26	35
C4B63_10g425	PRFA01000010	246845	247495	-	651	0	0	0	0	0	1	32	6	14	11	12
C4B63_10g426	PRFA01000010	246142	246627	-	486	22	21	12	18	20	20	50	21	26	42	31
C4B63_10g427	PRFA01000010	245473	246081	-	609	13	12	6	14	10	12	13	14	10	33	10
C4B63_10g428	PRFA01000010	244556	245605	-	1050	52	50	33	88	35	110	108	111	101	75	71
C4B63_10g429	PRFA01000010	241265	242251	-	987	318	328	223	367	228	317	422	495	518	492	466
C4B63_10g430	PRFA01000010	240823	241293	-	471	92	99	82	115	100	12	9	32	7	17	17
C4B63_10g431	PRFA01000010	238683	240206	-	1524	1281	1633	948	1476	1551	1770	2010	1964	2222	2166	2007
C4B63_10g433	PRFA01000010	237517	238365	-	849	453	511	358	346	379	556	570	650	708	703	689
C4B63_10g434	PRFA01000010	235544	237691	-	2148	1562	1627	1200	1229	1430	1781	1824	1883	2392	2292	1877
C4B63_10g436	PRFA01000010	233583	234422	-	840	1993	3123	1580	1984	2033	1947	2085	2177	2824	2318	2522
C4B63_10g437	PRFA01000010	230855	232672	-	1818	3256	4698	2518	3395	2762	2918	3115	3594	3000	2994	2622
C4B63_10g438	PRFA01000010	228929	229465	-	537	861	928	559	679	846	886	1069	773	920	993	1158
C4B63_10g439	PRFA01000010	226099	228387	-	2289	11782	22022	9474	11162	10301	11482	11724	13243	15970	15126	14115
C4B63_10g440	PRFA01000010	223514	225376	-	1863	5022	4858	3720	4398	4548	2823	3065	3309	3314	3447	3414
C4B63_10g442	PRFA01000010	220802	221887	-	1086	1311	1758	898	1217	1296	2291	2354	2530	2908	2955	2879
C4B63_10g443	PRFA01000010	219926	220381	-	456	1758	1086	1150	1660	1721	681	856	864	730	592	647
C4B63_10g444	PRFA01000010	218031	219290	-	1260	1054	1053	652	857	1101	1099	1338	1368	1741	1567	1570
C4B63_10g445	PRFA01000010	217028	217864	-	837	4593	4122	3674	3869	4477	2823	3126	3231	2479	2148	2175
C4B63_10g446	PRFA01000010	213670	215949	-	2280	2553	2959	2163	2405	2533	2646	2989	2733	2960	2990	2777
C4B63_10g447	PRFA01000010	211601	212704	-	1104	1149	1414	890	1152	1168	881	1080	958	1196	1269	1227
C4B63_10g448	PRFA01000010	210169	210972	-	804	1688	2074	1465	1795	1982	2527	2550	2568	1897	1882	1817
C4B63_10g449	PRFA01000010	207575	209083	-	1509	1680	2551	1235	1560	1561	1625	1936	1818	2661	2774	2663
C4B63_10g450	PRFA01000010	204925	206550	-	1626	5561	6788	5333	6613	6331	3581	3905	4248	3744	3368	3307
C4B63_10g451	PRFA01000010	202480	204285	-	1806	845	1046	548	972	906	1334	1343	1625	1647	1647	1395
C4B63_10g452	PRFA01000010	201369	202133	-	765	509	734	365	534	559	962	1194	1085	1222	1143	1203
C4B63_10g453	PRFA01000010	196758	199727	-	2970	7710	6627	5888	6507	5498	12236	11543	13998	4708	4456	4206
C4B63_10g454	PRFA01000010	196228	196986	-	759	2922	2467	2228	2448	2082	4207	3874	4816	1497	1561	1390
C4B63_10g455	PRFA01000010	194132	196315	-	2184	12576	11696	10004	10795	9825	14323	13931	16528	5291	4859	4655
C4B63_10g457	PRFA01000010	192101	192937	-	837	3383	3889	2661	2864	2980	1934	1999	2056	3098	3047	2811
C4B63_10g458	PRFA01000010	191124	192440	-	1317	7670	8532	5660	6154	6468	3537	3797	3900	5487	5163	4969
C4B63_10g459	PRFA01000010	189851	190369	-	519	3965	3990	4006	4534	4233	3176	3675	4031	3026	2623	2516
C4B63_10g460	PRFA01000010	186095	188872	-	2778	3719	3476	2624	2795	3074	2751	2921	3224	3226	3270	2781
C4B63_10g461	PRFA01000010	184181	185617	-	1437	2397	2033	1796	2474	2479	1241	1378	1323	1363	1469	1498
C4B63_10g462	PRFA01000010	181652	183772	-	2121	2459	2243	1377	1608	1996	1833	2012	2122	2256	2429	2076
C4B63_10g464	PRFA01000010	180103	181242	-	1140	675	567	355	611	628	896	1083	1229	1221	1061	886
C4B63_10g465	PRFA01000010	176427	178526	-	2100	1546	1042	1263	1640	1252	1406	1322	1728	1201	1299	1057
C4B63_10g466	PRFA01000010	174044	175174	-	1131	2588	1600	1777	1902	2258	2019	2455	2364	1712	1875	1724
C4B63_10g467	PRFA01000010	172491	173576	-	1086	802	666	452	759	484	699	790	773	817	694	752
C4B63_10g468	PRFA01000010	170971	172422	-	1452	1301	1234	921	1255	1034	1033	1021	1109	1080	1092	976
C4B63_10g469	PRFA01000010	170159	170683	-	525	870	602	408	575	757	576	547	584	508	579	465
C4B63_10g470	PRFA01000010	168417	169703	-	1287	1496	1191	862	1220	1269	1323	1527	1451	1557	1463	1574
C4B63_10g472	PRFA01000010	165339	166442	-	1104	859	667	598	946	917	1036	898	1115	517	620	565
C4B63_10g473	PRFA01000010	162507	163283	-	777	563	1142	497	726	619	1003	1293	1400	1519	1383	1440
C4B63_10g474	PRFA01000010	161173	162159	-	987	1500	1493	1188	1669	1707	1318	1313	1274	1377	1372	1169
C4B63_10g476	PRFA01000010	159264	159830	-	567	924	908	531	718	628	627	728	751	718	857	782
C4B63_10g477	PRFA01000010	156073	157434	-	1362	1273	1226	724	1119	1051	1092	1188	1231	1421	1232	1300
C4B63_10g478	PRFA01000010	154350	155591	-	1242	1755	1657	1235	1683	1689	1861	1997	1779	1818	1672	1874
C4B63_10g479	PRFA01000010	152069	153814	-	1746	3205	3833	2312	2786	3052	2552	2579	2917	3608	3350	2917
C4B63_10g480	PRFA01000010	149935	151491	-	1557	761	946	784	966	671	724	708	873	625	677	537
C4B63_10g482	PRFA01000010	145523	146032	-	510	1047	1275	741	891	913	792	869	805	980	966	1083
C4B63_10g483	PRFA01000010	144359	145144	-	786	1810	1561	1293	1299	1684	1856	2105	1987	1894	2048	1876
C4B63_10g485	PRFA01000010	141255	144011	-	2757	1808	2447	1397	1848	1566	1857	1881	2039	2219	2228	1973
C4B63_10g486	PRFA01000010	140444	140968	-	525	1339	1769	894	1345	1372	915	1131	1002	1047	968	1167
C4B63_10g487	PRFA01000010	136151	140092	-	3942	5677	7187	5543	5477	5367	3530	3409	3556	3629	3513	3413
C4B63_10g488	PRFA01000010	134228	135472	-	1245	2355	3742	2001	2728	2560	2768	2914	3206	3323	3021	2973
C4B63_10g489	PRFA01000010	132842	133654	-	813	2134	2157	1728	1794	1790	1576	1915	1772	1434	1440	1482
C4B63_10g490	PRFA01000010	131380	132528	-	1149	11789	13710	10655	12474	11323	11063	11679	12527	10808	10222	9999
C4B63_10g491	PRFA01000010	129089	129868	-	780	549	681	377	516	482	927	1102	866	1028	1034	1234
C4B63_10g492	PRFA01000010	127159	127953	-	795	3701	4697	3190	3492	2983	2814	2855	3414	3613	2836	2844
C4B63_10g493	PRFA01000010	124934	126520	-	1587	660	619	284	567	547	824	965	1020	1050	921	1044
C4B63_10g494	PRFA01000010	123705	124664	-	960	1073	503	563	1007	929	730	850	901	826	577	746
C4B63_10g495	PRFA01000010	120919	122556	-	1638	3986	3634	2988	3289	3704	2312	2452	2251	2439	2472	2456
C4B63_10g496	PRFA01000010	119855	120496	-	642	528	489	345	382	541	779	1033	925	1068	1011	927
C4B63_10g497	PRFA01000010	116869	119583	-	2715	3791	4645	3111	3072	3564	4010	3882	4298	3802	3494	3169
C4B63_10g498	PRFA01000010	115201	115989	-	789	1716	2810	1196	1704	1584	1121	1347	1128	1436	1487	1454
C4B63_10g499	PRFA01000010	110486	114856	-	4371	4863	4498	4059	3802	4150	4454	4699	4949	4571	4646	4313
C4B63_10g501	PRFA01000010	107699	110185	-	2487	3360	3549	3024	3467	2699	3621	3625	3869	3054	2960	2726
C4B63_10g503	PRFA01000010	105368	106873	-	1506	5209	5661	4505	5241	4711	3982	4415	4398	3524	3864	3630
C4B63_10g504	PRFA01000010	104517	105002	-	486	3064	3084	2229	2484	2775	1877	2179	1693	2065	2201	2182
C4B63_10g505	PRFA01000010	101788	103218	-	1431	938	1159	568	1066	881	892	868	1022	983	807	809
C4B63_10g506	PRFA01000010	98901	100982	-	2082	1470	2047	966	1398	1299	2385	2269	2459	2878	2765	2454
C4B63_10g507	PRFA01000010	97514	98527	-	1014	2706	2335	1877	1997	2515	2027	2329	2097	1948	2198	1817
C4B63_10g509	PRFA01000010	94603	96942	-	2340	1419	1421	1062	1475	1271	1355	1360	1360	1504	1558	1425
C4B63_10g510	PRFA01000010	93270	94082	-	813	2400	3142	2359	2386	2284	1688	1641	1653	1648	1496	1425
C4B63_10g511	PRFA01000010	91369	93375	-	2007	4012	4855	3433	3588	3457	4219	3927	4512	4225	4086	3841
C4B63_10g512	PRFA01000010	90039	90929	-	891	1060	614	1233	875	647	235	230	245	101	169	227
C4B63_10g513	PRFA01000010	82830	88778	-	5949	6864	4360	5033	4719	4962	5813	5585	6692	4285	4359	4241
C4B63_10g514	PRFA01000010	80205	81794	-	1590	633	485	300	457	504	961	965	996	902	960	1104
C4B63_10g515	PRFA01000010	79491	80042	-	552	1334	1384	914	1040	1384	1382	1489	1448	1424	1308	1458
C4B63_10g516	PRFA01000010	77664	78446	-	783	1126	1056	749	1081	1024	898	1169	1072	960	1051	967
C4B63_10g517	PRFA01000010	76056	77282	-	1227	4388	7514	2821	3951	3236	2185	2423	2429	3027	3020	2765
C4B63_10g518	PRFA01000010	74758	75777	-	1020	521	614	291	487	363	656	647	640	584	638	557
C4B63_10g519	PRFA01000010	73739	74416	-	678	170	226	99	194	109	405	414	425	463	460	452
C4B63_10g520	PRFA01000010	72694	73545	-	852	985	1086	691	806	1051	975	1168	1111	1149	901	1061
C4B63_10g521	PRFA01000010	71074	72495	-	1422	1252	1515	704	1117	1183	1681	1816	1804	2131	2045	1886
C4B63_10g522	PRFA01000010	67702	70761	-	3060	11291	8904	9213	9402	10161	5717	5568	6139	5545	6515	5496
C4B63_10g523	PRFA01000010	66148	67017	-	870	2489	1895	1906	2491	2210	2050	2218	2413	2798	2908	2701
C4B63_10g524	PRFA01000010	64295	65359	-	1065	1117	1297	790	1030	1005	818	948	994	1050	842	829
C4B63_10g525	PRFA01000010	60497	63412	-	2916	1699	2015	1170	1499	1462	1623	1844	1864	1842	1803	1693
C4B63_10g526	PRFA01000010	55637	57493	-	1857	116	88	58	60	77	416	416	503	552	717	600
C4B63_10g527	PRFA01000010	50647	53364	-	2718	176	209	162	139	121	592	579	553	536	436	525
C4B63_10g528	PRFA01000010	46748	49645	-	2898	681	969	612	656	455	467	534	362	506	422	566
C4B63_10g529	PRFA01000010	43205	45922	-	2718	8	5	5	1	2	92	86	71	98	50	92
C4B63_10g530	PRFA01000010	39482	42199	-	2718	8	7	9	2	5	17	14	12	17	12	18
C4B63_10g531	PRFA01000010	37284	37883	-	600	293	296	247	204	221	29	39	64	52	65	45
C4B63_10g533	PRFA01000010	28401	31103	-	2703	1832	2136	1343	1675	1318	364	365	398	272	250	273
C4B63_10g535	PRFA01000010	22591	23604	-	1014	52	66	40	77	25	64	38	42	48	54	47
C4B63_10g537	PRFA01000010	17811	19946	-	2136	2362	2350	1885	2202	1785	758	811	681	458	525	473
C4B63_10g538	PRFA01000010	13600	15972	-	2373	657	511	444	593	556	381	438	354	248	276	311
C4B63_10g539	PRFA01000010	325	10611	-	10287	1264	1262	2029	1454	1296	215	212	232	303	348	280
C4B63_10g791c	PRFA01000010	428136	428543	+	408	376	471	358	425	466	754	1033	796	802	823	869
C4B63_10g98	PRFA01000010	309878	311278	+	1401	1107	1261	717	1632	927	718	658	744	852	760	816
C4B63_10g99	PRFA01000010	311621	312712	+	1092	3559	5389	2505	4675	3761	2027	2002	2058	2366	2380	2043
C4B63_10nc1	PRFA01000010	11146	11212	+	67	9	13	2	9	9	39	62	56	18	28	26
C4B63_10nc2	PRFA01000010	589473	589553	+	81	52	17	2	23	51	4	1	3	0	0	2
C4B63_10nc3	PRFA01000010	605654	605735	+	82	58	8	16	33	28	0	0	0	0	0	0
C4B63_10nc4	PRFA01000010	605792	605872	+	81	56	6	7	27	26	0	1	0	0	0	0
C4B63_110g1	PRFA01000110	1220	1702	+	483	241	364	373	362	292	0	0	0	0	0	0
C4B63_110g10	PRFA01000110	16880	17794	+	915	141	116	117	154	199	228	192	262	239	198	166
C4B63_110g11	PRFA01000110	18417	18971	+	555	0	0	0	0	0	0	0	0	0	0	0
C4B63_110g12	PRFA01000110	20154	21191	+	1038	1	0	3	1	1	1	5	0	1	2	4
C4B63_110g13	PRFA01000110	21201	21689	+	489	0	1	3	0	0	4	4	2	3	2	1
C4B63_110g16	PRFA01000110	23886	34384	+	10499	404	306	1017	636	635	1150	954	1033	856	1031	957
C4B63_110g2	PRFA01000110	2210	2686	+	477	12	13	21	21	22	0	0	0	0	0	0
C4B63_110g21	PRFA01000110	35654	36268	+	615	6	8	4	1	8	2	3	2	7	3	2
C4B63_110g22	PRFA01000110	37452	38489	+	1038	1	0	3	1	1	1	5	0	1	2	5
C4B63_110g23	PRFA01000110	38499	38987	+	489	1	1	7	4	2	4	4	2	3	2	1
C4B63_110g24	PRFA01000110	40796	41392	+	597	7	2	2	10	7	0	4	4	4	6	2
C4B63_110g25	PRFA01000110	41689	42186	+	498	3	2	0	2	8	10	2	2	4	6	6
C4B63_110g27	PRFA01000110	44184	45296	+	1113	4	9	3	4	4	5	43	15	32	19	30
C4B63_110g29	PRFA01000110	45567	47075	+	1509	11	14	19	7	14	2	8	2	6	2	10
C4B63_110g3	PRFA01000110	3494	4108	+	615	53	25	65	50	74	0	0	0	0	0	0
C4B63_110g31	PRFA01000110	48320	49012	+	693	23	35	42	24	30	12	22	18	14	10	26
C4B63_110g32	PRFA01000110	49904	50386	+	483	251	385	392	372	303	0	0	0	0	0	0
C4B63_110g33	PRFA01000110	50844	51371	+	528	12	13	21	21	30	0	4	1	1	0	0
C4B63_110g34	PRFA01000110	52180	52794	+	615	47	20	64	38	66	0	0	0	0	0	0
C4B63_110g35	PRFA01000110	53249	53812	+	564	68	81	79	67	72	0	0	0	0	0	0
C4B63_110g36	PRFA01000110	56397	56876	+	480	92	68	187	112	135	51	54	121	67	54	52
C4B63_110g37	PRFA01000110	57244	58866	+	1623	433	390	658	474	527	28	16	13	27	3	21
C4B63_110g38	PRFA01000110	59934	60764	+	831	20	34	18	37	31	2	0	2	0	1	4
C4B63_110g39	PRFA01000110	61356	64076	+	2721	255	263	567	376	289	0	20	3	8	4	11
C4B63_110g4	PRFA01000110	4565	5128	+	564	62	76	79	66	70	0	0	0	0	0	0
C4B63_110g40	PRFA01000110	63988	68886	+	4899	187	131	119	123	159	155	136	142	197	120	153
C4B63_110g41	PRFA01000110	69071	73798	+	4728	195	165	192	210	165	128	153	169	192	109	158
C4B63_110g42	PRFA01000110	74075	75019	+	945	342	337	524	491	398	299	197	196	208	227	180
C4B63_110g43	PRFA01000110	75370	76284	+	915	158	129	123	190	219	4	10	12	16	8	18
C4B63_110g45	PRFA01000110	76785	77453	+	669	1	5	3	0	5	10	16	15	19	23	19
C4B63_110g46	PRFA01000110	78626	79663	+	1038	2	4	8	2	2	0	0	0	0	0	0
C4B63_110g48	PRFA01000110	82336	92835	+	10500	222	161	469	270	289	1715	1664	1788	1414	1696	1565
C4B63_110g49	PRFA01000110	96140	96655	+	516	1	3	0	6	3	0	0	0	0	0	0
C4B63_110g50	PRFA01000110	96291	96977	+	687	0	2	0	6	3	0	0	0	0	0	0
C4B63_110g6	PRFA01000110	7726	8499	+	774	154	129	283	144	197	32	14	22	16	4	22
C4B63_110g7	PRFA01000110	8575	10197	+	1623	415	386	657	466	511	0	2	2	1	0	0
C4B63_110g8	PRFA01000110	11264	12094	+	831	27	42	22	52	49	2	2	2	9	8	4
C4B63_110g9	PRFA01000110	12686	16531	+	3846	558	589	1086	814	694	12	30	52	32	66	40
C4B63_110nc1	PRFA01000110	23071	23150	+	80	0	0	0	0	0	0	0	0	0	0	0
C4B63_110nc2	PRFA01000110	23202	23277	+	76	2	2	0	3	14	2	2	5	7	2	20
C4B63_110nc3	PRFA01000110	40365	40444	+	80	0	0	0	0	0	0	0	0	0	0	0
C4B63_110nc4	PRFA01000110	40495	40570	+	76	2	0	0	1	5	0	0	0	0	0	0
C4B63_110nc5	PRFA01000110	81524	81603	+	80	0	0	0	0	0	0	0	0	0	0	0
C4B63_110nc6	PRFA01000110	81655	81730	+	76	0	0	0	0	0	0	0	0	0	0	0
C4B63_110nc7	PRFA01000110	101031	101110	+	80	0	0	0	0	0	0	0	0	0	0	0
C4B63_110nc8	PRFA01000110	101162	101237	+	76	0	0	0	0	0	0	0	0	0	0	0
C4B63_111g11	PRFA01000111	21185	22207	+	1023	82	90	94	89	83	3	7	7	6	8	12
C4B63_111g12	PRFA01000111	23438	26056	+	2619	1181	1092	814	1139	805	255	287	246	250	190	246
C4B63_111g124c	PRFA01000111	62806	63174	+	369	0	0	0	0	0	0	0	0	0	0	0
C4B63_111g13	PRFA01000111	27749	28498	+	750	439	432	245	509	518	54	71	57	39	75	77
C4B63_111g14	PRFA01000111	29578	30081	+	504	66	47	40	73	65	28	35	45	20	2	10
C4B63_111g15	PRFA01000111	30224	30727	+	504	70	40	38	51	41	45	27	33	31	13	26
C4B63_111g154c	PRFA01000111	98854	99222	+	369	1	0	0	0	0	0	0	0	0	0	0
C4B63_111g16	PRFA01000111	32334	33233	+	900	36	32	20	35	33	9	16	9	9	15	11
C4B63_111g17	PRFA01000111	34443	34946	+	504	17	8	4	24	20	7	10	6	5	1	2
C4B63_111g18	PRFA01000111	37488	38240	+	753	96	120	86	105	98	13	10	9	18	10	10
C4B63_111g19	PRFA01000111	39478	42114	+	2637	714	725	486	702	495	78	106	136	102	121	100
C4B63_111g20	PRFA01000111	43808	45046	+	1239	755	820	445	670	614	124	189	196	139	126	147
C4B63_111g21	PRFA01000111	46124	46627	+	504	0	2	0	1	0	0	0	0	0	0	0
C4B63_111g22	PRFA01000111	46770	47273	+	504	9	16	7	16	6	19	36	8	20	7	7
C4B63_111g23	PRFA01000111	48658	49218	+	561	248	317	187	277	341	254	263	229	190	243	223
C4B63_111g25	PRFA01000111	49791	50456	+	666	189	192	136	172	252	219	202	193	157	133	136
C4B63_111g26	PRFA01000111	51908	53923	+	2016	379	378	301	364	364	271	183	260	173	214	138
C4B63_111g28	PRFA01000111	55938	58112	+	2175	1093	963	841	1142	1155	1236	1333	1303	1180	1097	1190
C4B63_111g29	PRFA01000111	58309	60177	+	1869	2614	3425	2084	2605	2294	2274	2339	2474	2693	2611	2394
C4B63_111g3	PRFA01000111	171	2148	+	1978	43	59	38	61	27	13	12	4	3	4	8
C4B63_111g31	PRFA01000111	60978	61916	+	939	110	87	77	90	103	97	98	121	152	124	157
C4B63_111g32	PRFA01000111	62181	62762	+	582	1	0	0	1	1	0	0	1	0	0	0
C4B63_111g33	PRFA01000111	63685	64677	+	993	0	0	0	0	0	0	0	0	0	0	0
C4B63_111g34	PRFA01000111	65188	66180	+	993	0	0	0	0	0	0	0	0	0	0	0
C4B63_111g35	PRFA01000111	66690	67682	+	993	0	0	0	0	0	0	0	0	0	0	0
C4B63_111g36	PRFA01000111	68193	69185	+	993	0	0	0	0	0	0	0	0	0	0	0
C4B63_111g37	PRFA01000111	69695	70687	+	993	4	7	0	1	1	0	0	1	1	1	0
C4B63_111g38	PRFA01000111	71449	72189	+	741	0	0	0	0	0	0	0	0	0	0	0
C4B63_111g39	PRFA01000111	72699	73691	+	993	0	0	0	0	0	0	0	0	0	0	0
C4B63_111g40	PRFA01000111	74452	75192	+	741	0	0	0	0	0	0	0	0	0	0	0
C4B63_111g41	PRFA01000111	75953	76693	+	741	0	0	0	0	0	0	0	0	0	0	0
C4B63_111g42	PRFA01000111	77203	78195	+	993	0	0	0	0	0	0	0	0	0	0	0
C4B63_111g43	PRFA01000111	78705	79697	+	993	0	0	0	0	0	0	0	0	0	0	0
C4B63_111g44	PRFA01000111	80207	81199	+	993	0	0	0	0	0	0	0	0	0	0	0
C4B63_111g45	PRFA01000111	81709	82701	+	993	0	0	0	0	0	0	0	0	0	0	0
C4B63_111g46	PRFA01000111	83211	84203	+	993	26	19	10	17	23	20	28	33	15	13	26
C4B63_111g47	PRFA01000111	84713	85705	+	993	0	0	0	0	0	0	0	0	0	0	0
C4B63_111g48	PRFA01000111	86215	87207	+	993	0	0	0	0	0	0	0	0	0	0	0
C4B63_111g49	PRFA01000111	87717	88709	+	993	0	0	0	0	0	0	0	0	0	0	0
C4B63_111g5	PRFA01000111	5514	6299	+	786	7	14	1	6	8	3	3	5	5	2	2
C4B63_111g50	PRFA01000111	89219	90211	+	993	0	0	0	0	0	0	0	0	0	0	0
C4B63_111g51	PRFA01000111	90721	91713	+	993	0	0	0	0	0	0	0	0	0	0	0
C4B63_111g52	PRFA01000111	92223	93215	+	993	0	0	0	0	0	0	0	0	0	0	0
C4B63_111g53	PRFA01000111	93725	94717	+	993	0	0	0	0	0	0	0	0	0	0	0
C4B63_111g54	PRFA01000111	95227	96219	+	993	0	0	0	0	0	0	0	0	0	0	0
C4B63_111g55	PRFA01000111	96729	97721	+	993	0	0	0	0	0	0	0	0	0	0	0
C4B63_111g56	PRFA01000111	98231	98764	+	534	1	0	0	0	1	0	0	0	0	0	0
C4B63_111g7	PRFA01000111	10049	10573	+	525	42	39	39	39	28	4	5	9	8	6	9
C4B63_111g8	PRFA01000111	11804	14401	+	2598	294	273	190	241	168	86	109	70	77	63	110
C4B63_111g9	PRFA01000111	16097	17350	+	1254	28	29	30	34	31	34	30	24	31	23	32
C4B63_112g10	PRFA01000112	20830	22491	+	1662	1512	1208	1048	2087	1527	966	887	966	1162	1172	987
C4B63_112g11	PRFA01000112	23443	24756	+	1314	1032	1160	536	1509	801	717	948	872	1034	923	894
C4B63_112g118c	PRFA01000112	93713	94123	+	411	878	926	841	1034	900	200	181	255	208	218	220
C4B63_112g12	PRFA01000112	24927	27776	+	2850	4302	2348	3510	4449	3854	2549	2498	2797	2260	2143	1959
C4B63_112g13	PRFA01000112	28061	29449	+	1389	587	407	569	486	405	389	290	372	291	334	182
C4B63_112g14	PRFA01000112	29533	37134	+	7602	4907	4223	4134	3738	4062	4217	3763	4926	4078	4296	3461
C4B63_112g15	PRFA01000112	37349	38167	+	819	451	202	147	381	415	418	466	428	403	392	451
C4B63_112g16	PRFA01000112	38623	40158	+	1536	3233	4057	2662	4002	3484	2076	1992	2183	2097	2196	1843
C4B63_112g17	PRFA01000112	40562	42079	+	1518	1860	2944	1352	1850	1814	2557	2802	2905	3218	2850	2801
C4B63_112g18	PRFA01000112	42459	43979	+	1521	1702	1519	1091	1403	1647	1697	1859	2045	1805	1683	1509
C4B63_112g19	PRFA01000112	46120	46737	+	618	1308	2210	942	1615	1386	1301	1512	1548	2015	1855	1640
C4B63_112g20	PRFA01000112	47769	48320	+	552	818	1336	679	974	1087	581	549	600	681	589	558
C4B63_112g23	PRFA01000112	48912	53354	+	4443	13297	14500	11434	12727	10793	10220	8777	11654	10094	10737	8820
C4B63_112g25	PRFA01000112	54937	56454	+	1518	1123	1323	687	1154	1060	1574	1591	1852	1579	1448	1285
C4B63_112g27	PRFA01000112	57196	58038	+	843	1144	1317	800	1067	1283	898	1002	974	1063	1156	1123
C4B63_112g28	PRFA01000112	58359	59612	+	1254	367	200	182	365	345	163	176	278	185	152	134
C4B63_112g29	PRFA01000112	60220	60852	+	633	3	0	2	5	0	3	1	12	2	0	1
C4B63_112g31	PRFA01000112	63154	64821	+	1668	2	11	6	6	9	2	0	4	2	0	5
C4B63_112g32	PRFA01000112	66908	67810	+	903	5	0	0	2	3	2	4	1	0	2	3
C4B63_112g33	PRFA01000112	68774	69724	+	951	2	8	1	2	8	2	0	2	4	2	4
C4B63_112g34	PRFA01000112	71762	74077	+	2316	114	81	75	83	119	234	185	202	113	168	206
C4B63_112g35	PRFA01000112	76000	79686	+	3687	855	1058	655	759	754	750	926	901	1119	1275	1103
C4B63_112g36	PRFA01000112	80382	82193	+	1812	802	679	718	657	765	662	645	798	610	590	414
C4B63_112g37	PRFA01000112	82838	83725	+	888	852	761	637	929	886	834	950	1071	683	602	569
C4B63_112g38	PRFA01000112	84305	87382	+	3078	393	490	344	374	470	79	101	68	92	75	116
C4B63_112g39	PRFA01000112	87648	88952	+	1305	686	885	590	854	806	204	209	248	262	221	184
C4B63_112g40	PRFA01000112	89348	91378	+	2031	1132	798	722	1096	1110	153	172	177	86	107	100
C4B63_112g41	PRFA01000112	92091	93062	+	972	108	94	48	76	98	68	52	64	59	61	68
C4B63_112g42	PRFA01000112	94664	95089	+	426	333	462	226	331	488	32	28	59	41	33	19
C4B63_112g44	PRFA01000112	95329	96990	+	1662	1100	1263	891	985	1280	82	113	90	95	171	151
C4B63_112g45	PRFA01000112	97511	98404	+	894	22	33	22	14	7	43	31	41	23	45	43
C4B63_112g54c	PRFA01000112	45580	45816	+	237	181	196	187	201	218	596	774	436	478	526	744
C4B63_112g64	PRFA01000112	18004	19428	-	1425	1081	1007	736	1599	1034	483	568	557	556	509	508
C4B63_112g65	PRFA01000112	16580	17761	-	1182	2483	2672	2222	3755	2873	1011	1304	1364	1273	1148	1061
C4B63_112g66	PRFA01000112	15395	16306	-	912	1843	1954	1655	2537	2058	1236	1123	1183	889	921	811
C4B63_112g67	PRFA01000112	13720	14631	-	912	778	681	396	1099	623	473	502	557	677	672	636
C4B63_112g68	PRFA01000112	11694	12977	-	1284	2	0	0	0	0	0	0	0	0	0	0
C4B63_112g69	PRFA01000112	9356	10639	-	1284	0	0	0	0	0	0	0	0	0	0	0
C4B63_112g70	PRFA01000112	6999	8282	-	1284	0	0	0	0	0	0	0	0	2	0	0
C4B63_112g71	PRFA01000112	4639	5922	-	1284	4	3	6	3	0	6	4	0	0	0	4
C4B63_112g72	PRFA01000112	2343	3230	-	888	82	62	58	89	86	117	134	61	162	188	199
C4B63_112g84c	PRFA01000112	65795	66226	+	432	331	555	281	356	240	19	34	43	60	33	35
C4B63_112g9	PRFA01000112	19849	20601	+	753	145	144	73	173	130	199	197	204	211	187	237
C4B63_112nc1	PRFA01000112	70822	70891	+	70	18	6	10	12	16	0	1	1	0	0	0
C4B63_112nc2	PRFA01000112	70941	71017	+	77	18	6	11	12	22	0	2	2	0	0	0
C4B63_112nc3	PRFA01000112	71058	71145	+	88	26	10	15	21	33	0	0	9	4	2	2
C4B63_112nc4	PRFA01000112	74878	74947	+	70	52	27	47	59	68	148	141	72	98	109	133
C4B63_112nc5	PRFA01000112	74997	75073	+	77	6	2	7	8	13	14	15	7	11	25	11
C4B63_112nc6	PRFA01000112	75114	75201	+	88	0	1	4	1	2	0	0	0	0	0	0
C4B63_112nc7	PRFA01000112	75490	75556	+	67	53	17	52	38	81	0	0	0	0	0	0
C4B63_112nc8	PRFA01000112	75576	75651	+	76	56	18	58	38	86	0	1	0	0	1	0
C4B63_113g22	PRFA01000113	99231	99563	-	333	1	1	0	0	0	2	0	2	1	2	2
C4B63_113g23	PRFA01000113	98849	99319	-	471	16	14	19	0	4	0	4	1	1	0	3
C4B63_113g24	PRFA01000113	97522	98262	-	741	0	0	0	0	0	0	0	0	0	2	0
C4B63_113g25	PRFA01000113	94881	96995	-	2115	571	536	235	270	260	0	0	3	2	0	0
C4B63_113g26	PRFA01000113	92315	93814	-	1500	0	0	0	0	0	0	0	0	0	0	0
C4B63_113g27	PRFA01000113	91463	91861	-	399	0	0	0	0	0	0	0	0	0	0	1
C4B63_113g28	PRFA01000113	89748	91247	-	1500	0	0	0	0	0	0	0	0	0	0	0
C4B63_113g29	PRFA01000113	87189	89303	-	2115	0	0	0	0	0	0	0	0	0	0	3
C4B63_113g292c	PRFA01000113	15687	15977	-	291	291	304	238	292	399	734	967	841	751	768	905
C4B63_113g30	PRFA01000113	84630	86744	-	2115	5	8	7	14	5	110	220	66	118	96	151
C4B63_113g31	PRFA01000113	83628	84191	-	564	26	11	18	6	8	0	0	0	0	0	0
C4B63_113g32	PRFA01000113	82078	83577	-	1500	21	9	17	6	6	9	1	3	10	3	1
C4B63_113g33	PRFA01000113	79522	81636	-	2115	7	1	2	2	0	8	9	1	14	9	7
C4B63_113g34	PRFA01000113	77175	79196	-	2022	2879	5241	2511	2851	2978	3059	2693	2924	3855	3784	3568
C4B63_113g35	PRFA01000113	75053	76771	-	1719	652	495	367	871	702	147	213	200	159	168	134
C4B63_113g36	PRFA01000113	68970	70289	-	1320	1922	2939	1568	2761	1877	1628	1790	1801	1679	1596	1386
C4B63_113g37	PRFA01000113	66703	68511	-	1809	2529	2907	2030	3483	2347	1688	1887	2037	1379	1292	1189
C4B63_113g38	PRFA01000113	65200	65940	-	741	601	540	346	637	543	890	1018	989	838	809	867
C4B63_113g39	PRFA01000113	63817	64860	-	1044	3106	7505	3368	3387	3226	4091	4446	3396	4742	6396	6193
C4B63_113g40	PRFA01000113	62254	63258	-	1005	470	629	246	457	377	1030	1010	1277	900	887	785
C4B63_113g41	PRFA01000113	61416	61922	-	507	7696	8677	6295	5511	6655	14857	14567	15256	13103	14362	12088
C4B63_113g42	PRFA01000113	60586	61467	-	882	11921	14066	9151	8278	9966	20803	20208	25018	20308	18800	15748
C4B63_113g43	PRFA01000113	57835	59661	-	1827	852	755	340	687	693	959	1019	1037	1077	952	866
C4B63_113g45	PRFA01000113	49370	50743	-	1374	1723	2165	1071	1771	1548	2960	3510	3646	2384	2215	2229
C4B63_113g46	PRFA01000113	48076	48723	-	648	2306	2282	1628	1979	1995	1735	2184	1725	1278	1457	1439
C4B63_113g47	PRFA01000113	45608	47374	-	1767	2298	1515	1599	1860	1844	3330	3681	3600	1824	1859	1879
C4B63_113g49	PRFA01000113	38616	43262	-	4647	3200	3168	2728	3596	3593	3312	3214	3576	3073	2867	2570
C4B63_113g50	PRFA01000113	36618	38309	-	1692	931	1409	714	1327	904	1194	1455	1455	1501	1360	1326
C4B63_113g51	PRFA01000113	35428	36327	-	900	2033	2012	1127	1732	1920	3562	3523	3975	3188	2871	2627
C4B63_113g52	PRFA01000113	33605	34711	-	1107	2065	1569	1245	1836	1925	2044	2309	2037	1662	1737	1870
C4B63_113g53	PRFA01000113	32200	33264	-	1065	854	681	816	902	1011	1438	1455	1536	1204	1181	1159
C4B63_113g54	PRFA01000113	30786	31934	-	1149	1438	1281	1077	1538	1540	1539	1691	1763	1238	1296	1340
C4B63_113g55	PRFA01000113	29026	30387	-	1362	1829	1929	1443	1573	1546	2723	3059	2841	2218	2166	2419
C4B63_113g56	PRFA01000113	25657	28602	-	2946	1100	1471	660	1239	820	1474	1523	1734	1700	1429	1500
C4B63_113g57	PRFA01000113	23935	24651	-	717	4365	3827	4161	5218	5456	1858	1857	2105	1135	1005	946
C4B63_113g58	PRFA01000113	21538	22962	-	1425	1605	1144	654	1227	1195	1481	1671	1856	1456	1195	1341
C4B63_113g62	PRFA01000113	16513	20844	-	4332	2129	1579	1927	2773	1724	5450	5745	5221	1793	2070	1786
C4B63_113g63	PRFA01000113	14670	15419	-	750	3095	3048	2315	2944	3507	1786	2200	1865	1586	1670	1767
C4B63_113g64	PRFA01000113	13516	14373	-	858	1208	1287	855	1298	1165	860	1050	1104	857	788	840
C4B63_113g65	PRFA01000113	12552	13256	-	705	2950	4838	1986	2323	2651	2320	2720	2556	3256	3226	3326
C4B63_113nc1	PRFA01000113	74062	74134	+	73	4	0	0	2	0	0	0	0	0	0	0
C4B63_113nc2	PRFA01000113	74176	74247	+	72	2	0	0	1	1	0	0	0	0	0	0
C4B63_113nc3	PRFA01000113	74334	74406	+	73	6	0	0	4	4	1	0	0	0	0	0
C4B63_113nc4	PRFA01000113	74464	74535	+	72	63	3	2	32	76	3	0	0	0	0	0
C4B63_113nc5	PRFA01000113	74601	74673	+	73	93	7	3	55	127	3	4	0	0	0	0
C4B63_114g1	PRFA01000114	2011	2913	+	903	64	92	38	71	47	303	332	315	241	243	221
C4B63_114g14	PRFA01000114	32275	34077	+	1803	1689	2424	1212	1516	1584	2041	2236	2479	2413	2231	2062
C4B63_114g15	PRFA01000114	34306	35544	+	1239	1086	1630	737	1081	979	1979	2181	2266	1861	1826	1779
C4B63_114g16	PRFA01000114	36053	38896	+	2844	1717	2569	1337	1653	1477	3792	3793	4415	4621	4343	3971
C4B63_114g17	PRFA01000114	38866	39606	+	741	1480	2463	1267	1429	1346	1591	1574	1822	1921	1741	1734
C4B63_114g18	PRFA01000114	40378	41004	+	627	743	722	421	752	672	821	1037	944	892	966	1024
C4B63_114g19	PRFA01000114	42669	43352	+	684	4110	3885	2981	3887	3747	3903	4593	3984	2795	2872	2945
C4B63_114g2	PRFA01000114	3575	4822	+	1248	24	27	14	20	26	12	10	23	27	14	9
C4B63_114g20	PRFA01000114	43864	44991	+	1128	842	985	521	896	634	1286	1410	1569	1422	1206	1245
C4B63_114g23	PRFA01000114	50442	51461	+	1020	1642	2401	1295	1798	1524	2594	2766	2762	2473	2634	2373
C4B63_114g24	PRFA01000114	51822	53858	+	2037	2341	2671	1656	1723	2037	4105	4406	4892	3334	3063	2805
C4B63_114g25	PRFA01000114	54302	55990	+	1689	5804	8685	4961	5816	5237	6136	6295	6534	7681	7633	7296
C4B63_114g26	PRFA01000114	56780	58030	+	1251	1877	2406	1372	2078	1824	2331	2680	2731	2362	2023	2119
C4B63_114g27	PRFA01000114	58730	60700	+	1971	1414	2201	949	1181	1329	2553	2433	2816	3184	2690	2516
C4B63_114g29	PRFA01000114	63564	64382	+	819	2841	4506	2271	3018	2350	5585	6216	6579	6535	5689	5598
C4B63_114g3	PRFA01000114	4967	6721	+	1755	63	56	31	46	79	150	107	121	147	127	111
C4B63_114g33	PRFA01000114	70029	71267	+	1239	632	557	311	556	598	652	697	669	827	841	775
C4B63_114g34	PRFA01000114	72276	76718	+	4443	2327	2816	2028	1770	2075	742	680	887	747	661	573
C4B63_114g35	PRFA01000114	77664	78731	+	1068	10418	10322	10648	10440	9579	8898	8464	10688	3334	2971	2608
C4B63_114g36	PRFA01000114	79958	83341	+	3384	1063	1233	813	981	915	2096	1995	2701	1374	1393	1225
C4B63_114g38	PRFA01000114	84794	85900	+	1107	104	146	117	92	69	22	14	37	6	12	8
C4B63_114g4	PRFA01000114	7080	7538	+	459	21	20	33	23	29	79	115	39	103	94	156
C4B63_114g42	PRFA01000114	90127	91461	+	1335	258	255	84	164	199	312	313	281	181	296	313
C4B63_114g43	PRFA01000114	91942	93345	+	1404	5	4	2	9	2	0	1	0	0	0	1
C4B63_114g46	PRFA01000114	94938	96239	+	1302	8	0	0	1	2	0	1	4	0	0	0
C4B63_114g5	PRFA01000114	8808	10622	+	1815	114	133	114	106	114	39	26	56	9	14	32
C4B63_115g11	PRFA01000115	22770	23351	+	582	18	21	13	10	24	24	17	16	21	17	13
C4B63_115g12	PRFA01000115	23857	24933	+	1077	74	61	53	73	76	138	112	123	117	112	103
C4B63_115g14	PRFA01000115	27481	30345	+	2865	75	62	54	81	21	36	46	28	29	22	50
C4B63_115g2	PRFA01000115	3575	4279	+	705	9	17	6	17	15	0	4	3	2	0	1
C4B63_115g21	PRFA01000115	53625	54281	+	657	2	2	3	1	3	21	15	22	20	5	20
C4B63_115g22	PRFA01000115	56040	57233	+	1194	723	390	290	532	627	166	189	239	171	133	130
C4B63_115g23	PRFA01000115	58299	60941	+	2643	98	107	84	145	84	115	149	134	83	128	93
C4B63_115g28	PRFA01000115	67558	68103	+	546	10	24	12	26	12	44	65	49	35	32	45
C4B63_115g29	PRFA01000115	69446	70390	+	945	36	25	17	27	20	223	268	216	261	245	296
C4B63_115g3	PRFA01000115	5868	8519	+	2652	86	46	52	57	38	34	56	24	10	20	40
C4B63_115g30	PRFA01000115	70873	71385	+	513	17	24	10	12	14	157	204	173	121	146	134
C4B63_115g31	PRFA01000115	72287	72889	+	603	30	20	10	6	23	32	83	58	54	26	22
C4B63_115g32	PRFA01000115	73318	74121	+	804	118	98	64	80	127	327	253	228	174	132	230
C4B63_115g33	PRFA01000115	76015	78369	+	2355	145	102	64	129	95	107	148	132	105	107	107
C4B63_115g34	PRFA01000115	82300	83544	+	1245	206	204	279	271	160	189	255	137	186	131	144
C4B63_115g35	PRFA01000115	83605	84186	+	582	92	88	81	96	70	66	64	68	76	63	43
C4B63_115g67	PRFA01000115	47735	48322	-	588	6	4	0	0	4	5	10	4	3	3	5
C4B63_115g68	PRFA01000115	46238	47200	-	963	25	22	14	41	21	6	14	8	5	7	5
C4B63_115g70	PRFA01000115	41166	42104	-	939	91	70	82	83	70	180	215	219	124	98	118
C4B63_115g71	PRFA01000115	40237	40818	-	582	90	63	48	113	80	143	146	112	100	170	140
C4B63_115g73	PRFA01000115	34223	35314	-	1092	155	102	87	142	136	195	259	253	158	148	160
C4B63_115g8	PRFA01000115	16733	17314	+	582	11	7	8	6	9	18	12	9	14	15	4
C4B63_115g9	PRFA01000115	17854	18807	+	954	12	8	12	23	20	3	6	16	6	4	8
C4B63_116g1	PRFA01000116	132	665	+	534	1	1	0	0	1	0	2	2	3	5	1
C4B63_116g10	PRFA01000116	26173	26802	+	630	485	510	289	511	532	784	796	894	779	664	763
C4B63_116g11	PRFA01000116	27293	29146	+	1854	1535	2043	1246	1551	1326	1262	1157	1371	1375	1265	1304
C4B63_116g13	PRFA01000116	30432	32375	+	1944	4913	3955	3585	3915	4667	2975	2804	3530	3611	3281	3231
C4B63_116g14	PRFA01000116	33471	34151	+	681	2666	2908	2418	3324	3145	1971	1968	2177	1402	1344	1334
C4B63_116g15	PRFA01000116	34659	36017	+	1359	875	1181	664	959	824	1541	1412	1737	1254	1514	1154
C4B63_116g16	PRFA01000116	36773	37552	+	780	34	26	19	36	31	60	68	37	54	59	82
C4B63_116g17	PRFA01000116	38536	40446	+	1911	420	325	195	335	339	528	669	778	651	653	674
C4B63_116g18	PRFA01000116	40798	42873	+	2076	1835	1318	1372	1830	1665	3425	3484	3625	1971	1966	1700
C4B63_116g19	PRFA01000116	43199	43861	+	663	159	181	123	269	122	228	219	259	230	201	223
C4B63_116g2	PRFA01000116	1095	2102	+	1008	33	27	21	20	17	39	42	82	43	51	48
C4B63_116g20	PRFA01000116	44511	45296	+	786	113	6	3	47	80	2	18	5	12	19	8
C4B63_116g21	PRFA01000116	45562	48240	+	2679	491	426	285	431	464	902	789	909	745	709	618
C4B63_116g22	PRFA01000116	48469	49083	+	615	85	66	48	53	63	193	271	275	364	371	316
C4B63_116g23	PRFA01000116	50882	51358	+	477	55	28	33	42	22	229	196	212	185	200	235
C4B63_116g24	PRFA01000116	51451	51918	+	468	270	183	192	239	171	32	32	51	36	14	16
C4B63_116g25	PRFA01000116	51939	52982	+	1044	324	217	255	300	211	118	135	172	136	105	117
C4B63_116g26	PRFA01000116	53135	53827	+	693	154	66	79	103	77	24	13	34	12	26	18
C4B63_116g27	PRFA01000116	55206	55721	+	516	18	22	9	14	9	55	49	27	55	34	39
C4B63_116g28	PRFA01000116	55783	56643	+	861	110	147	133	164	151	200	264	137	82	114	122
C4B63_116g29	PRFA01000116	56717	57178	+	462	24	26	9	19	34	10	8	1	6	10	0
C4B63_116g3	PRFA01000116	4926	7553	+	2628	294	397	234	291	206	351	458	402	615	511	619
C4B63_116g34	PRFA01000116	73756	74997	+	1242	0	0	1	2	2	149	149	137	86	128	110
C4B63_116g34c	PRFA01000116	32810	33238	+	429	404	309	131	363	409	335	404	434	461	377	453
C4B63_116g35	PRFA01000116	76563	79097	+	2535	105	81	57	122	58	71	68	55	18	51	47
C4B63_116g36	PRFA01000116	82230	92639	+	10410	98	118	138	86	73	138	90	133	143	174	164
C4B63_116g4	PRFA01000116	8637	11390	+	2754	270	413	385	356	206	159	236	124	246	251	250
C4B63_116g5	PRFA01000116	14348	15814	+	1467	387	150	127	267	334	73	71	61	102	131	91
C4B63_116g56	PRFA01000116	67709	68314	-	606	301	249	188	245	242	76	86	68	79	88	80
C4B63_116g57	PRFA01000116	66211	67185	-	975	245	309	191	265	273	143	164	118	79	85	120
C4B63_116g59	PRFA01000116	62097	64934	-	2838	663	616	430	760	357	138	205	166	115	93	106
C4B63_116g6	PRFA01000116	17763	20051	+	2289	3280	2241	2910	3427	3116	1607	1314	1548	1513	1385	1230
C4B63_116g60	PRFA01000116	58842	59945	-	1104	54	47	33	65	45	26	18	16	12	18	9
C4B63_116g7	PRFA01000116	21005	22072	+	1068	1009	783	456	801	823	1041	972	984	1048	1066	994
C4B63_116g8	PRFA01000116	23413	25002	+	1590	730	674	401	748	477	1014	966	1056	956	1003	906
C4B63_116g9	PRFA01000116	25328	25804	+	477	561	367	268	492	550	455	628	550	573	523	520
C4B63_117g35	PRFA01000117	78082	78534	+	453	4	2	4	1	12	8	1	0	2	5	2
C4B63_117g39	PRFA01000117	88305	89174	-	870	56	21	25	79	31	62	78	66	51	46	42
C4B63_117g40	PRFA01000117	87452	87973	-	522	76	34	41	103	49	132	118	163	147	110	101
C4B63_117g41	PRFA01000117	84792	85751	-	960	571	502	438	694	555	32	26	30	24	28	23
C4B63_117g44	PRFA01000117	77052	77723	-	672	8	2	0	0	0	10	4	6	0	7	14
C4B63_117g45	PRFA01000117	75762	76073	-	312	6	0	2	0	0	0	0	2	4	0	4
C4B63_117g46	PRFA01000117	74651	75547	-	897	32	24	20	30	23	6	5	8	14	7	12
C4B63_117g47	PRFA01000117	73968	74750	-	783	42	33	24	32	24	8	6	4	12	8	16
C4B63_117g50	PRFA01000117	65531	66202	-	672	65	32	29	63	66	4	0	0	0	0	2
C4B63_117g51	PRFA01000117	64721	65230	-	510	36	20	34	28	60	0	0	4	2	0	0
C4B63_117g52	PRFA01000117	63821	64630	-	810	421	320	290	453	466	0	2	0	3	0	4
C4B63_117g53	PRFA01000117	61702	62952	-	1251	555	165	395	491	628	2	6	1	4	2	4
C4B63_117g54	PRFA01000117	59565	60689	-	1125	251	374	164	196	226	7	16	10	11	18	18
C4B63_117g55	PRFA01000117	57594	59132	-	1539	1735	1798	1248	1460	1532	121	128	170	318	230	162
C4B63_117g56	PRFA01000117	54843	56573	-	1731	22	17	18	15	19	12	24	26	75	34	39
C4B63_117g57	PRFA01000117	53612	54508	-	897	202	90	36	130	167	9	17	18	39	57	28
C4B63_117g58	PRFA01000117	52598	53491	-	894	18	23	17	21	30	0	0	0	2	0	4
C4B63_117g59	PRFA01000117	48849	51236	-	2388	331	193	184	325	209	76	118	132	104	132	114
C4B63_117g62	PRFA01000117	35454	45830	-	10377	591	680	691	617	514	457	450	512	717	806	784
C4B63_117g64	PRFA01000117	31896	32732	-	837	80	85	85	72	73	120	123	177	138	121	122
C4B63_117g65	PRFA01000117	30012	31385	-	1374	650	695	529	597	558	332	424	388	290	357	318
C4B63_117g67	PRFA01000117	23547	26312	-	2766	257	148	165	341	169	691	770	686	500	506	581
C4B63_117g69	PRFA01000117	12763	15495	-	2733	3054	3128	2646	2358	2520	4158	4121	4250	4311	4301	3920
C4B63_117g70	PRFA01000117	10258	10839	-	582	60	75	30	59	58	198	188	212	225	171	190
C4B63_117g71	PRFA01000117	9773	10246	-	474	263	263	381	419	266	106	141	138	132	143	126
C4B63_117g72	PRFA01000117	4093	4572	-	480	57	64	61	50	71	152	176	142	164	216	183
C4B63_117g73	PRFA01000117	2278	4047	-	1770	2305	2002	1875	2019	1841	1420	1611	1660	980	1061	1020
C4B63_118g10	PRFA01000118	37211	39394	+	2184	418	353	384	787	409	117	166	86	92	90	140
C4B63_118g11	PRFA01000118	40866	41678	+	813	123	120	134	173	185	304	323	426	412	305	217
C4B63_118g13	PRFA01000118	42211	43125	+	915	166	135	76	136	171	13	24	14	21	24	14
C4B63_118g14	PRFA01000118	45092	45976	+	885	25	20	28	35	46	124	245	206	202	221	200
C4B63_118g15	PRFA01000118	46282	46611	+	330	3	2	4	6	4	16	16	32	24	21	20
C4B63_118g16	PRFA01000118	47256	48074	+	819	41	51	41	92	63	194	258	259	201	243	195
C4B63_118g17	PRFA01000118	48201	48776	+	576	74	100	96	118	112	257	310	266	209	250	204
C4B63_118g18	PRFA01000118	50693	51166	+	474	16	12	13	13	15	2232	2272	2728	1311	1316	1192
C4B63_118g19	PRFA01000118	51936	54659	+	2724	1279	947	812	858	1065	1520	1897	2363	1007	1036	859
C4B63_118g20	PRFA01000118	63928	65727	+	1800	634	714	795	696	820	671	616	514	748	549	581
C4B63_118g21	PRFA01000118	66880	67512	+	633	7	5	3	5	2	2	1	6	3	0	4
C4B63_118g22	PRFA01000118	68056	68778	+	723	4	13	8	14	6	2	1	0	3	2	1
C4B63_118g24	PRFA01000118	70602	72164	+	1563	13	13	9	19	10	36	23	36	37	26	41
C4B63_118g25	PRFA01000118	72253	73740	+	1488	0	0	2	0	2	0	4	2	0	0	6
C4B63_118g27	PRFA01000118	80340	81419	+	1080	35	44	15	17	38	64	104	82	120	90	76
C4B63_118g28	PRFA01000118	81522	83303	+	1782	39	23	47	23	22	123	118	102	62	84	87
C4B63_118g3	PRFA01000118	6027	7490	+	1464	60	44	41	45	42	47	69	62	86	69	52
C4B63_118g30	PRFA01000118	84758	85339	+	582	0	0	0	0	0	0	0	0	0	0	0
C4B63_118g31	PRFA01000118	85351	85845	+	495	0	0	0	0	0	0	0	0	0	0	0
C4B63_118g32	PRFA01000118	91501	92562	+	1062	6	9	10	4	6	0	11	4	0	2	0
C4B63_118g33	PRFA01000118	92553	93011	+	459	0	6	0	3	2	1	7	9	0	3	0
C4B63_118g4	PRFA01000118	9538	11835	+	2298	413	314	289	379	315	387	400	340	310	227	269
C4B63_118g6	PRFA01000118	14658	24860	+	10203	69	93	101	73	71	136	108	121	137	148	139
C4B63_118g60	PRFA01000118	4893	5637	-	745	42	49	29	85	63	2	8	12	8	2	0
C4B63_118g61	PRFA01000118	3875	4441	-	567	488	565	407	596	493	551	557	516	590	580	564
C4B63_118g62	PRFA01000118	2110	3690	-	1581	71	82	100	139	63	22	24	19	11	3	11
C4B63_118g7	PRFA01000118	26526	29684	+	3159	62	47	47	61	53	8	30	30	10	18	14
C4B63_118g8	PRFA01000118	29964	33398	+	3435	739	865	693	557	843	503	404	560	337	320	293
C4B63_119g1	PRFA01000119	1980	3989	+	2010	41	37	34	31	28	57	39	32	34	31	46
C4B63_119g10	PRFA01000119	34346	35272	+	927	33	18	23	36	20	36	23	35	22	34	37
C4B63_119g11	PRFA01000119	35386	37044	+	1659	257	139	132	179	207	37	31	49	22	36	29
C4B63_119g15	PRFA01000119	40675	41163	+	489	44	53	31	54	33	26	26	22	19	22	25
C4B63_119g16	PRFA01000119	41258	42001	+	744	465	428	382	477	319	1	11	6	8	10	1
C4B63_119g17	PRFA01000119	42205	43575	+	1371	1244	1229	1076	1407	992	172	224	189	145	126	153
C4B63_119g19	PRFA01000119	44859	47987	+	3129	237	221	170	262	164	47	66	48	18	22	25
C4B63_119g22	PRFA01000119	51636	52109	+	474	75	56	84	68	79	27	20	19	21	30	31
C4B63_119g23	PRFA01000119	52202	53104	+	903	323	280	266	318	256	74	84	59	85	77	66
C4B63_119g24	PRFA01000119	53151	54227	+	1077	1189	1218	1114	1217	1104	82	64	82	83	44	75
C4B63_119g26	PRFA01000119	55814	57517	+	1704	2350	1348	2106	1928	2662	514	555	487	490	313	348
C4B63_119g27	PRFA01000119	59820	60188	+	369	131	104	77	104	105	153	211	236	175	221	243
C4B63_119g28	PRFA01000119	60230	60904	+	675	295	230	277	272	285	151	200	195	180	159	157
C4B63_119g29	PRFA01000119	60831	61733	+	903	600	433	524	618	561	737	826	913	619	607	590
C4B63_119g30	PRFA01000119	61738	62505	+	768	57	70	94	105	76	814	911	1078	697	670	665
C4B63_119g31	PRFA01000119	63765	66887	+	3123	592	480	427	649	378	195	223	264	175	182	152
C4B63_119g33	PRFA01000119	70529	71002	+	474	126	156	118	177	131	204	243	208	166	139	160
C4B63_119g34	PRFA01000119	71095	73455	+	2361	1504	1532	1257	1687	1248	1307	1411	1374	1043	1065	1113
C4B63_119g35	PRFA01000119	74716	75426	+	711	201	172	204	178	198	259	295	396	381	326	284
C4B63_119g36	PRFA01000119	75438	75911	+	474	157	213	207	204	190	128	115	96	109	148	140
C4B63_119g37	PRFA01000119	75930	76439	+	510	105	146	119	148	113	295	329	315	291	366	283
C4B63_119g38	PRFA01000119	78070	78588	+	519	44	58	43	59	49	360	370	403	438	421	374
C4B63_119g39	PRFA01000119	82003	84732	+	2730	1863	2228	2338	2401	2220	3600	3780	3957	4257	4327	4074
C4B63_119g4	PRFA01000119	8805	10136	+	1332	130	148	133	143	126	175	145	170	104	106	121
C4B63_119g40	PRFA01000119	86500	87555	+	1056	163	122	126	144	112	114	162	163	126	117	87
C4B63_119g5	PRFA01000119	12073	15201	+	3129	62	54	51	88	48	88	94	122	103	73	98
C4B63_119g6	PRFA01000119	19746	20222	+	477	48	60	71	61	52	49	55	44	56	55	52
C4B63_119g7	PRFA01000119	20171	20959	+	789	36	40	46	36	31	138	99	103	61	71	85
C4B63_119g8	PRFA01000119	23434	26133	+	2700	11	7	5	5	10	2	0	15	0	2	1
C4B63_119g9	PRFA01000119	30505	31701	+	1197	37	43	63	37	47	16	18	23	14	26	11
C4B63_11g10	PRFA01000011	63072	64859	+	1788	3891	4133	2884	4439	3741	2170	2260	2483	2929	2668	2559
C4B63_11g100	PRFA01000011	241402	244371	+	2970	618	322	196	380	483	252	286	370	323	274	227
C4B63_11g101	PRFA01000011	244591	245490	+	900	234	295	150	240	261	102	88	130	120	104	129
C4B63_11g11	PRFA01000011	65841	66698	+	858	1021	1118	609	689	748	1450	1581	1647	1816	1564	1665
C4B63_11g115	PRFA01000011	268273	268821	+	549	88	40	76	100	63	36	27	59	46	40	43
C4B63_11g116	PRFA01000011	269156	270223	+	1068	908	932	611	801	888	294	317	290	249	208	273
C4B63_11g118	PRFA01000011	272576	273172	+	597	6	3	6	5	3	0	0	1	0	0	0
C4B63_11g12	PRFA01000011	66999	68066	+	1068	1618	1829	1484	2496	1488	877	1026	991	1226	1259	1194
C4B63_11g120	PRFA01000011	275895	276716	+	822	6	0	3	2	1	17	38	50	33	28	44
C4B63_11g121	PRFA01000011	277159	278205	+	1047	105	100	51	77	99	228	249	294	167	166	197
C4B63_11g122	PRFA01000011	279605	282316	+	2712	138	101	61	110	60	152	167	152	128	151	154
C4B63_11g124	PRFA01000011	285374	286675	+	1302	98	74	64	79	67	14	20	24	21	13	5
C4B63_11g126	PRFA01000011	287949	289049	+	1101	176	134	132	201	88	79	119	89	78	55	78
C4B63_11g127	PRFA01000011	289022	290701	+	1680	33	26	51	100	17	42	54	43	58	23	47
C4B63_11g13	PRFA01000011	68421	69176	+	756	880	892	690	900	669	544	554	530	542	592	612
C4B63_11g130	PRFA01000011	293828	294988	+	1161	21	7	4	13	31	18	21	14	17	6	6
C4B63_11g131	PRFA01000011	295618	296907	+	1290	514	560	324	535	441	146	152	114	90	97	88
C4B63_11g133	PRFA01000011	299265	299861	+	597	6	2	6	5	3	0	0	0	0	0	0
C4B63_11g144	PRFA01000011	324623	325444	+	822	10	21	11	18	10	21	51	44	16	46	21
C4B63_11g145	PRFA01000011	325892	327190	+	1299	136	161	112	141	107	7	11	7	4	12	2
C4B63_11g146	PRFA01000011	326919	327413	+	495	14	19	8	18	3	10	17	2	5	12	1
C4B63_11g147	PRFA01000011	328452	331562	+	3111	104	92	71	83	59	170	181	189	221	186	162
C4B63_11g149	PRFA01000011	333801	335491	+	1691	208	186	123	218	162	205	257	243	191	260	285
C4B63_11g150	PRFA01000011	336976	337455	+	480	303	310	220	283	278	65	83	75	50	72	39
C4B63_11g151	PRFA01000011	339431	342262	+	2832	742	489	347	646	349	261	244	285	295	244	296
C4B63_11g152	PRFA01000011	343071	343922	+	852	4	0	4	6	6	14	14	16	20	18	16
C4B63_11g153	PRFA01000011	343988	344485	+	498	1	0	0	0	0	0	2	7	4	6	8
C4B63_11g154	PRFA01000011	345850	346458	+	609	11	4	2	10	6	138	188	239	182	232	137
C4B63_11g155	PRFA01000011	346969	348360	+	1392	5	4	1	3	3	11	7	24	4	8	13
C4B63_11g16	PRFA01000011	73613	74083	+	471	2545	3815	2591	3286	2844	2331	2828	2825	3270	2669	2772
C4B63_11g167	PRFA01000011	377680	378210	+	531	40	66	27	43	56	87	121	144	110	108	101
C4B63_11g168	PRFA01000011	378721	379962	+	1242	191	135	53	163	140	57	45	39	20	38	34
C4B63_11g169	PRFA01000011	381232	384072	+	2841	99	88	72	101	59	58	34	36	34	48	23
C4B63_11g17	PRFA01000011	74867	75652	+	786	299	351	220	379	284	515	487	572	592	593	582
C4B63_11g171	PRFA01000011	387189	397574	+	10386	102	104	139	100	90	322	356	366	403	468	440
C4B63_11g174	PRFA01000011	402324	402839	+	516	9	7	7	11	9	0	4	5	0	12	1
C4B63_11g175	PRFA01000011	405075	409790	+	4716	329	399	304	363	322	184	179	257	197	148	135
C4B63_11g176	PRFA01000011	411079	411711	+	633	30	45	30	54	38	27	46	60	48	42	42
C4B63_11g177	PRFA01000011	413680	414528	+	849	87	87	65	82	87	29	37	34	36	24	30
C4B63_11g18	PRFA01000011	75322	77538	+	2217	1249	1384	914	1333	1234	1722	1778	1915	1952	1895	1841
C4B63_11g187	PRFA01000011	443264	444412	+	1149	5	1	0	7	4	71	59	30	28	31	52
C4B63_11g188	PRFA01000011	448483	449055	+	573	1	0	2	2	2	1	0	6	2	2	6
C4B63_11g19	PRFA01000011	77854	79272	+	1419	2317	1907	1645	2748	2165	1681	1912	1841	1814	1548	1549
C4B63_11g190	PRFA01000011	450745	451353	+	609	6	2	1	1	3	177	195	207	117	103	92
C4B63_11g191	PRFA01000011	451757	452863	+	1107	9	8	4	11	7	111	109	80	85	96	72
C4B63_11g192	PRFA01000011	453972	454442	+	471	78	59	52	99	71	27	36	59	36	44	42
C4B63_11g193	PRFA01000011	454715	456973	+	2259	103	79	71	105	63	61	64	79	50	77	49
C4B63_11g195	PRFA01000011	462431	463276	+	846	71	69	59	58	65	50	46	30	41	25	23
C4B63_11g196	PRFA01000011	464535	467645	+	3111	116	105	97	128	111	99	149	145	76	103	100
C4B63_11g197	PRFA01000011	470416	471657	+	1242	45	37	27	32	52	205	324	243	178	146	184
C4B63_11g198	PRFA01000011	472746	475766	+	3021	314	260	217	401	198	127	160	154	65	99	99
C4B63_11g199	PRFA01000011	478547	479680	+	1134	38	24	21	16	32	54	81	67	32	53	24
C4B63_11g20	PRFA01000011	79985	81076	+	1092	1591	2279	1268	1782	1659	2030	2149	2145	2463	2498	2337
C4B63_11g21	PRFA01000011	81740	84529	+	2790	1400	1086	877	1605	1369	1542	1433	1615	1760	1820	1675
C4B63_11g212	PRFA01000011	500189	501010	+	822	3	4	5	8	8	19	45	42	10	16	22
C4B63_11g213	PRFA01000011	501452	502582	+	1131	213	161	94	143	163	284	330	284	232	203	201
C4B63_11g214	PRFA01000011	503850	504839	+	990	89	67	74	127	49	51	76	92	51	56	31
C4B63_11g215	PRFA01000011	505184	506608	+	1425	129	90	81	166	83	177	191	159	102	103	96
C4B63_11g22	PRFA01000011	84775	86976	+	2202	1072	868	593	1129	1245	1332	1490	1651	1634	1556	1396
C4B63_11g220	PRFA01000011	509733	520118	+	10386	173	176	263	170	160	603	544	653	609	760	573
C4B63_11g223	PRFA01000011	524870	525385	+	516	1	1	3	3	4	2	4	2	2	4	2
C4B63_11g224	PRFA01000011	527354	528667	+	1314	41	20	18	31	25	43	54	31	32	18	24
C4B63_11g226	PRFA01000011	528564	530113	+	1550	44	38	25	47	34	23	40	42	40	32	16
C4B63_11g227	PRFA01000011	531527	532201	+	675	6	1	0	1	1	12	16	6	0	4	4
C4B63_11g228	PRFA01000011	531988	532599	+	612	3	0	1	1	2	12	20	10	0	0	2
C4B63_11g229	PRFA01000011	534627	535229	+	603	62	63	46	80	51	16	9	8	16	24	28
C4B63_11g23	PRFA01000011	88008	89150	+	1143	1001	995	843	1282	1052	894	989	1023	899	781	801
C4B63_11g230	PRFA01000011	535775	536878	+	1104	279	302	155	245	215	162	176	172	132	145	134
C4B63_11g231	PRFA01000011	538122	538865	+	744	28	19	24	23	13	76	52	77	59	53	50
C4B63_11g232	PRFA01000011	538862	540853	+	1992	167	167	133	185	107	197	171	143	132	82	107
C4B63_11g233	PRFA01000011	543638	544759	+	1122	49	59	34	61	44	144	169	144	91	105	107
C4B63_11g24	PRFA01000011	90871	92214	+	1344	2216	2165	1814	2759	2230	1775	1501	1607	1396	1335	1387
C4B63_11g25	PRFA01000011	93562	94473	+	912	991	1234	749	887	978	779	904	950	1034	993	897
C4B63_11g250	PRFA01000011	566464	567285	+	822	51	51	34	70	51	35	27	10	16	8	10
C4B63_11g251	PRFA01000011	567731	568711	+	981	414	428	271	406	348	65	95	96	54	42	69
C4B63_11g252	PRFA01000011	569989	572829	+	2841	221	208	169	224	130	21	42	44	31	28	32
C4B63_11g253	PRFA01000011	574919	575935	+	1017	27	27	20	34	19	9	4	2	29	12	4
C4B63_11g259	PRFA01000011	599392	599844	-	453	22	44	29	48	29	4	0	4	6	4	4
C4B63_11g26	PRFA01000011	94929	96305	+	1377	1576	1320	1118	1329	1541	2878	3040	3021	2168	2081	1962
C4B63_11g260	PRFA01000011	597835	598614	-	780	747	1193	555	707	731	138	191	103	129	256	200
C4B63_11g261	PRFA01000011	594931	596772	-	1842	346	352	236	266	284	112	127	132	91	148	140
C4B63_11g262	PRFA01000011	592508	594583	-	2076	2303	1775	2010	2199	2028	879	1045	1079	694	510	471
C4B63_11g263	PRFA01000011	591529	592128	-	600	89	62	56	110	77	11	25	6	8	8	4
C4B63_11g264	PRFA01000011	590091	590876	-	786	330	327	247	318	343	196	278	317	330	289	254
C4B63_11g265	PRFA01000011	587137	589815	-	2679	954	908	738	855	903	910	833	868	754	885	665
C4B63_11g266	PRFA01000011	585791	586405	-	615	1055	1295	669	966	913	253	239	350	351	362	260
C4B63_11g267	PRFA01000011	581872	583059	-	1188	589	491	407	704	500	222	221	226	184	244	147
C4B63_11g268	PRFA01000011	581039	581719	-	681	392	243	283	305	217	289	304	404	334	297	259
C4B63_11g269	PRFA01000011	579136	579669	-	534	173	171	152	217	143	10	4	9	0	1	1
C4B63_11g27	PRFA01000011	97357	98139	+	783	863	1008	463	705	857	1162	1117	1394	1313	1236	1025
C4B63_11g270	PRFA01000011	578160	579074	-	915	816	813	750	891	909	330	344	294	292	262	312
C4B63_11g276	PRFA01000011	559770	561011	-	1242	41	48	18	26	26	66	59	59	25	22	22
C4B63_11g277	PRFA01000011	555667	558204	-	2538	263	245	118	233	130	37	69	66	47	21	36
C4B63_11g280	PRFA01000011	551019	551501	-	483	59	41	22	28	42	99	144	102	127	81	84
C4B63_11g281	PRFA01000011	548492	549499	-	1008	76	108	72	99	87	32	20	33	17	12	24
C4B63_11g283c	PRFA01000011	189379	189762	+	384	792	1342	738	1021	909	702	945	706	851	857	1075
C4B63_11g29	PRFA01000011	98716	99552	+	837	6197	21990	5834	12799	5983	6572	7409	7512	23007	22364	21421
C4B63_11g295c	PRFA01000011	199218	199475	+	258	834	1042	561	957	834	522	710	705	654	519	585
C4B63_11g30	PRFA01000011	100120	104163	+	4044	2774	2326	1976	2393	2472	3177	2781	3506	3353	3408	2915
C4B63_11g305c	PRFA01000011	205487	205921	+	435	2611	4993	2913	3110	2891	3662	3941	3952	5139	4322	4505
C4B63_11g31	PRFA01000011	104795	106135	+	1341	1739	1527	1152	1869	1695	1308	1342	1384	1305	1212	1140
C4B63_11g310	PRFA01000011	492142	493365	-	1224	130	153	96	151	99	72	68	75	44	41	58
C4B63_11g311	PRFA01000011	491084	491890	-	807	18	7	9	13	8	4	10	4	2	3	1
C4B63_11g315	PRFA01000011	486477	487922	-	1446	44	51	68	78	32	142	121	116	97	145	132
C4B63_11g316	PRFA01000011	483666	484673	-	1008	168	169	94	115	123	19	22	34	9	13	21
C4B63_11g32	PRFA01000011	107575	112059	+	4485	7627	9420	6983	8387	7452	5060	5042	5778	5828	5916	5123
C4B63_11g335c	PRFA01000011	226645	226953	+	309	2312	1685	1577	1626	1786	1747	1929	1742	1683	1611	1678
C4B63_11g336	PRFA01000011	439840	441138	-	1299	18	17	15	15	30	14	24	34	18	22	30
C4B63_11g337	PRFA01000011	439617	440111	-	495	12	8	13	6	13	3	5	3	1	4	5
C4B63_11g338	PRFA01000011	435810	438578	-	2769	80	88	62	117	98	112	126	105	104	90	128
C4B63_11g34	PRFA01000011	113405	116542	+	3138	3361	3662	2540	2976	3361	3002	3249	3614	3596	3369	3200
C4B63_11g342	PRFA01000011	431617	432988	-	1372	102	102	126	131	123	37	73	38	45	33	44
C4B63_11g343	PRFA01000011	428583	429647	-	1065	595	685	461	601	560	271	334	320	237	226	242
C4B63_11g345	PRFA01000011	426199	427479	-	1281	87	86	51	97	49	22	27	10	16	25	15
C4B63_11g346	PRFA01000011	424494	426302	-	1809	107	95	56	100	79	140	147	116	111	106	114
C4B63_11g349	PRFA01000011	422227	422724	-	498	9	2	4	12	0	0	0	1	2	1	0
C4B63_11g35	PRFA01000011	117049	117348	+	300	1028	1353	813	920	1230	671	722	588	681	610	713
C4B63_11g350	PRFA01000011	420263	420871	-	609	3	0	0	2	0	9	14	15	12	19	7
C4B63_11g351	PRFA01000011	418511	419752	-	1242	38	6	4	6	15	52	67	69	22	35	24
C4B63_11g36	PRFA01000011	118045	119478	+	1434	1725	2703	1388	2056	1578	1312	1404	1502	1651	1509	1499
C4B63_11g37	PRFA01000011	119517	120287	+	771	916	1458	641	1035	974	890	715	1052	1143	1007	821
C4B63_11g370	PRFA01000011	372619	373152	-	534	42	37	14	50	27	37	20	40	26	34	16
C4B63_11g371	PRFA01000011	371018	372064	-	1047	59	74	54	74	77	31	44	32	19	12	11
C4B63_11g373	PRFA01000011	366611	369316	-	2706	130	87	120	142	96	70	81	86	68	93	70
C4B63_11g375	PRFA01000011	362512	363753	-	1242	14	22	6	9	16	134	156	126	106	80	140
C4B63_11g376	PRFA01000011	358411	361422	-	3012	370	251	278	348	251	51	82	85	69	37	33
C4B63_11g378	PRFA01000011	356747	357598	-	852	4	2	0	0	4	0	0	0	0	0	0
C4B63_11g379	PRFA01000011	356184	356681	-	498	0	0	0	3	1	0	0	2	2	0	6
C4B63_11g38	PRFA01000011	120934	122298	+	1365	519	521	250	452	547	1031	1124	1227	1524	1379	1271
C4B63_11g381	PRFA01000011	354231	354821	-	591	8	11	2	4	4	303	355	417	338	394	322
C4B63_11g382	PRFA01000011	352329	353720	-	1392	1	0	1	2	1	93	72	95	66	82	50
C4B63_11g39	PRFA01000011	122911	123468	+	558	563	906	430	518	691	652	697	643	848	821	860
C4B63_11g395	PRFA01000011	322540	323688	-	1149	1	2	1	2	0	66	47	27	43	40	56
C4B63_11g396	PRFA01000011	317891	318463	-	573	2	0	0	1	0	4	2	0	0	0	4
C4B63_11g398	PRFA01000011	315594	316202	-	609	2	0	1	1	0	22	2	19	7	7	5
C4B63_11g399	PRFA01000011	314472	315527	-	1056	3	4	1	6	5	75	100	56	20	29	37
C4B63_11g40	PRFA01000011	123897	125924	+	2028	9592	11179	7475	8923	7905	21858	22320	24827	23787	23187	21226
C4B63_11g400	PRFA01000011	314074	314544	-	471	82	67	45	57	63	29	67	31	9	12	15
C4B63_11g401	PRFA01000011	309664	312369	-	2706	257	119	105	140	107	72	46	60	72	53	63
C4B63_11g403	PRFA01000011	306026	306658	-	633	15	15	19	24	17	147	138	194	168	129	130
C4B63_11g404	PRFA01000011	302912	304060	-	1149	13	7	3	15	18	70	77	47	41	47	74
C4B63_11g41	PRFA01000011	127410	128864	+	1455	2928	2766	2514	3128	3231	1905	2108	2179	1905	1854	1883
C4B63_11g418	PRFA01000011	267629	268237	-	609	29	34	19	47	19	15	10	9	6	11	3
C4B63_11g419	PRFA01000011	262245	264827	-	2583	755	684	544	966	561	240	239	248	199	208	224
C4B63_11g422	PRFA01000011	258020	259180	-	1161	23	10	7	22	12	2	5	6	2	0	0
C4B63_11g423	PRFA01000011	256101	257390	-	1290	89	82	57	82	59	84	79	75	58	58	40
C4B63_11g425	PRFA01000011	251963	254827	-	2865	732	580	460	737	492	324	345	301	263	296	248
C4B63_11g426	PRFA01000011	247873	249180	-	1308	483	413	296	430	424	9	23	12	4	18	13
C4B63_11g428	PRFA01000011	246307	246783	-	477	0	2	0	2	0	4	4	0	0	0	0
C4B63_11g429	PRFA01000011	245731	245922	-	192	13	5	1	4	3	4	2	0	2	2	2
C4B63_11g44	PRFA01000011	131860	132315	+	456	830	1091	703	1143	1049	646	935	934	1063	793	886
C4B63_11g45	PRFA01000011	132781	134292	+	1512	8916	3841	7430	4495	8024	5064	5623	5982	5685	4999	5208
C4B63_11g46	PRFA01000011	135672	138299	+	2628	1977	1585	1663	2181	2369	2286	2423	2371	2388	2281	2263
C4B63_11g470	PRFA01000011	54140	55465	-	1326	362	343	165	388	250	352	352	360	518	460	479
C4B63_11g471	PRFA01000011	52076	53392	-	1317	936	835	729	1814	1065	509	582	543	634	720	559
C4B63_11g472	PRFA01000011	50796	51911	-	1116	1358	1630	1124	2668	1309	672	774	681	797	895	801
C4B63_11g473	PRFA01000011	49976	50551	-	576	907	1299	726	980	831	1316	1579	1297	2102	2215	2491
C4B63_11g474	PRFA01000011	48763	49677	-	915	1400	1678	985	1629	1389	2121	2187	2422	2869	2363	2162
C4B63_11g475	PRFA01000011	46829	48157	-	1329	1592	1752	989	1989	1474	1199	1383	1540	1352	1294	1347
C4B63_11g476	PRFA01000011	45084	46361	-	1278	1520	2377	1016	1478	1321	1905	1903	2044	2395	2177	1993
C4B63_11g477	PRFA01000011	42688	44082	-	1395	1194	1061	692	1227	924	1265	1449	1387	1467	1298	1292
C4B63_11g478	PRFA01000011	41462	42457	-	996	1380	1314	922	1663	1287	1538	1553	1721	1166	1135	1011
C4B63_11g479	PRFA01000011	40477	41016	-	540	1474	1026	1275	1581	1496	955	1085	929	627	686	717
C4B63_11g48	PRFA01000011	139983	141377	+	1395	1678	1512	851	1464	1709	1355	1549	1660	2209	1985	1911
C4B63_11g480	PRFA01000011	38734	40161	-	1428	1676	1686	958	1492	1290	1330	1487	1628	1109	1062	1080
C4B63_11g481	PRFA01000011	36002	37318	-	1317	777	1056	428	966	674	878	837	896	1091	1107	1014
C4B63_11g482	PRFA01000011	34748	35650	-	903	940	780	637	864	816	1237	1533	1543	1378	1251	1268
C4B63_11g483	PRFA01000011	33356	34258	-	903	872	1028	556	936	937	1254	1342	1403	1517	1346	1377
C4B63_11g484	PRFA01000011	30971	33034	-	2064	4648	6845	3981	5078	4794	3421	3609	3802	3757	3361	3425
C4B63_11g485	PRFA01000011	28686	30434	-	1749	1013	671	482	1156	1006	552	662	752	889	712	618
C4B63_11g487	PRFA01000011	24943	27759	-	2817	1802	1931	1201	1920	1652	1981	2022	1942	1827	2047	1918
C4B63_11g488	PRFA01000011	23290	24468	-	1179	4324	4990	3243	4631	4481	1981	2166	2241	1919	2009	1910
C4B63_11g489	PRFA01000011	21197	22300	-	1104	648	404	343	665	582	472	617	532	637	576	635
C4B63_11g49	PRFA01000011	141827	143236	+	1410	1215	1352	879	1212	1323	1546	1746	1899	1612	1567	1600
C4B63_11g490	PRFA01000011	19220	20971	-	1752	3433	3747	2284	2545	3109	2566	2521	2745	3190	3398	2961
C4B63_11g491	PRFA01000011	14228	16438	-	2211	955	991	742	1062	885	1044	1081	1313	1247	1054	1053
C4B63_11g492	PRFA01000011	13695	14312	-	618	101	127	64	106	113	173	226	255	207	196	194
C4B63_11g493	PRFA01000011	11519	12859	-	1341	639	540	648	633	638	215	256	224	270	247	287
C4B63_11g494	PRFA01000011	10869	11447	-	579	316	342	257	345	390	75	126	157	133	129	134
C4B63_11g495	PRFA01000011	4942	5676	-	735	675	926	1108	1184	924	816	862	798	955	1128	968
C4B63_11g496	PRFA01000011	3520	4848	-	1329	394	612	678	618	551	43	60	49	81	57	57
C4B63_11g5	PRFA01000011	56064	56630	+	567	873	1150	642	985	830	492	610	566	583	571	582
C4B63_11g50	PRFA01000011	143843	145675	+	1833	3540	4329	2887	4423	3710	1778	1772	2137	1960	1912	1849
C4B63_11g51	PRFA01000011	147113	148774	+	1662	1252	990	1079	1494	1322	820	730	781	515	520	431
C4B63_11g52	PRFA01000011	151767	154529	+	2763	1980	2312	1945	2204	2093	2129	1900	2501	1911	2011	1884
C4B63_11g53	PRFA01000011	156587	157435	+	849	2321	2878	1927	2703	2702	2223	2289	2446	1961	2008	1893
C4B63_11g54	PRFA01000011	158000	160069	+	2070	979	894	817	1269	1040	1067	1048	1119	1284	1273	1024
C4B63_11g56	PRFA01000011	160435	160929	+	495	0	1	0	0	1	37	54	14	20	67	44
C4B63_11g57	PRFA01000011	161229	162116	+	888	102	75	33	45	52	99	80	93	113	60	72
C4B63_11g59	PRFA01000011	162515	163399	+	885	17	16	14	22	11	15	19	6	15	6	6
C4B63_11g6	PRFA01000011	56966	57928	+	963	503	459	395	913	535	555	549	580	680	638	628
C4B63_11g60	PRFA01000011	163699	164586	+	888	107	64	21	38	49	92	76	91	107	61	72
C4B63_11g62	PRFA01000011	164985	165869	+	885	17	16	13	20	9	51	42	24	31	30	43
C4B63_11g63	PRFA01000011	166392	168761	+	2370	3187	6215	2556	3538	2467	3821	3769	3903	4274	4302	3961
C4B63_11g64	PRFA01000011	169951	171648	+	1698	1182	785	745	1346	834	414	427	441	407	450	524
C4B63_11g67	PRFA01000011	172847	173917	+	1071	9127	13274	8214	9746	7745	10330	11042	11111	13062	12924	12449
C4B63_11g68	PRFA01000011	175415	176395	+	981	970	716	524	768	887	1162	1202	1232	1135	1287	1132
C4B63_11g69	PRFA01000011	176140	176760	+	621	648	546	396	468	603	803	908	901	845	966	919
C4B63_11g7	PRFA01000011	58157	59314	+	1158	2450	1951	1778	3105	2360	1906	2059	2065	1819	1478	1503
C4B63_11g70	PRFA01000011	178531	179415	+	885	557	1151	455	446	494	1693	1794	1448	2377	2809	2888
C4B63_11g71	PRFA01000011	180647	181507	+	861	2465	3976	2028	2665	2553	1377	1649	1631	2479	2510	2363
C4B63_11g72	PRFA01000011	182222	184060	+	1839	1385	1346	1095	1273	1162	1372	1160	1330	1455	1510	1279
C4B63_11g73	PRFA01000011	183909	186257	+	2349	2046	2256	1787	1887	1911	2524	2374	2465	2323	2463	2165
C4B63_11g74	PRFA01000011	187150	187974	+	825	4870	9088	4471	5090	4408	3101	3278	3475	5877	6068	5225
C4B63_11g75	PRFA01000011	190139	192919	+	2781	2316	2257	1857	2300	2235	1917	2271	2396	1938	1937	1759
C4B63_11g76	PRFA01000011	193384	194175	+	792	1938	2130	1483	2074	2155	1217	1486	1452	1398	1418	1307
C4B63_11g77	PRFA01000011	194620	195225	+	606	1111	1665	977	1277	1201	1488	1709	1594	1602	1642	1714
C4B63_11g78	PRFA01000011	195634	197688	+	2055	923	1257	768	1047	1066	1155	1175	1231	1344	1279	1246
C4B63_11g79	PRFA01000011	198231	198932	+	702	418	975	347	569	449	1038	1082	1125	1584	1725	1582
C4B63_11g8	PRFA01000011	59742	60653	+	912	10915	20174	10603	14145	10870	4435	4090	4391	11428	12375	10372
C4B63_11g80	PRFA01000011	199874	201316	+	1443	1198	1402	958	1170	1086	853	1027	920	843	703	917
C4B63_11g81	PRFA01000011	202160	203293	+	1134	2082	2465	1787	1869	1938	1345	1429	1399	1635	1622	1598
C4B63_11g82	PRFA01000011	203507	204469	+	963	365	405	367	348	361	341	367	343	306	316	364
C4B63_11g83	PRFA01000011	206617	207654	+	1038	2747	3412	2116	2553	2491	2767	2800	3218	3885	3672	3367
C4B63_11g84	PRFA01000011	208588	211665	+	3078	2072	2491	1745	1863	2036	1799	1889	2173	2197	1908	1626
C4B63_11g85	PRFA01000011	212551	214938	+	2388	1817	1814	1308	1861	1682	1357	1562	1682	1541	1559	1345
C4B63_11g86	PRFA01000011	215305	216534	+	1230	2130	1710	1225	1905	1786	938	1081	1081	909	876	810
C4B63_11g87	PRFA01000011	217880	219481	+	1602	441	324	346	453	377	828	746	792	638	617	670
C4B63_11g88	PRFA01000011	219271	220650	+	1380	974	736	831	947	944	836	692	808	706	679	609
C4B63_11g89	PRFA01000011	220641	222503	+	1863	1303	1339	1349	1416	1441	1335	1323	1517	1306	1205	1152
C4B63_11g9	PRFA01000011	62034	62720	+	687	3858	5383	3088	4011	3103	1764	1723	1583	2472	2672	2619
C4B63_11g90	PRFA01000011	222401	223249	+	849	2455	2265	2117	2305	2720	1046	941	1145	874	946	913
C4B63_11g91	PRFA01000011	224133	225290	+	1158	2502	1975	1706	1737	1844	2370	2334	2471	2454	2591	2395
C4B63_11g92	PRFA01000011	225341	226006	+	666	1080	995	784	835	941	1440	1661	1748	1905	1858	1612
C4B63_11g93	PRFA01000011	227681	229669	+	1989	2144	2984	1661	2311	2031	3794	3651	4289	4513	4995	4033
C4B63_11g95	PRFA01000011	232275	233876	+	1602	1728	2713	1170	1822	1522	1535	1631	1561	1556	1803	1792
C4B63_11g96	PRFA01000011	234253	236133	+	1881	1735	1495	1367	2001	1569	1083	1342	1395	1317	1026	1024
C4B63_11g98	PRFA01000011	237898	239010	+	1113	393	414	298	475	373	132	189	218	148	151	146
C4B63_11g99	PRFA01000011	239329	241014	+	1686	421	440	337	427	400	214	203	217	225	234	201
C4B63_120g195c	PRFA01000120	80906	81202	-	297	856	673	591	907	786	9	13	21	11	10	13
C4B63_120g23	PRFA01000120	31409	32479	+	1071	68	110	65	90	93	2	2	2	0	3	0
C4B63_120g24	PRFA01000120	33749	36334	+	2586	480	398	246	458	320	173	172	111	137	127	125
C4B63_120g26	PRFA01000120	39145	49524	+	10380	576	588	696	503	457	162	102	142	120	134	153
C4B63_120g27	PRFA01000120	50520	50999	+	480	0	0	2	2	0	0	0	2	1	0	2
C4B63_120g29	PRFA01000120	54282	54908	+	627	37	30	35	42	21	41	30	28	35	30	26
C4B63_120g30	PRFA01000120	57945	58463	+	519	2	6	2	1	6	5	10	7	4	1	5
C4B63_120g31	PRFA01000120	58944	60146	+	1203	30	20	14	23	20	1	0	1	3	0	0
C4B63_120g32	PRFA01000120	61742	63112	+	1371	78	53	46	77	42	7	6	8	5	4	1
C4B63_120g33	PRFA01000120	63286	63789	+	504	66	45	49	79	44	17	14	10	10	12	9
C4B63_120g40	PRFA01000120	90095	90667	-	573	346	382	271	351	342	261	198	254	235	179	223
C4B63_120g41	PRFA01000120	88446	89708	-	1263	35	7	11	9	9	8	10	2	4	6	10
C4B63_120g42	PRFA01000120	86285	88111	-	1827	352	514	234	437	335	467	427	478	680	642	608
C4B63_120g43	PRFA01000120	84418	85602	-	1185	948	851	769	916	844	2	8	0	2	8	5
C4B63_120g44	PRFA01000120	81989	84151	-	2163	66	44	51	72	55	237	185	246	199	138	143
C4B63_120g46	PRFA01000120	76972	78774	-	1803	37	86	60	32	24	43	44	51	51	48	35
C4B63_120g47	PRFA01000120	75497	75976	-	480	49	62	69	35	39	60	73	90	67	83	53
C4B63_120g48	PRFA01000120	71332	72216	-	885	111	123	99	116	106	67	112	104	94	55	42
C4B63_120g49	PRFA01000120	68035	68553	-	519	52	43	50	53	44	3	0	2	4	1	2
C4B63_120g50	PRFA01000120	66352	67554	-	1203	134	91	91	92	109	7	4	9	2	0	4
C4B63_120g68	PRFA01000120	11077	12087	-	1011	246	244	153	362	195	1	9	7	2	1	2
C4B63_120g69	PRFA01000120	8305	10653	-	2349	1036	1463	920	1554	1273	837	902	911	781	846	713
C4B63_120g70	PRFA01000120	6524	7900	-	1377	85	108	76	142	95	2	2	0	2	0	2
C4B63_120g71	PRFA01000120	5532	6287	-	756	141	165	197	165	141	16	15	18	19	12	12
C4B63_120g72	PRFA01000120	3104	3586	-	483	317	259	222	419	316	40	83	58	66	87	72
C4B63_120g73	PRFA01000120	1903	2472	-	570	9	18	6	4	8	10	4	2	0	9	0
C4B63_120g74	PRFA01000120	585	1160	-	576	204	242	197	249	190	90	74	77	62	78	65
C4B63_120g75	PRFA01000120	70	792	-	723	31	23	18	17	13	2	2	4	2	2	2
C4B63_120nc1	PRFA01000120	13127	13236	+	110	0	0	0	0	0	0	0	0	0	0	0
C4B63_120nc10	PRFA01000120	17444	17553	+	110	0	0	0	0	0	0	0	0	0	0	0
C4B63_120nc11	PRFA01000120	17931	18040	+	110	0	0	0	0	0	0	0	0	0	0	0
C4B63_120nc12	PRFA01000120	18415	18524	+	110	0	0	0	0	0	0	0	0	0	0	0
C4B63_120nc13	PRFA01000120	18899	19008	+	110	0	0	0	0	0	0	0	0	0	0	0
C4B63_120nc14	PRFA01000120	19376	19485	+	110	0	0	0	0	0	0	0	0	0	0	0
C4B63_120nc15	PRFA01000120	19862	19971	+	110	0	0	0	0	0	0	0	0	0	0	0
C4B63_120nc16	PRFA01000120	20340	20449	+	110	0	0	0	0	0	0	0	0	0	0	0
C4B63_120nc17	PRFA01000120	20817	20926	+	110	0	0	0	0	0	0	0	0	0	0	0
C4B63_120nc18	PRFA01000120	21295	21404	+	110	0	0	0	0	0	0	0	0	0	0	0
C4B63_120nc19	PRFA01000120	21772	21881	+	110	0	0	0	0	0	0	0	0	0	0	0
C4B63_120nc2	PRFA01000120	13605	13714	+	110	0	0	0	0	0	0	0	0	0	0	0
C4B63_120nc20	PRFA01000120	22255	22364	+	110	0	0	0	0	0	0	2	0	0	0	0
C4B63_120nc21	PRFA01000120	22738	22847	+	110	0	0	0	0	0	0	0	0	0	0	0
C4B63_120nc22	PRFA01000120	23221	23330	+	110	0	0	0	0	0	0	0	0	0	0	0
C4B63_120nc23	PRFA01000120	23704	23813	+	110	0	0	0	0	0	0	0	0	0	0	0
C4B63_120nc24	PRFA01000120	24181	24290	+	110	0	0	0	0	0	0	0	0	0	0	0
C4B63_120nc25	PRFA01000120	24664	24773	+	110	0	0	0	0	0	0	0	0	0	0	0
C4B63_120nc26	PRFA01000120	25141	25250	+	110	0	0	0	0	0	0	0	0	0	0	0
C4B63_120nc27	PRFA01000120	25619	25728	+	110	0	0	0	0	0	0	0	0	0	0	0
C4B63_120nc28	PRFA01000120	26097	26206	+	110	0	0	0	0	0	0	0	0	0	0	0
C4B63_120nc29	PRFA01000120	26574	26683	+	110	0	0	0	0	0	0	0	0	0	0	0
C4B63_120nc3	PRFA01000120	14082	14191	+	110	0	0	0	0	0	0	0	0	0	0	0
C4B63_120nc30	PRFA01000120	27051	27160	+	110	0	0	1	0	0	0	0	0	0	0	0
C4B63_120nc31	PRFA01000120	27535	27644	+	110	0	0	0	0	0	0	0	0	0	0	0
C4B63_120nc32	PRFA01000120	28012	28121	+	110	0	0	0	0	0	0	0	0	0	0	0
C4B63_120nc33	PRFA01000120	28489	28598	+	110	0	0	0	0	0	0	0	0	0	0	0
C4B63_120nc34	PRFA01000120	28971	29080	+	110	3	3	0	3	3	0	0	0	0	0	0
C4B63_120nc35	PRFA01000120	38531	38596	+	66	17	11	6	15	22	9	19	17	8	9	24
C4B63_120nc4	PRFA01000120	14560	14669	+	110	0	0	0	0	0	0	0	0	0	0	0
C4B63_120nc5	PRFA01000120	15038	15147	+	110	0	0	0	0	0	0	0	0	0	0	0
C4B63_120nc6	PRFA01000120	15516	15625	+	110	0	0	0	0	0	0	0	0	0	0	0
C4B63_120nc7	PRFA01000120	16003	16112	+	110	0	0	0	0	0	0	0	0	0	0	0
C4B63_120nc8	PRFA01000120	16487	16596	+	110	0	0	0	0	0	0	0	0	0	0	0
C4B63_120nc9	PRFA01000120	16965	17074	+	110	2	0	1	1	0	0	2	0	0	0	0
C4B63_121g1	PRFA01000121	5338	7926	+	2589	50	36	32	65	34	260	229	274	174	185	156
C4B63_121g2	PRFA01000121	12486	13712	+	1227	70	43	49	75	64	48	48	47	27	40	39
C4B63_121g24	PRFA01000121	57061	58671	+	1611	38	5	8	21	37	12	18	12	8	6	14
C4B63_121g27	PRFA01000121	62245	63858	+	1614	1	0	2	1	2	3	7	4	3	3	4
C4B63_121g3	PRFA01000121	13824	14266	+	443	29	10	38	22	19	0	0	1	2	1	2
C4B63_121g31	PRFA01000121	67476	69086	+	1611	0	0	0	0	0	1	1	0	0	3	0
C4B63_121g35	PRFA01000121	72675	74285	+	1611	25	18	12	19	10	14	18	8	4	6	10
C4B63_121g38	PRFA01000121	77859	79472	+	1614	2	1	2	1	2	4	10	9	4	3	6
C4B63_121g41	PRFA01000121	83089	84699	+	1611	7	15	5	11	9	2	1	3	0	3	0
C4B63_121g43	PRFA01000121	88320	88904	+	585	289	226	196	314	318	331	400	319	218	280	281
C4B63_121g44	PRFA01000121	89361	90311	+	951	12	2	11	2	6	7	3	4	3	1	7
C4B63_121g45	PRFA01000121	90371	90949	+	579	65	30	34	40	48	35	45	31	40	24	18
C4B63_121g66	PRFA01000121	51521	52282	-	762	88	94	59	91	85	2	9	5	4	7	12
C4B63_121g67	PRFA01000121	50177	51064	-	888	309	300	221	408	244	23	37	35	23	25	19
C4B63_121g70	PRFA01000121	45771	46634	-	864	657	423	287	448	514	364	431	351	218	206	195
C4B63_121g74	PRFA01000121	41505	42164	-	660	167	218	156	187	177	8	13	13	7	0	3
C4B63_121g75	PRFA01000121	39689	40969	-	1281	168	121	78	117	130	34	25	28	36	21	9
C4B63_121g77	PRFA01000121	35888	38401	-	2514	418	406	370	787	331	126	173	131	89	99	96
C4B63_121g78	PRFA01000121	33568	34551	-	984	539	231	212	502	481	16	16	22	8	10	10
C4B63_121g79	PRFA01000121	31597	32118	-	522	26	10	18	17	21	5	4	3	13	3	4
C4B63_121g80	PRFA01000121	28604	29116	-	513	79	85	65	71	52	18	28	24	12	14	13
C4B63_121g81	PRFA01000121	28480	28932	-	453	40	42	24	31	39	18	31	27	16	15	15
C4B63_121g82	PRFA01000121	24631	27396	-	2766	642	740	434	731	392	44	68	48	28	38	43
C4B63_121g83	PRFA01000121	22877	23412	-	536	27	9	15	15	17	5	4	3	13	3	4
C4B63_121g86	PRFA01000121	19171	20475	-	1305	390	347	203	370	306	38	36	40	12	14	26
C4B63_121g88	PRFA01000121	15470	18058	-	2589	242	145	120	289	179	125	150	73	72	86	101
C4B63_122g1	PRFA01000122	652	2055	+	1404	229	195	160	210	141	129	109	138	105	85	111
C4B63_122g10	PRFA01000122	21275	23569	+	2295	266	205	142	274	248	206	233	226	360	394	361
C4B63_122g10c	PRFA01000122	5098	5382	+	285	6	1	2	0	3	0	0	0	1	0	0
C4B63_122g11	PRFA01000122	23932	24759	+	828	451	446	314	453	448	283	362	394	398	364	477
C4B63_122g12	PRFA01000122	25034	25741	+	708	33	21	9	25	15	136	172	143	236	263	261
C4B63_122g15	PRFA01000122	25835	26479	+	645	53	97	69	98	66	114	132	123	158	230	240
C4B63_122g16	PRFA01000122	26777	28924	+	2148	5599	8304	3977	4604	4550	5101	5125	5515	10388	10489	9471
C4B63_122g17	PRFA01000122	29463	41213	+	11751	4478	2896	4281	3342	3638	3755	3316	4174	4960	5134	4477
C4B63_122g18	PRFA01000122	42070	44325	+	2256	280	339	174	254	249	340	330	418	529	502	430
C4B63_122g19	PRFA01000122	44521	45636	+	1116	269	291	153	215	186	128	119	224	242	237	142
C4B63_122g2	PRFA01000122	3298	4617	+	1320	595	294	168	374	520	372	318	341	459	461	465
C4B63_122g20	PRFA01000122	46095	47108	+	1014	4120	5382	3611	6109	3900	2714	2406	2365	2423	2709	2252
C4B63_122g21	PRFA01000122	48157	53661	+	5505	48	98	62	51	55	57	54	81	79	90	84
C4B63_122g22	PRFA01000122	54410	55429	+	1020	8	6	3	8	8	2	4	3	6	8	0
C4B63_122g23	PRFA01000122	55688	56503	+	816	218	208	126	207	245	497	629	715	973	850	765
C4B63_122g25	PRFA01000122	56899	57960	+	1062	150	186	94	182	119	112	128	126	158	115	144
C4B63_122g26	PRFA01000122	58507	60093	+	1587	177	117	86	134	141	109	101	115	129	110	114
C4B63_122g3	PRFA01000122	5772	6431	+	660	152	213	82	155	161	171	202	291	290	244	251
C4B63_122g39	PRFA01000122	72779	74044	-	1266	100	76	72	108	77	43	55	45	50	26	31
C4B63_122g4	PRFA01000122	6907	8091	+	1185	238	462	200	305	244	160	190	222	874	679	641
C4B63_122g41	PRFA01000122	67303	70059	-	2757	232	199	170	263	114	230	314	236	180	191	258
C4B63_122g43	PRFA01000122	63007	63618	-	612	152	152	119	56	143	23	14	12	30	28	32
C4B63_122g44	PRFA01000122	61232	62596	-	1365	102	98	108	76	98	55	91	90	77	66	102
C4B63_122g5	PRFA01000122	8825	11143	+	2319	263	249	157	243	289	681	648	815	1020	1005	1006
C4B63_122g6	PRFA01000122	11510	12856	+	1347	210	285	156	216	222	509	560	484	739	805	642
C4B63_122g8	PRFA01000122	14297	14860	+	564	140	102	70	154	125	235	289	258	360	542	449
C4B63_122g9	PRFA01000122	15505	20163	+	4659	232	155	231	407	195	272	258	334	472	398	398
C4B63_123g145c	PRFA01000123	63711	63920	+	210	247	220	261	310	354	333	506	456	387	470	412
C4B63_123g148c	PRFA01000123	65857	66174	+	318	2602	3477	2887	4500	3258	1029	1150	1118	656	510	630
C4B63_123g22	PRFA01000123	48281	49324	+	1044	698	689	830	1623	913	426	420	497	462	341	376
C4B63_123g23	PRFA01000123	49927	50517	+	591	3187	3856	5733	4869	5864	2073	2962	2564	2977	3100	3563
C4B63_123g25	PRFA01000123	52578	54398	+	1821	182	218	207	281	331	379	394	410	300	388	368
C4B63_123g26	PRFA01000123	55026	58055	+	3030	523	318	560	554	796	398	403	678	383	300	224
C4B63_123g27	PRFA01000123	59886	61175	+	1290	115	130	69	284	152	128	138	192	159	163	170
C4B63_123g29	PRFA01000123	62097	63218	+	1122	193	203	256	385	348	256	265	202	202	164	154
C4B63_123g30	PRFA01000123	64539	65324	+	786	1269	1953	1395	2428	1956	795	878	879	881	872	924
C4B63_123g31	PRFA01000123	67678	69447	+	1770	535	336	346	764	521	233	249	276	199	229	199
C4B63_123g32	PRFA01000123	70787	71770	+	984	45	55	72	72	75	21	13	13	13	23	9
C4B63_123g33	PRFA01000123	73528	74004	+	477	9	0	3	2	6	2	6	2	4	7	3
C4B63_123g35	PRFA01000123	74401	82230	+	7830	1899	2197	2653	2120	2401	2312	2187	2404	2569	2649	2255
C4B63_123g36	PRFA01000123	82647	83492	+	846	303	662	249	406	373	602	685	722	1480	1371	1296
C4B63_123g37	PRFA01000123	84442	85503	+	1062	115	129	91	166	179	387	428	341	388	378	390
C4B63_123g39	PRFA01000123	85922	87430	+	1509	517	364	465	564	661	622	740	689	450	539	455
C4B63_123g54	PRFA01000123	43473	44120	-	648	1	0	0	0	2	0	1	0	0	1	0
C4B63_123g55	PRFA01000123	41396	42826	-	1431	0	0	0	0	0	0	0	0	0	0	0
C4B63_123g59	PRFA01000123	37194	37859	-	666	0	0	0	0	0	0	0	0	0	0	0
C4B63_123g60	PRFA01000123	35117	36547	-	1431	0	0	0	0	0	0	0	0	0	0	0
C4B63_123g64	PRFA01000123	30915	31580	-	666	4	5	9	10	11	0	0	0	0	0	0
C4B63_123g65	PRFA01000123	28838	30268	-	1431	0	0	0	0	0	0	1	1	0	0	0
C4B63_123g69	PRFA01000123	24636	25301	-	666	8	16	11	24	13	16	18	20	19	12	16
C4B63_123g70	PRFA01000123	22531	24075	-	1545	7	1	3	5	8	129	134	113	86	102	113
C4B63_123g73	PRFA01000123	18351	18998	-	648	13	3	11	8	13	14	16	22	20	22	24
C4B63_123g74	PRFA01000123	16274	17704	-	1431	3	0	0	0	1	4	10	10	4	18	10
C4B63_123g76	PRFA01000123	12080	12727	-	648	3	3	8	5	7	15	30	27	33	31	29
C4B63_123g77	PRFA01000123	10278	11672	-	1395	33	42	34	45	51	45	40	39	37	33	33
C4B63_123nc1	PRFA01000123	66759	66830	+	72	5	7	11	10	10	62	97	81	42	50	54
C4B63_123nc2	PRFA01000123	66921	66991	+	71	10	3	8	22	25	2	1	4	4	2	1
C4B63_123nc3	PRFA01000123	67056	67153	+	98	118	14	26	86	106	18	16	24	18	21	36
C4B63_123nc4	PRFA01000123	67250	67324	+	75	149	93	119	252	186	58	54	60	56	52	61
C4B63_123nc5	PRFA01000123	67326	67397	+	72	109	81	113	207	173	62	91	96	70	69	66
C4B63_123nc6	PRFA01000123	70373	70443	+	71	7	3	2	4	6	0	0	0	0	0	0
C4B63_123nc7	PRFA01000123	70508	70605	+	98	2	3	2	2	7	0	0	0	0	0	0
C4B63_124g1	PRFA01000124	66	689	+	624	17	4	12	6	14	0	0	0	0	0	4
C4B63_124g13	PRFA01000124	18552	19076	+	525	4	7	3	5	9	4	7	7	4	1	6
C4B63_124g14	PRFA01000124	19259	21700	+	2442	267	137	122	180	125	211	167	169	90	136	104
C4B63_124g15	PRFA01000124	24142	25350	+	1209	3261	3637	2479	4102	2860	177	178	147	106	101	113
C4B63_124g16	PRFA01000124	27977	28546	+	570	403	444	245	400	314	114	90	100	92	96	78
C4B63_124g18	PRFA01000124	30668	32110	+	1443	692	604	453	567	579	77	107	103	78	86	51
C4B63_124g19	PRFA01000124	33433	35154	+	1722	336	321	254	465	231	48	64	79	63	48	93
C4B63_124g2	PRFA01000124	1241	1705	+	465	3	6	6	0	8	112	94	84	79	100	78
C4B63_124g23	PRFA01000124	42150	43298	+	1149	328	243	217	317	293	205	202	235	199	212	178
C4B63_124g25	PRFA01000124	46081	48269	+	2189	1	5	3	3	1	681	671	740	2	0	3
C4B63_124g29	PRFA01000124	51093	51698	+	606	8	6	10	6	18	46	43	29	65	21	52
C4B63_124g3	PRFA01000124	2910	3470	+	561	2	0	6	6	6	4	3	4	0	0	6
C4B63_124g31	PRFA01000124	53831	54850	+	1020	51	74	23	44	46	49	48	60	55	37	38
C4B63_124g32	PRFA01000124	55153	55644	+	492	4	12	12	6	18	76	72	56	94	114	119
C4B63_124g33	PRFA01000124	56122	56940	+	819	18	28	24	23	31	40	23	61	39	40	28
C4B63_124g34	PRFA01000124	56864	57646	+	783	69	110	94	83	85	195	255	222	193	188	128
C4B63_124g35	PRFA01000124	60228	62426	+	2199	29	29	59	50	32	508	482	473	382	424	379
C4B63_124g36	PRFA01000124	63744	64412	+	669	116	126	102	155	115	75	77	59	58	59	66
C4B63_124g37	PRFA01000124	65290	65868	+	579	35	40	49	56	41	178	178	193	173	162	205
C4B63_124g38	PRFA01000124	70021	71046	+	1026	120	93	80	99	108	375	489	573	356	344	326
C4B63_124g40	PRFA01000124	73808	76945	+	3138	453	373	347	484	309	360	342	346	281	264	231
C4B63_124g44	PRFA01000124	81420	82157	+	738	1	0	1	1	0	0	0	0	0	0	0
C4B63_124g45	PRFA01000124	83588	84301	+	714	340	189	176	234	283	4	4	11	2	3	22
C4B63_124g46	PRFA01000124	84509	85264	+	756	15	6	2	9	15	12	2	0	6	7	6
C4B63_124g47	PRFA01000124	86554	87642	+	1089	134	70	67	90	51	104	106	110	41	62	42
C4B63_124g48	PRFA01000124	87969	88544	+	576	56	25	21	28	26	7	8	8	3	1	3
C4B63_124g5	PRFA01000124	7424	9361	+	1938	620	746	537	692	642	380	400	394	339	373	340
C4B63_124g6	PRFA01000124	9752	10630	+	879	11	14	2	1	7	8	1	1	4	1	0
C4B63_124g7	PRFA01000124	10869	11474	+	606	17	3	1	9	7	4	2	0	1	2	0
C4B63_124g8	PRFA01000124	11867	12631	+	765	13	0	0	4	8	0	2	0	0	0	0
C4B63_125g13	PRFA01000125	29233	29778	+	546	2	1	0	0	0	0	0	0	0	0	0
C4B63_125g14	PRFA01000125	30195	30689	+	495	4	0	0	0	0	0	0	0	0	0	0
C4B63_125g16	PRFA01000125	32837	35692	+	2856	193	136	109	157	131	72	46	62	54	44	47
C4B63_125g38	PRFA01000125	87216	88736	-	1521	4	1	7	7	9	0	0	0	0	0	0
C4B63_125g39	PRFA01000125	86071	87201	-	1131	5	4	2	8	4	0	3	1	1	0	2
C4B63_125g42	PRFA01000125	81236	82036	-	801	0	0	1	0	1	0	0	0	0	0	0
C4B63_125g44	PRFA01000125	76869	78764	-	1896	4	2	4	3	7	47	45	49	54	21	43
C4B63_125g45	PRFA01000125	73196	75904	-	2709	143	127	89	149	107	126	166	122	114	98	115
C4B63_125g46	PRFA01000125	69577	70602	-	1026	46	57	25	31	38	5	3	7	6	9	6
C4B63_125g47	PRFA01000125	69272	69772	-	501	2	0	3	2	2	31	32	31	32	28	27
C4B63_125g48	PRFA01000125	68431	69204	-	774	7	14	2	1	12	42	46	25	57	26	42
C4B63_125g49	PRFA01000125	67402	68280	-	879	8	4	8	3	2	12	24	26	8	14	10
C4B63_125g50	PRFA01000125	66257	67387	-	1131	32	7	5	27	20	129	126	147	119	114	79
C4B63_125g52	PRFA01000125	63853	65322	-	1470	44	32	16	31	42	38	39	45	24	65	22
C4B63_125g57	PRFA01000125	58762	60015	-	1254	42	13	40	39	40	60	94	91	35	54	52
C4B63_125g58	PRFA01000125	54737	57685	-	2949	313	220	145	324	190	160	169	104	127	136	133
C4B63_125g60	PRFA01000125	50054	50827	-	774	48	31	30	52	45	62	68	73	28	43	36
C4B63_125g62	PRFA01000125	45996	48830	-	2835	275	182	171	282	214	92	87	91	101	68	104
C4B63_125g65	PRFA01000125	41029	41508	-	480	94	65	53	80	71	176	172	162	122	113	146
C4B63_125g66	PRFA01000125	39761	40504	-	744	74	54	47	64	48	19	38	21	31	23	16
C4B63_125g69	PRFA01000125	22157	25021	-	2865	23	19	16	32	41	0	0	2	1	0	1
C4B63_125g70	PRFA01000125	18476	19564	-	1089	2	5	10	10	4	14	10	10	8	12	14
C4B63_125g71	PRFA01000125	16369	17952	-	1584	81	52	42	74	45	44	32	74	70	66	22
C4B63_125g72	PRFA01000125	15254	16354	-	1101	65	53	37	64	86	6	34	48	48	44	28
C4B63_125g75	PRFA01000125	10380	11180	-	801	0	0	1	0	1	0	0	0	0	0	0
C4B63_125g77	PRFA01000125	6689	7906	-	1218	1	0	0	1	0	0	0	0	2	2	0
C4B63_125g78	PRFA01000125	4259	4720	-	462	0	0	0	5	0	4	4	0	2	6	2
C4B63_126g10	PRFA01000126	15363	25745	+	10383	160	171	208	141	115	142	114	117	110	152	118
C4B63_126g12	PRFA01000126	30788	31339	+	552	42	51	41	36	30	47	66	54	42	35	29
C4B63_126g13	PRFA01000126	31784	33100	+	1317	94	57	42	90	76	42	56	50	53	43	41
C4B63_126g15	PRFA01000126	34352	37081	+	2730	481	352	296	405	353	196	262	216	83	99	141
C4B63_126g18	PRFA01000126	40291	41298	+	1008	304	298	235	328	309	26	44	32	32	33	44
C4B63_126g21	PRFA01000126	48060	48767	+	708	104	55	68	85	69	14	7	5	2	22	6
C4B63_126g22	PRFA01000126	49325	50338	+	1014	225	303	182	283	208	162	154	116	159	101	123
C4B63_126g23	PRFA01000126	51573	54305	+	2733	942	696	493	773	542	399	408	416	320	311	232
C4B63_126g25	PRFA01000126	60248	61441	+	1194	13	17	21	14	11	18	24	21	14	13	16
C4B63_126g27	PRFA01000126	64063	64713	+	651	62	86	93	85	74	3	7	5	8	6	4
C4B63_126g28	PRFA01000126	65174	66367	+	1194	12	17	21	14	12	22	28	34	17	14	19
C4B63_126g3	PRFA01000126	3313	4419	+	1107	5	2	2	7	7	75	43	64	45	28	31
C4B63_126g30	PRFA01000126	68988	69638	+	651	62	86	93	85	74	3	7	5	6	6	4
C4B63_126g31	PRFA01000126	70099	71289	+	1191	1	2	1	1	0	9	4	45	29	11	6
C4B63_126g4	PRFA01000126	5677	8040	+	2364	109	95	72	148	113	330	416	398	198	227	144
C4B63_126g6	PRFA01000126	11285	11797	+	513	32	27	14	43	30	16	31	27	40	35	27
C4B63_126nc1	PRFA01000126	14686	14749	+	64	1	7	5	9	11	8	7	19	7	15	4
C4B63_127g26	PRFA01000127	80509	81801	-	1293	10	5	9	4	9	0	0	0	0	0	0
C4B63_127g27	PRFA01000127	75889	80268	-	4380	283	321	263	259	272	35	40	61	73	75	94
C4B63_127g28	PRFA01000127	73756	74904	-	1149	427	673	345	482	409	206	200	238	266	310	293
C4B63_127g29	PRFA01000127	71414	73453	-	2040	25	5	9	21	13	59	74	43	93	169	146
C4B63_127g30	PRFA01000127	68315	69559	-	1245	4811	3863	4271	5773	4843	1219	1239	1227	1513	1429	1456
C4B63_127g31	PRFA01000127	67345	68271	-	927	3709	3345	3365	4351	3805	980	1077	1099	1135	1168	1234
C4B63_127g32	PRFA01000127	60420	65375	-	4956	2569	2203	1653	2757	2327	2553	2317	2495	2829	3099	2766
C4B63_127g33	PRFA01000127	59665	60195	-	531	1386	935	924	1227	1315	821	1159	1053	1253	1265	1314
C4B63_127g34	PRFA01000127	58818	59447	-	630	925	798	376	798	1013	935	1305	996	1741	1692	1834
C4B63_127g35	PRFA01000127	55372	58581	-	3210	5386	7089	3923	4825	5154	3149	2953	3267	6190	6101	5495
C4B63_127g36	PRFA01000127	54192	55106	-	915	1218	1231	886	1694	1405	1074	1354	1128	1257	1438	1462
C4B63_127g37	PRFA01000127	53316	53903	-	588	2138	1660	1853	2469	2346	2156	2916	2469	2768	2843	2909
C4B63_127g38	PRFA01000127	52393	53058	-	666	793	1023	444	801	844	406	416	585	616	518	490
C4B63_127g39	PRFA01000127	51698	52195	-	498	442	781	322	428	528	371	461	433	485	600	622
C4B63_127g42	PRFA01000127	47360	48388	-	1029	567	443	491	987	715	761	960	1001	1172	955	1097
C4B63_127g44	PRFA01000127	43777	47070	-	3294	390	337	447	531	363	329	283	405	281	258	262
C4B63_127g46	PRFA01000127	39343	43605	-	4263	1632	1671	1748	1632	1555	905	1190	905	810	1023	907
C4B63_127g48	PRFA01000127	34110	38234	-	4125	2979	3339	2380	3644	2667	2419	2369	2535	3364	3579	3306
C4B63_127g50	PRFA01000127	31132	33702	-	2571	2738	3210	2176	3030	2869	1797	1773	1848	2507	2522	2457
C4B63_127g51	PRFA01000127	24060	30659	-	6600	5232	5869	4874	4728	5142	4941	4665	5609	7515	7212	6404
C4B63_127g52	PRFA01000127	21902	23224	-	1323	7952	6793	6144	7771	7601	2912	2958	3082	3629	3632	3192
C4B63_127g54	PRFA01000127	17583	18797	-	1215	1551	1756	1233	1585	1411	1465	1500	1963	2360	2202	2090
C4B63_127g55	PRFA01000127	16377	16991	-	615	813	922	436	797	831	575	691	647	1043	881	927
C4B63_127g56	PRFA01000127	14896	16056	-	1161	469	733	392	514	641	363	433	394	791	796	732
C4B63_127g57	PRFA01000127	14082	14654	-	573	1566	1781	1213	1455	1775	711	726	814	1005	984	869
C4B63_127g59	PRFA01000127	10642	11529	-	888	51	90	52	53	43	81	93	65	158	110	131
C4B63_127g61	PRFA01000127	6914	10321	-	3408	114	124	81	99	158	448	384	508	606	590	454
C4B63_127g62	PRFA01000127	6088	6540	-	453	28	9	4	9	21	2	2	0	1	4	3
C4B63_127g63	PRFA01000127	3872	5791	-	1920	0	1	4	1	4	0	0	0	0	0	0
C4B63_127g65	PRFA01000127	2828	3439	-	612	0	0	1	1	0	0	0	0	0	0	0
C4B63_127g66	PRFA01000127	1663	2463	-	801	1	0	0	0	1	0	0	0	0	0	0
C4B63_127g67	PRFA01000127	749	1252	-	504	133	243	116	114	80	0	2	0	2	0	2
C4B63_128g17	PRFA01000128	65724	67574	+	1851	191	35	20	86	134	11	24	3	17	20	18
C4B63_128g18	PRFA01000128	69842	70441	+	600	9	10	8	5	16	113	100	128	123	112	83
C4B63_128g19	PRFA01000128	70766	71263	+	498	29	51	41	29	41	160	169	150	118	151	101
C4B63_128g228c	PRFA01000128	59340	59759	-	420	107	63	62	135	120	248	264	277	413	330	316
C4B63_128g24	PRFA01000128	73216	83545	+	10330	186	152	189	222	156	1604	1482	1853	1847	1797	1588
C4B63_128g242c	PRFA01000128	46181	46453	-	273	676	1052	628	764	978	937	1089	931	1219	1093	1168
C4B63_128g263c	PRFA01000128	33657	34028	-	372	455	856	349	537	628	491	633	622	727	953	849
C4B63_128g301c	PRFA01000128	9970	10272	-	303	0	0	0	0	0	0	0	0	0	0	0
C4B63_128g302c	PRFA01000128	9345	9647	-	303	0	0	0	0	0	0	0	0	0	0	0
C4B63_128g303c	PRFA01000128	8712	9014	-	303	0	0	0	0	0	0	0	0	0	0	0
C4B63_128g304c	PRFA01000128	8079	8381	-	303	0	0	0	0	0	0	0	0	0	0	0
C4B63_128g305c	PRFA01000128	7452	7754	-	303	0	0	0	0	0	0	0	0	0	0	0
C4B63_128g306c	PRFA01000128	6819	7121	-	303	0	0	0	0	0	0	0	0	0	0	0
C4B63_128g307c	PRFA01000128	6187	6489	-	303	0	0	0	0	0	0	0	0	0	0	0
C4B63_128g308c	PRFA01000128	5559	5861	-	303	0	0	0	0	0	0	0	0	0	0	0
C4B63_128g309c	PRFA01000128	4928	5230	-	303	0	0	0	0	0	0	0	0	0	1	0
C4B63_128g313c	PRFA01000128	2399	2701	-	303	0	0	0	0	0	0	0	0	0	0	0
C4B63_128g316c	PRFA01000128	512	814	-	303	2	6	1	4	1	0	0	0	0	3	0
C4B63_128g38	PRFA01000128	63513	64274	-	762	77	124	89	124	77	295	298	292	412	392	378
C4B63_128g39	PRFA01000128	61573	62874	-	1302	349	542	345	448	324	275	275	302	335	388	349
C4B63_128g40	PRFA01000128	60095	61558	-	1464	2074	2741	1888	2781	1997	740	871	1011	1057	969	979
C4B63_128g41	PRFA01000128	58470	59054	-	585	4750	6764	4519	5610	4942	2396	2943	2804	3873	3418	3215
C4B63_128g42	PRFA01000128	55688	57430	-	1743	12289	14564	13241	14302	13457	5690	5961	6226	5245	5392	5047
C4B63_128g43	PRFA01000128	52276	54765	-	2490	3930	3432	2929	4046	3442	2780	3090	3431	2440	2272	2166
C4B63_128g44	PRFA01000128	49109	51625	-	2517	5406	9326	5392	5690	5508	5852	5852	6151	7096	7339	7107
C4B63_128g45	PRFA01000128	47665	48180	-	516	537	481	312	612	472	907	864	746	749	870	750
C4B63_128g47	PRFA01000128	44452	45693	-	1242	2446	1739	1870	2873	2492	2510	2273	2636	1648	1717	1621
C4B63_128g49	PRFA01000128	41159	43180	-	2022	5302	5887	4382	4891	5448	6070	6770	6742	8090	8433	7686
C4B63_128g50	PRFA01000128	40061	40696	-	636	680	858	562	781	827	1386	1632	1400	1378	1597	1588
C4B63_128g51	PRFA01000128	38488	39774	-	1287	1610	2020	1284	1954	1817	1858	1994	1861	1609	1525	1429
C4B63_128g52	PRFA01000128	37611	38069	-	459	445	612	487	389	512	1147	1219	1222	855	656	683
C4B63_128g53	PRFA01000128	35791	36933	-	1143	2008	2125	1922	2489	2306	1404	1443	1692	1473	1457	1319
C4B63_128g54	PRFA01000128	35021	35902	-	882	754	849	589	864	880	1110	1114	1331	1238	1066	1018
C4B63_128g55	PRFA01000128	32495	33457	-	963	374	474	260	439	391	787	945	908	830	812	820
C4B63_128g56	PRFA01000128	31604	32128	-	525	1051	1173	620	912	941	668	821	796	774	700	677
C4B63_128g58	PRFA01000128	27349	29157	-	1809	1138	1955	929	1816	1107	1387	1470	1420	1530	1367	1456
C4B63_128g59	PRFA01000128	25527	26852	-	1326	4915	4973	3773	4368	4813	4802	5730	5788	5211	4722	4871
C4B63_128g60	PRFA01000128	24146	24988	-	843	666	1022	554	809	674	1042	1038	1079	1306	1368	1262
C4B63_128g61	PRFA01000128	22839	23648	-	810	1674	1936	1487	1719	1604	1083	964	976	1099	1063	1000
C4B63_128g62	PRFA01000128	21990	22523	-	534	189	210	139	158	189	582	492	547	598	593	528
C4B63_128g63	PRFA01000128	21319	22170	-	852	1154	1113	804	851	937	901	946	1033	1018	1147	925
C4B63_128g64	PRFA01000128	19450	19956	-	507	678	315	297	453	591	265	290	398	312	322	317
C4B63_128g65	PRFA01000128	18082	19443	-	1362	645	438	505	702	680	950	851	984	918	934	811
C4B63_128g66	PRFA01000128	17060	18085	-	1026	481	371	380	461	483	645	669	737	760	753	715
C4B63_128g67	PRFA01000128	15498	16637	-	1140	539	538	413	674	546	1154	1239	1269	1251	1272	1143
C4B63_128g68	PRFA01000128	14073	15275	-	1203	842	1011	615	1093	953	882	968	1046	920	852	904
C4B63_128g70	PRFA01000128	11007	13544	-	2538	2615	2970	1931	2280	2414	2331	2284	2507	2781	3143	2854
C4B63_129g31	PRFA01000129	35480	35998	-	519	2	8	2	2	0	0	5	1	4	8	0
C4B63_129g32	PRFA01000129	33906	35429	-	1524	24	34	38	41	37	75	81	75	72	46	75
C4B63_129g33	PRFA01000129	32804	33439	-	636	8	3	6	5	5	5	5	13	4	10	0
C4B63_129g34	PRFA01000129	31679	32311	-	633	7	7	6	4	0	2	5	2	1	1	5
C4B63_129g348c	PRFA01000129	7702	8067	-	366	213	361	244	294	312	352	455	449	416	459	594
C4B63_129g35	PRFA01000129	29110	29937	-	828	0	0	1	4	2	6	24	2	5	9	5
C4B63_129g36	PRFA01000129	28004	28781	-	778	2	1	0	8	1	17	13	9	14	8	9
C4B63_129g37	PRFA01000129	25188	27653	-	2466	23	23	16	12	20	46	37	55	47	32	33
C4B63_129g38	PRFA01000129	21495	23430	-	1936	7	6	4	12	4	12	17	6	14	10	12
C4B63_129g39	PRFA01000129	18538	21144	-	2607	17	17	24	22	22	21	33	30	41	21	32
C4B63_129g40	PRFA01000129	11358	12701	-	1344	5010	4527	4638	6095	5094	2318	2592	2831	1538	1387	1358
C4B63_129g41	PRFA01000129	10447	10989	-	543	362	253	154	345	323	264	352	234	285	251	237
C4B63_129g42	PRFA01000129	9056	9865	-	810	21	26	10	23	27	258	324	259	348	357	325
C4B63_129g43	PRFA01000129	8308	8862	-	555	816	923	727	1048	994	478	734	532	563	610	636
C4B63_129g44	PRFA01000129	6961	7434	-	474	11580	6889	8602	9782	11031	6576	7282	9748	5283	4871	4323
C4B63_129g45	PRFA01000129	5441	6247	-	807	8	2	6	10	2	267	312	182	268	303	246
C4B63_129g46	PRFA01000129	4332	5114	-	783	1	0	0	1	0	2	5	18	5	3	2
C4B63_129g47	PRFA01000129	1096	2316	-	1221	131	72	102	166	120	278	212	314	194	228	237
C4B63_129g48	PRFA01000129	233	1123	-	891	22	16	19	28	28	1	2	0	2	0	0
C4B63_129g6	PRFA01000129	41675	43444	+	1770	385	262	410	543	527	311	262	300	73	68	60
C4B63_129g9	PRFA01000129	49623	60125	+	10503	458	474	499	413	415	545	481	560	496	556	566
C4B63_129nc1	PRFA01000129	48821	48900	+	80	1	0	0	2	3	4	2	18	2	2	2
C4B63_129nc2	PRFA01000129	48940	49014	+	75	0	0	0	0	0	2	2	14	2	3	1
C4B63_12g10	PRFA01000012	58264	59607	+	1344	2433	1800	1889	3023	2347	1422	1287	1533	1181	1096	981
C4B63_12g104	PRFA01000012	312887	313954	+	1068	6	0	1	3	2	0	0	0	0	0	1
C4B63_12g105	PRFA01000012	315240	316757	+	1518	39	27	17	20	33	14	2	2	2	8	3
C4B63_12g106	PRFA01000012	317098	317604	+	507	366	205	203	316	164	0	4	0	0	1	1
C4B63_12g109	PRFA01000012	320541	330923	+	10383	35	36	45	28	25	64	63	48	90	98	68
C4B63_12g11	PRFA01000012	60493	61344	+	852	451	496	337	540	325	311	309	314	351	349	374
C4B63_12g110	PRFA01000012	335673	336284	+	612	9	2	5	3	3	23	10	17	8	18	14
C4B63_12g112	PRFA01000012	340337	341545	+	1209	23	22	19	24	21	173	234	151	141	154	135
C4B63_12g12	PRFA01000012	61341	62573	+	1233	441	582	407	553	381	467	447	540	613	536	519
C4B63_12g13	PRFA01000012	62522	64486	+	1965	969	1262	895	1190	932	1022	907	1169	1028	974	999
C4B63_12g130c	PRFA01000012	85249	85458	+	210	4965	5748	3892	5606	5345	1141	1365	1500	1694	1385	1451
C4B63_12g1344c	PRFA01000012	426887	427327	-	441	2017	2897	2028	2704	2403	1917	2633	1534	3059	3508	3729
C4B63_12g1347c	PRFA01000012	426147	426593	-	447	876	604	305	727	858	591	638	571	569	580	615
C4B63_12g1348c	PRFA01000012	425385	425825	-	441	1407	2225	1468	2224	1740	3023	3989	2626	6087	5529	6415
C4B63_12g1413c	PRFA01000012	366796	367092	-	297	258	221	192	199	224	1594	1587	1666	1171	1155	1127
C4B63_12g151	PRFA01000012	592644	594404	-	1761	357	355	348	503	399	4	0	0	2	0	0
C4B63_12g153	PRFA01000012	588260	589822	-	1563	3241	4396	2439	2756	2785	3843	3975	4304	6653	7026	6085
C4B63_12g154	PRFA01000012	585382	587613	-	2232	85	61	55	92	40	303	282	232	228	307	230
C4B63_12g155	PRFA01000012	583256	585001	-	1746	34	44	36	35	57	134	157	136	209	185	167
C4B63_12g157	PRFA01000012	579163	580959	-	1797	272	103	219	256	300	493	409	657	379	315	285
C4B63_12g158	PRFA01000012	576167	577987	-	1821	64	26	58	24	38	13	26	8	10	10	12
C4B63_12g159	PRFA01000012	573267	574991	-	1725	6	8	10	10	2	0	0	0	0	1	0
C4B63_12g161	PRFA01000012	569650	570972	-	1323	2	0	2	0	1	0	2	0	1	0	0
C4B63_12g162	PRFA01000012	569118	569729	-	612	40	16	37	13	26	10	17	6	6	8	8
C4B63_12g163	PRFA01000012	566218	567942	-	1725	20	23	26	19	14	3	8	1	4	2	2
C4B63_12g1641c	PRFA01000012	238525	238779	-	255	134	152	106	133	191	232	378	237	370	355	329
C4B63_12g165	PRFA01000012	562125	563921	-	1797	33	10	16	30	34	0	3	2	3	1	2
C4B63_12g166	PRFA01000012	558925	560688	-	1764	33	10	7	8	13	3	7	2	2	0	3
C4B63_12g167	PRFA01000012	556006	557490	-	1485	0	0	0	0	0	1	1	0	6	6	6
C4B63_12g168	PRFA01000012	552609	554252	-	1644	2	2	0	2	1	4	6	6	8	10	11
C4B63_12g1688c	PRFA01000012	206661	206993	-	333	11074	20076	13573	17351	14857	9062	9316	9856	12790	13486	12617
C4B63_12g17	PRFA01000012	65179	79086	+	13908	9808	10775	12220	8444	8845	8610	7193	9369	9041	8385	7803
C4B63_12g170	PRFA01000012	548434	550230	-	1797	22	34	23	25	46	1258	1296	1283	822	727	676
C4B63_12g171	PRFA01000012	545495	547258	-	1764	0	0	0	0	0	0	0	0	0	0	0
C4B63_12g172	PRFA01000012	542556	544319	-	1764	0	0	0	0	0	0	0	0	0	0	0
C4B63_12g173	PRFA01000012	539617	541380	-	1764	0	0	0	0	0	0	0	0	0	0	0
C4B63_12g174	PRFA01000012	536716	538440	-	1725	5	20	6	2	7	181	182	173	211	265	210
C4B63_12g175	PRFA01000012	534380	536233	-	1854	47675	21189	43554	40771	45948	31972	30682	34325	14693	16347	13927
C4B63_12g177	PRFA01000012	532795	533406	-	612	351	382	253	420	352	309	247	320	354	343	265
C4B63_12g179	PRFA01000012	529531	530610	-	1080	227	249	162	223	246	357	450	474	506	596	469
C4B63_12g18	PRFA01000012	79739	80212	+	474	693	980	567	925	826	1061	1218	1211	1610	1516	1595
C4B63_12g180	PRFA01000012	528385	528999	-	615	20	6	2	20	16	2	8	10	5	7	2
C4B63_12g181	PRFA01000012	527722	528225	-	504	172	147	105	91	92	29	14	16	31	20	24
C4B63_12g182	PRFA01000012	525029	525952	-	924	141	125	141	173	73	1704	1633	2059	1220	1000	954
C4B63_12g183	PRFA01000012	522971	523699	-	729	114	199	120	123	117	29	45	34	48	64	59
C4B63_12g184	PRFA01000012	522205	523092	-	888	455	825	443	532	479	427	448	494	616	596	584
C4B63_12g185	PRFA01000012	521841	522302	-	462	183	294	161	155	205	92	79	136	176	124	119
C4B63_12g186	PRFA01000012	520545	521279	-	735	68	70	63	65	100	106	100	71	73	94	91
C4B63_12g187	PRFA01000012	518995	519549	-	555	172	182	116	176	179	446	512	474	322	352	408
C4B63_12g19	PRFA01000012	80616	82112	+	1497	1427	1255	955	1665	1256	1097	1116	1351	1180	1048	1121
C4B63_12g190	PRFA01000012	515861	516631	-	771	851	861	737	1022	881	652	823	745	699	644	741
C4B63_12g191	PRFA01000012	513620	515605	-	1986	634	619	522	670	593	561	680	883	697	643	597
C4B63_12g192	PRFA01000012	512673	513128	-	456	340	191	143	241	310	151	213	187	187	188	178
C4B63_12g193	PRFA01000012	509364	512273	-	2910	1092	1236	1064	1173	1062	1598	1588	1920	1745	1703	1616
C4B63_12g194	PRFA01000012	507468	508667	-	1200	743	656	608	675	786	746	723	700	604	552	525
C4B63_12g195	PRFA01000012	505292	506728	-	1437	9463	9801	7136	8179	7563	3581	3092	4286	4205	3866	3774
C4B63_12g196	PRFA01000012	498781	502725	-	3945	8573	6911	8335	7990	7558	5085	4935	6106	3815	3801	3403
C4B63_12g197	PRFA01000012	495885	497285	-	1401	3019	4430	2168	2659	2889	3822	4168	4851	4680	4230	4026
C4B63_12g20	PRFA01000012	82694	83962	+	1269	1717	3446	1613	2290	1723	2177	2186	2455	2969	2865	2967
C4B63_12g200	PRFA01000012	490271	491392	-	1122	1162	1300	943	1032	929	1172	1343	1298	1286	1300	1315
C4B63_12g201	PRFA01000012	487173	490373	-	3201	5757	7523	5318	5564	5209	3975	4005	4613	4604	4226	3882
C4B63_12g202	PRFA01000012	483439	486435	-	2997	2954	3142	2851	2912	2593	1897	1804	2066	1676	1932	1617
C4B63_12g203	PRFA01000012	482660	483448	-	789	1246	1395	1147	1153	1271	706	776	956	788	744	590
C4B63_12g2035c	PRFA01000012	25231	25647	-	417	4297	5541	3735	4845	4109	3438	3402	3792	4011	3881	3663
C4B63_12g204	PRFA01000012	481845	482738	-	894	2045	2515	2223	1901	2146	994	1023	1203	1006	1129	858
C4B63_12g205	PRFA01000012	478102	481218	-	3117	3721	3514	2910	3389	3037	2876	2963	3091	3172	2917	2978
C4B63_12g2055c	PRFA01000012	10522	10725	-	204	1531	1525	1224	1694	1571	820	923	725	712	795	959
C4B63_12g206	PRFA01000012	476661	477596	-	936	3215	2434	2229	3160	2932	1279	1283	1376	1274	1111	1052
C4B63_12g207	PRFA01000012	474973	475827	-	855	1029	1350	766	981	1063	1207	1128	1217	984	955	932
C4B63_12g208	PRFA01000012	471904	474510	-	2607	2993	3428	2727	2695	3019	2261	2284	2682	2358	2195	1987
C4B63_12g209	PRFA01000012	470682	471257	-	576	3516	3528	2763	3815	3664	1896	2074	2038	2190	2051	2253
C4B63_12g21	PRFA01000012	86073	87191	+	1119	735	743	444	806	781	1004	1233	1073	1205	1241	1159
C4B63_12g210	PRFA01000012	466366	470076	-	3711	3067	4141	2635	2742	2957	2566	2544	2870	2802	2678	2484
C4B63_12g211	PRFA01000012	465274	465756	-	483	1067	1142	731	1003	974	475	447	505	447	468	498
C4B63_12g212	PRFA01000012	464573	465388	-	816	1546	1723	1032	1439	1414	847	1026	879	885	1000	1033
C4B63_12g213	PRFA01000012	463625	464194	-	570	1402	1505	972	1549	1441	672	649	795	834	731	778
C4B63_12g214	PRFA01000012	462798	463433	-	636	675	693	519	733	728	919	1043	862	992	1020	870
C4B63_12g215	PRFA01000012	461310	462179	-	870	1217	1558	724	1131	1096	1085	1142	1114	1295	1463	1409
C4B63_12g216	PRFA01000012	460561	461133	-	573	489	666	675	661	531	1920	2468	1491	2507	3684	3952
C4B63_12g217	PRFA01000012	459775	460347	-	573	1103	1504	1326	1635	1317	2563	2766	3049	3482	3890	3745
C4B63_12g218	PRFA01000012	458773	459516	-	744	505	521	355	643	531	570	661	524	608	559	596
C4B63_12g219	PRFA01000012	455725	458442	-	2718	2659	2636	2144	2786	2383	1411	1584	1740	1770	1789	1684
C4B63_12g22	PRFA01000012	87471	89234	+	1764	4489	2254	3118	3218	3850	3520	3545	3637	2176	2316	2069
C4B63_12g220	PRFA01000012	452593	455334	-	2742	3805	9575	4132	4578	3070	16569	18248	18075	34995	29615	31348
C4B63_12g221	PRFA01000012	449058	451799	-	2742	4697	11595	4931	5599	3985	6290	7327	6188	15011	10988	12994
C4B63_12g222	PRFA01000012	446214	447803	-	1590	1355	1399	800	1436	1171	1158	1200	1169	1279	1478	1249
C4B63_12g224	PRFA01000012	442928	445510	-	2583	1813	1408	963	1453	1531	1512	1678	1850	1748	1669	1522
C4B63_12g225	PRFA01000012	441132	441623	-	492	2072	2834	1797	2351	2112	2806	3036	3456	3683	3277	3277
C4B63_12g226	PRFA01000012	439170	440240	-	1071	489	283	232	355	307	598	664	946	577	500	580
C4B63_12g227	PRFA01000012	438496	439419	-	924	742	475	369	547	411	627	649	911	526	543	562
C4B63_12g228	PRFA01000012	435581	436723	-	1143	3174	3778	2727	3034	2611	4103	4169	4562	5241	4635	4400
C4B63_12g23	PRFA01000012	90017	91819	+	1803	1032	843	624	1105	929	1073	1164	1222	1282	1106	1058
C4B63_12g230	PRFA01000012	431278	432384	-	1107	1223	1246	1010	1366	1040	699	658	686	537	555	502
C4B63_12g232	PRFA01000012	428661	430106	-	1446	8717	12542	8087	9068	7837	12814	13564	15905	15417	13206	11677
C4B63_12g233	PRFA01000012	422906	425068	-	2163	869	910	436	748	837	1268	1299	1313	1275	1275	1181
C4B63_12g234	PRFA01000012	419878	422394	-	2517	2245	2297	1901	2145	2061	2978	3058	3293	3235	3249	3072
C4B63_12g235	PRFA01000012	418676	420280	-	1605	904	824	752	850	765	2038	2229	2710	2471	2125	2149
C4B63_12g237	PRFA01000012	416209	418194	-	1986	5881	8407	4823	5216	5104	3126	3469	3494	5092	4607	4470
C4B63_12g238	PRFA01000012	414538	415824	-	1287	2977	4308	2606	3184	2924	1401	1622	1474	1792	1560	1743
C4B63_12g239	PRFA01000012	413075	414097	-	1023	2798	2478	2170	2710	2900	2309	2448	2495	1798	1791	1779
C4B63_12g24	PRFA01000012	92256	92798	+	543	1147	1227	922	1199	1400	869	927	862	785	831	771
C4B63_12g240	PRFA01000012	412359	412751	-	393	1564	1605	1037	2016	1994	3854	4600	4597	7195	7751	7702
C4B63_12g241	PRFA01000012	410374	411960	-	1587	1260	1515	943	1256	1157	1383	1463	1544	1794	1516	1454
C4B63_12g242	PRFA01000012	409183	409731	-	549	25000	9385	13137	11379	12841	1967	1346	1821	542	724	662
C4B63_12g243	PRFA01000012	400267	405318	-	5052	3380	3198	2966	3310	2925	3130	3273	3691	2761	2688	2701
C4B63_12g244	PRFA01000012	398543	399469	-	927	414	606	252	451	479	668	893	831	871	903	860
C4B63_12g245	PRFA01000012	397276	398277	-	1002	958	1432	665	1073	929	1049	1296	1265	1386	1160	1321
C4B63_12g246	PRFA01000012	396481	397107	-	627	681	780	667	931	777	907	903	799	884	904	856
C4B63_12g247	PRFA01000012	395286	396239	-	954	767	773	491	727	756	778	905	1073	897	947	900
C4B63_12g248	PRFA01000012	392617	394980	-	2364	1413	1183	850	1332	1279	1132	1161	1247	1267	1035	1049
C4B63_12g249	PRFA01000012	390404	391555	-	1152	1530	1484	1353	1719	1727	972	1079	953	1079	1093	1133
C4B63_12g250	PRFA01000012	388684	390093	-	1410	1032	992	664	1097	929	1025	1096	1252	1036	994	911
C4B63_12g251	PRFA01000012	383265	388346	-	5082	4257	4670	4537	4553	4672	3044	3040	3269	3004	3139	2939
C4B63_12g252	PRFA01000012	380917	382647	-	1731	3671	3537	3343	4276	3740	1971	1950	2140	1582	1515	1376
C4B63_12g253	PRFA01000012	379278	379958	-	681	1191	1028	770	1179	1142	1108	1178	1276	1096	1234	1184
C4B63_12g254	PRFA01000012	377409	378251	-	843	345	460	199	368	310	527	514	516	619	615	682
C4B63_12g255	PRFA01000012	376006	376578	-	573	923	938	571	951	1000	237	234	273	163	198	187
C4B63_12g256	PRFA01000012	374231	375610	-	1380	85	103	88	109	171	189	254	219	268	257	250
C4B63_12g257	PRFA01000012	372188	374014	-	1827	138	151	80	132	101	232	224	230	256	305	215
C4B63_12g258	PRFA01000012	370320	371504	-	1185	460	592	445	620	488	811	906	822	720	731	904
C4B63_12g259	PRFA01000012	367893	370055	-	2163	127	143	92	147	120	273	325	348	280	343	365
C4B63_12g26	PRFA01000012	93646	95478	+	1833	8939	8663	9282	9662	8961	8109	8827	9429	7307	6873	6949
C4B63_12g263	PRFA01000012	360277	364662	-	4386	43	60	67	53	30	245	268	294	240	220	257
C4B63_12g264	PRFA01000012	354914	355525	-	612	13	14	7	4	11	34	14	32	22	30	20
C4B63_12g265	PRFA01000012	351347	352096	-	750	147	106	101	165	129	68	100	73	82	108	106
C4B63_12g266	PRFA01000012	349625	350698	-	1074	178	129	78	122	118	464	474	493	267	267	240
C4B63_12g268	PRFA01000012	345535	348372	-	2838	164	121	137	173	103	62	94	43	55	50	78
C4B63_12g27	PRFA01000012	96895	98835	+	1941	1821	1506	1417	1998	2050	1339	1562	1558	1146	1261	961
C4B63_12g28	PRFA01000012	99409	100524	+	1116	4614	5063	4489	5916	5212	3358	3465	3771	2995	2906	2903
C4B63_12g288	PRFA01000012	289097	290107	-	1011	15	9	5	9	9	425	487	524	423	371	472
C4B63_12g289	PRFA01000012	286466	288646	-	2181	46	82	71	67	59	221	178	249	272	258	278
C4B63_12g290	PRFA01000012	284513	285889	-	1377	12	11	12	11	10	136	164	160	148	150	172
C4B63_12g291	PRFA01000012	283521	284276	-	756	1693	1908	1569	2165	1799	1138	1119	1268	985	974	839
C4B63_12g292	PRFA01000012	281151	281864	-	714	934	842	740	1242	833	615	740	681	699	676	687
C4B63_12g293	PRFA01000012	279728	280903	-	1176	1023	1237	798	1009	993	1261	1317	1441	1238	1350	1358
C4B63_12g294	PRFA01000012	277641	279146	-	1506	2492	2380	1820	2672	2390	1306	1369	1339	1050	1130	1007
C4B63_12g295	PRFA01000012	275872	276525	-	654	7540	13206	7146	9161	6495	3680	3722	3902	6487	6428	5546
C4B63_12g296	PRFA01000012	272593	274308	-	1716	1318	1069	906	1214	1306	1230	1354	1537	1489	1432	1322
C4B63_12g297	PRFA01000012	270751	272211	-	1461	1624	1537	966	1856	1586	1235	1540	1523	1557	1447	1531
C4B63_12g298	PRFA01000012	269505	270350	-	846	1921	1643	1853	2375	2370	3165	3610	3581	3484	3342	3194
C4B63_12g299	PRFA01000012	268339	269028	-	690	3016	2464	2723	3471	3618	1342	1475	1493	1537	1517	1489
C4B63_12g30	PRFA01000012	104891	106786	+	1896	1122	1622	867	960	1069	33	53	71	50	65	61
C4B63_12g300	PRFA01000012	266919	268103	-	1185	2268	2470	1629	2531	2078	1492	1673	1518	1430	1496	1642
C4B63_12g305	PRFA01000012	259444	262185	-	2742	2018	2182	1561	2411	1911	1902	1977	2260	1879	1651	1639
C4B63_12g306	PRFA01000012	257665	258522	-	858	827	597	937	757	657	511	482	489	372	504	461
C4B63_12g307	PRFA01000012	251432	257668	-	6237	4879	4353	4631	4586	4702	4232	3922	4598	3974	3712	3322
C4B63_12g308	PRFA01000012	248550	250859	-	2310	3655	2890	2811	3296	3254	4812	5051	5159	3965	4095	3971
C4B63_12g309	PRFA01000012	244497	247463	-	2967	1887	2120	1562	1847	1842	2506	2698	3013	2432	2386	2150
C4B63_12g31	PRFA01000012	107606	108064	+	459	88	42	43	67	38	2	1	4	2	6	1
C4B63_12g310	PRFA01000012	241200	242792	-	1593	222	200	123	180	167	919	946	1076	997	1067	937
C4B63_12g311	PRFA01000012	239512	240534	-	1023	236	342	240	259	335	497	514	535	494	494	509
C4B63_12g312	PRFA01000012	237469	238095	-	627	29	6	4	10	16	129	125	114	102	96	129
C4B63_12g313	PRFA01000012	236503	237135	-	633	54	22	5	19	35	336	424	428	459	464	448
C4B63_12g314	PRFA01000012	234579	236147	-	1569	51	46	50	51	46	1233	1304	1277	1237	1359	1156
C4B63_12g315	PRFA01000012	233043	234224	-	1182	101	75	66	99	88	1088	1068	1222	939	880	853
C4B63_12g317	PRFA01000012	229336	232065	-	2730	358	532	248	359	420	1569	1606	1898	1653	1740	1392
C4B63_12g318	PRFA01000012	227402	228703	-	1302	331	251	176	335	295	1003	1066	1254	937	828	825
C4B63_12g32	PRFA01000012	108161	109564	+	1404	1262	702	639	1024	557	38	40	58	22	34	22
C4B63_12g322	PRFA01000012	221272	225405	-	4134	105	48	52	76	115	582	522	539	532	627	552
C4B63_12g323	PRFA01000012	217183	220722	-	3540	346	376	265	378	353	528	651	695	749	849	785
C4B63_12g324	PRFA01000012	214101	216707	-	2607	1098	1264	787	912	849	1164	1025	1348	1349	1328	1221
C4B63_12g325	PRFA01000012	213505	214188	-	684	338	398	284	258	338	446	463	481	484	461	457
C4B63_12g326	PRFA01000012	212225	213376	-	1152	302	266	211	211	209	678	687	695	823	949	830
C4B63_12g327	PRFA01000012	211155	211676	-	522	327	411	326	337	363	384	365	487	438	371	444
C4B63_12g328	PRFA01000012	210170	211354	-	1185	867	958	715	867	813	896	886	1009	954	971	1062
C4B63_12g329	PRFA01000012	207614	209959	-	2346	4645	3481	2999	3165	3929	4718	4537	5183	4971	4690	4346
C4B63_12g33	PRFA01000012	112094	112708	+	615	78	45	52	73	36	56	57	80	64	68	48
C4B63_12g330	PRFA01000012	204330	205886	-	1557	8205	17456	8870	10109	7950	10910	11066	11646	17991	18621	17139
C4B63_12g331	PRFA01000012	201241	202671	-	1431	1686	1532	1156	1600	1684	1564	1336	1432	1258	1248	1023
C4B63_12g332	PRFA01000012	199319	200311	-	993	1352	1103	919	1421	1463	880	876	886	751	827	719
C4B63_12g334	PRFA01000012	198025	198522	-	498	19983	21349	19639	20053	21304	13800	15005	15270	14308	13317	12923
C4B63_12g338	PRFA01000012	192196	193653	-	1458	343	235	499	338	228	299	324	331	302	311	258
C4B63_12g339	PRFA01000012	182648	192196	-	9549	4815	4779	5383	3863	3685	5097	4741	5642	5369	5175	4579
C4B63_12g34	PRFA01000012	115955	116689	+	735	123	98	77	74	98	53	131	93	71	82	95
C4B63_12g341	PRFA01000012	180892	182040	-	1149	2311	2930	2071	2388	2289	2692	2843	2992	2829	2777	2978
C4B63_12g342	PRFA01000012	178639	179892	-	1254	1680	1428	1148	1435	1371	1139	1246	1185	1102	1001	1076
C4B63_12g343	PRFA01000012	177263	178315	-	1053	871	806	563	690	746	1048	1190	1282	1081	1023	1033
C4B63_12g344	PRFA01000012	175042	176247	-	1206	3746	4554	3310	3478	3532	3554	3875	3893	3535	3343	3467
C4B63_12g345	PRFA01000012	171615	172475	-	861	2736	4214	2411	2665	2719	4043	4673	5299	4857	4151	4308
C4B63_12g346	PRFA01000012	171166	172083	-	918	3764	5777	3243	3708	3619	4435	4817	5824	5352	4379	4352
C4B63_12g347	PRFA01000012	169375	170613	-	1239	600	766	413	625	695	826	900	876	727	868	639
C4B63_12g35	PRFA01000012	118236	119321	+	1086	124	123	67	74	81	6	14	25	11	11	11
C4B63_12g355	PRFA01000012	152903	153547	-	645	454	500	353	479	411	69	86	79	171	73	61
C4B63_12g356	PRFA01000012	151413	152498	-	1086	123	163	95	168	78	22	42	48	23	34	37
C4B63_12g357	PRFA01000012	151292	151825	-	534	34	40	30	48	36	14	16	22	12	10	16
C4B63_12g358	PRFA01000012	148985	149785	-	801	0	1	0	0	3	0	0	0	0	0	0
C4B63_12g360	PRFA01000012	145610	146503	-	894	61	97	54	54	57	53	32	62	54	74	54
C4B63_12g361	PRFA01000012	144610	145698	-	1089	85	189	101	120	112	74	77	46	103	74	71
C4B63_12g362	PRFA01000012	142527	143660	-	1134	462	482	218	418	375	40	78	49	110	71	95
C4B63_12g37	PRFA01000012	120942	121742	+	801	14	5	5	3	7	0	0	0	1	0	1
C4B63_12g385	PRFA01000012	51715	52161	-	447	2524	4410	2249	2927	2711	2707	3220	3216	4936	4204	4103
C4B63_12g386	PRFA01000012	48537	50603	-	2067	1859	1494	1482	2353	1650	2174	2105	2133	1535	1759	1484
C4B63_12g388	PRFA01000012	45461	46528	-	1068	930	877	671	1128	920	731	780	735	731	683	816
C4B63_12g389	PRFA01000012	43864	45045	-	1182	2543	3881	2096	2916	2444	1830	2117	1837	2270	2504	2405
C4B63_12g39	PRFA01000012	124221	126113	+	1893	452	569	305	315	311	16	20	17	35	23	19
C4B63_12g390	PRFA01000012	43065	43541	-	477	554	648	423	663	583	753	770	861	873	839	861
C4B63_12g391	PRFA01000012	41683	42690	-	1008	684	659	371	718	627	1024	1160	1130	1061	1021	1110
C4B63_12g392	PRFA01000012	40603	41316	-	714	1221	1577	948	1495	1181	2203	2699	2478	2771	2714	2756
C4B63_12g395	PRFA01000012	36942	38042	-	1101	982	1139	553	1361	876	909	926	949	728	823	814
C4B63_12g396	PRFA01000012	35815	36531	-	717	2600	3187	2162	2948	2642	2534	2929	2942	2787	3081	2878
C4B63_12g397	PRFA01000012	34241	34783	-	543	964	1304	749	1234	992	1235	1661	1218	1478	1571	1620
C4B63_12g398	PRFA01000012	32387	34030	-	1644	933	912	618	1349	892	1042	997	1025	1140	1204	1152
C4B63_12g399	PRFA01000012	31073	31858	-	786	1560	2226	1242	1613	1683	1416	1566	1662	1676	1837	1554
C4B63_12g40	PRFA01000012	126928	127386	+	459	64	32	39	60	35	2	4	5	3	7	4
C4B63_12g400	PRFA01000012	29469	30275	-	807	1085	738	733	1314	912	886	837	1033	556	510	494
C4B63_12g401	PRFA01000012	26517	27455	-	939	1279	1117	885	1515	1271	904	1033	1045	632	676	653
C4B63_12g403	PRFA01000012	21131	23113	-	1983	1949	1933	1332	1910	1929	1789	2078	2028	1751	1562	1650
C4B63_12g404	PRFA01000012	17898	19598	-	1701	1616	1409	892	1545	1600	942	1063	1337	1246	1031	945
C4B63_12g405	PRFA01000012	15402	17123	-	1722	6847	8712	7561	9128	6622	7896	7953	9299	5051	4774	4411
C4B63_12g407	PRFA01000012	12686	13819	-	1134	747	546	399	758	708	756	838	793	719	777	715
C4B63_12g408	PRFA01000012	11304	11852	-	549	1809	2393	1832	2092	2238	1239	1388	1410	1741	1644	1661
C4B63_12g409	PRFA01000012	7671	10154	-	2484	2217	2046	1479	1942	2082	1454	1643	1709	1792	1763	1559
C4B63_12g41	PRFA01000012	127483	128805	+	1323	389	210	266	329	174	0	1	0	0	2	0
C4B63_12g410	PRFA01000012	6801	7361	-	561	224	313	158	272	179	406	454	473	546	453	507
C4B63_12g412	PRFA01000012	4234	4902	-	669	2727	2645	2953	2427	2565	1086	1122	1106	1019	1178	1172
C4B63_12g414	PRFA01000012	2125	3492	-	1368	10	13	4	19	4	2255	2625	2428	2682	2548	2378
C4B63_12g416	PRFA01000012	708	1322	-	615	1	4	4	3	3	382	470	487	431	405	392
C4B63_12g43	PRFA01000012	131284	131826	+	543	44	25	20	22	29	69	51	61	32	38	36
C4B63_12g45	PRFA01000012	135272	136006	+	735	437	302	175	254	325	448	471	468	424	342	472
C4B63_12g46	PRFA01000012	136589	137671	+	1083	27	18	21	44	22	160	160	165	106	138	136
C4B63_12g48	PRFA01000012	138522	139223	+	702	37	27	36	70	23	14	4	7	20	7	20
C4B63_12g56	PRFA01000012	158791	159339	+	549	3	0	0	2	2	0	6	0	6	6	0
C4B63_12g58	PRFA01000012	162569	163369	+	801	36	33	31	37	32	10	1	1	5	3	4
C4B63_12g6	PRFA01000012	52919	54244	+	1326	475	889	297	752	337	801	938	970	1097	927	979
C4B63_12g60	PRFA01000012	165852	167069	+	1218	377	579	326	338	365	210	266	262	285	280	296
C4B63_12g61	PRFA01000012	167114	167746	+	633	67	65	44	52	41	29	24	46	32	48	29
C4B63_12g7	PRFA01000012	54559	55281	+	723	343	446	198	520	391	304	448	354	541	442	435
C4B63_12g8	PRFA01000012	55484	56491	+	1008	1740	1730	1281	2655	1620	1010	1172	1177	978	1034	925
C4B63_12g9	PRFA01000012	56720	57817	+	1098	1453	1314	891	1796	1206	868	947	1050	868	789	849
C4B63_12nc1	PRFA01000012	291145	291254	+	110	0	2	1	5	7	0	0	0	0	0	0
C4B63_12nc10	PRFA01000012	295464	295573	+	110	0	0	0	0	0	0	0	0	0	0	0
C4B63_12nc11	PRFA01000012	295946	296055	+	110	0	0	0	0	0	0	0	0	0	0	0
C4B63_12nc12	PRFA01000012	296428	296537	+	110	0	0	0	0	0	0	0	0	0	0	0
C4B63_12nc13	PRFA01000012	296920	297029	+	110	0	0	0	0	0	0	0	0	0	0	0
C4B63_12nc14	PRFA01000012	297402	297511	+	110	0	0	0	0	0	0	0	0	0	0	0
C4B63_12nc15	PRFA01000012	297885	297994	+	110	0	0	0	0	0	0	0	0	0	0	0
C4B63_12nc16	PRFA01000012	298368	298477	+	110	0	0	0	0	0	0	0	0	0	0	0
C4B63_12nc17	PRFA01000012	298851	298960	+	110	0	0	0	0	0	0	0	0	0	0	0
C4B63_12nc18	PRFA01000012	299334	299443	+	110	0	0	0	0	0	0	0	0	0	0	0
C4B63_12nc19	PRFA01000012	299817	299926	+	110	0	0	0	0	0	0	0	0	0	0	0
C4B63_12nc2	PRFA01000012	291624	291733	+	110	7	7	5	18	9	0	0	0	1	0	0
C4B63_12nc20	PRFA01000012	300300	300409	+	110	0	0	0	0	0	0	0	0	0	0	0
C4B63_12nc21	PRFA01000012	300783	300892	+	110	0	0	0	0	0	0	0	0	0	0	0
C4B63_12nc22	PRFA01000012	301266	301375	+	110	0	0	0	0	0	0	0	0	0	0	0
C4B63_12nc23	PRFA01000012	301749	301858	+	110	0	0	0	0	0	0	0	0	0	0	0
C4B63_12nc24	PRFA01000012	302232	302341	+	110	0	0	0	0	0	0	0	0	0	0	0
C4B63_12nc25	PRFA01000012	302715	302824	+	110	0	0	0	0	0	0	0	0	0	0	0
C4B63_12nc26	PRFA01000012	303198	303307	+	110	0	0	0	0	0	0	0	0	0	0	0
C4B63_12nc27	PRFA01000012	303681	303790	+	110	0	0	0	0	0	0	0	0	0	0	0
C4B63_12nc28	PRFA01000012	304164	304273	+	110	0	0	0	0	0	0	0	0	0	0	0
C4B63_12nc29	PRFA01000012	304647	304756	+	110	0	0	0	0	0	0	0	0	0	0	0
C4B63_12nc3	PRFA01000012	292104	292213	+	110	2	0	0	0	0	0	0	0	0	0	0
C4B63_12nc30	PRFA01000012	305130	305239	+	110	0	0	0	0	0	0	0	0	0	0	0
C4B63_12nc31	PRFA01000012	305613	305722	+	110	0	0	0	0	0	0	0	0	0	0	0
C4B63_12nc32	PRFA01000012	306096	306205	+	110	0	0	0	0	0	0	0	0	0	0	0
C4B63_12nc33	PRFA01000012	306579	306688	+	110	0	0	0	0	0	0	0	0	0	0	0
C4B63_12nc34	PRFA01000012	307062	307171	+	110	0	0	0	0	0	0	0	0	0	0	0
C4B63_12nc35	PRFA01000012	307546	307655	+	110	0	0	0	0	0	0	0	0	0	0	0
C4B63_12nc36	PRFA01000012	308029	308138	+	110	0	0	0	0	0	0	0	0	0	0	0
C4B63_12nc37	PRFA01000012	308511	308620	+	110	0	0	0	0	0	0	0	0	0	0	0
C4B63_12nc38	PRFA01000012	309016	309091	+	76	0	0	0	0	0	0	0	0	0	0	0
C4B63_12nc39	PRFA01000012	309464	309573	+	110	0	0	0	0	0	0	0	0	0	0	0
C4B63_12nc4	PRFA01000012	292584	292693	+	110	42	32	32	47	40	0	0	0	0	0	0
C4B63_12nc40	PRFA01000012	309948	310057	+	110	0	0	0	0	0	0	0	0	0	0	0
C4B63_12nc41	PRFA01000012	310432	310541	+	110	14	8	9	17	13	0	0	0	0	0	0
C4B63_12nc5	PRFA01000012	293050	293159	+	110	0	0	0	0	0	0	0	0	0	0	0
C4B63_12nc6	PRFA01000012	293533	293642	+	110	0	0	0	0	0	0	0	0	0	0	0
C4B63_12nc7	PRFA01000012	294016	294125	+	110	0	0	0	0	0	0	0	0	0	0	0
C4B63_12nc8	PRFA01000012	294499	294608	+	110	0	0	0	0	0	0	0	0	0	0	0
C4B63_12nc9	PRFA01000012	294981	295090	+	110	0	0	0	0	0	0	0	0	0	0	0
C4B63_130g12	PRFA01000130	46465	47733	+	1269	149	215	112	119	126	138	200	214	117	104	131
C4B63_130g13	PRFA01000130	49595	50146	+	552	6	7	10	6	12	14	6	2	14	18	20
C4B63_130g19	PRFA01000130	84544	86040	-	1497	0	3	0	0	0	1	0	2	5	5	4
C4B63_130g20	PRFA01000130	82106	84351	-	2246	60	41	37	38	21	15	13	3	10	3	10
C4B63_130g21	PRFA01000130	78967	81912	-	2946	1	3	2	0	7	7	1	17	10	10	5
C4B63_130g22	PRFA01000130	77184	78943	-	1760	76	59	31	49	45	16	10	4	10	7	12
C4B63_130g23	PRFA01000130	75537	76994	-	1458	2	4	6	2	2	3	3	4	5	6	0
C4B63_130g24	PRFA01000130	74221	74985	-	765	1	0	0	0	0	3	0	0	6	0	2
C4B63_130g25	PRFA01000130	73649	74296	-	648	0	2	2	0	0	2	7	0	8	7	6
C4B63_130g26	PRFA01000130	72268	73388	-	1121	4	1	0	0	2	0	3	1	0	1	0
C4B63_130g27	PRFA01000130	67346	72073	-	4728	55	47	35	36	37	26	36	45	54	24	36
C4B63_130g28	PRFA01000130	62419	67146	-	4728	34	21	30	13	18	115	96	160	122	111	97
C4B63_130g29	PRFA01000130	60921	62227	-	1307	0	0	0	0	2	143	153	217	149	208	224
C4B63_130g30	PRFA01000130	57639	60358	-	2720	128	96	90	130	124	243	287	338	298	290	203
C4B63_130g37	PRFA01000130	35333	35890	-	558	101	112	62	126	102	119	202	194	190	149	198
C4B63_130g39	PRFA01000130	29592	32090	-	2499	2375	1498	1267	1861	1527	68	53	32	45	36	48
C4B63_130g40	PRFA01000130	25650	26153	-	504	68	53	31	37	22	119	135	167	127	127	142
C4B63_130g42	PRFA01000130	12007	22461	-	10455	47	58	94	66	80	243	176	299	296	303	192
C4B63_130g43	PRFA01000130	9076	9759	-	684	29	24	36	24	33	98	142	127	166	123	116
C4B63_130g44	PRFA01000130	8096	9007	-	912	552	471	571	550	521	228	250	218	231	209	193
C4B63_130g45	PRFA01000130	7474	8016	-	543	114	107	116	209	104	6	6	4	2	4	0
C4B63_130g46	PRFA01000130	6587	7120	-	534	65	41	28	83	49	6	20	10	17	19	16
C4B63_130g47	PRFA01000130	3282	4973	-	1692	118	47	50	96	74	153	187	211	120	116	118
C4B63_130g85c	PRFA01000130	42557	42964	+	408	283	301	153	280	301	145	188	171	219	185	124
C4B63_130nc1	PRFA01000130	22996	23064	+	69	0	0	2	2	0	6	4	4	23	10	22
C4B63_131g36	PRFA01000131	83212	84852	-	1641	8	8	12	4	7	6	0	0	3	0	8
C4B63_131g39	PRFA01000131	76947	77516	-	570	0	0	0	1	0	0	0	0	0	0	0
C4B63_131g40	PRFA01000131	73203	75728	-	2526	134	65	68	89	64	58	77	60	64	62	71
C4B63_131g42	PRFA01000131	68466	70952	-	2487	285	253	185	259	171	93	100	83	91	78	95
C4B63_131g43	PRFA01000131	55055	65503	-	10449	616	606	904	618	542	593	537	647	557	535	573
C4B63_131g46	PRFA01000131	49100	49669	-	570	0	0	0	0	0	0	0	0	0	0	0
C4B63_131g47	PRFA01000131	45359	47881	-	2523	114	73	85	68	60	6	12	12	8	5	16
C4B63_131g48	PRFA01000131	35037	37739	-	2703	341	348	218	247	224	387	430	396	344	308	274
C4B63_131g50	PRFA01000131	28317	30872	-	2556	89	74	44	77	58	287	423	374	342	380	358
C4B63_131g51	PRFA01000131	24358	26490	-	2133	617	644	581	579	433	890	960	1021	775	794	822
C4B63_131g53	PRFA01000131	11266	21720	-	10455	808	852	1193	777	711	518	466	569	480	526	461
C4B63_131g56	PRFA01000131	5312	5881	-	570	0	0	0	0	0	0	0	0	0	0	0
C4B63_131g57	PRFA01000131	1551	4093	-	2543	38	25	29	40	14	4	8	6	10	2	4
C4B63_131nc1	PRFA01000131	22255	22321	+	67	15	15	14	11	15	1	3	3	0	1	2
C4B63_131nc2	PRFA01000131	66038	66104	+	67	5	5	2	3	6	0	1	0	0	0	0
C4B63_132g10	PRFA01000132	31878	32348	+	471	68	81	41	52	34	25	16	27	22	8	17
C4B63_132g11	PRFA01000132	32766	33833	+	1068	136	122	99	155	126	88	55	96	51	21	38
C4B63_132g12	PRFA01000132	35008	37494	+	2487	1122	598	500	732	596	190	180	184	156	152	173
C4B63_132g13	PRFA01000132	39216	40436	+	1221	138	158	88	128	107	54	59	70	41	50	54
C4B63_132g14	PRFA01000132	41287	41745	+	459	4	1	2	3	2	5	2	2	3	5	3
C4B63_132g15	PRFA01000132	44130	44966	+	837	72	84	67	86	85	19	19	26	19	8	8
C4B63_132g16	PRFA01000132	45817	46275	+	459	4	1	2	3	2	5	2	2	3	5	3
C4B63_132g17	PRFA01000132	48660	49496	+	837	66	89	66	87	77	37	36	24	18	18	33
C4B63_132g18	PRFA01000132	52778	53332	+	555	84	86	50	74	59	36	47	39	39	25	61
C4B63_132g19	PRFA01000132	53798	54664	+	867	205	258	184	263	256	87	92	110	98	76	124
C4B63_132g20	PRFA01000132	55925	58396	+	2472	558	292	280	340	279	32	37	58	40	45	23
C4B63_132g22	PRFA01000132	60128	61309	+	1182	9	8	9	6	11	1	3	8	1	5	3
C4B63_132g23	PRFA01000132	62500	64827	+	2328	79	38	37	41	59	15	9	30	14	19	5
C4B63_132g24	PRFA01000132	68932	70200	+	1269	158	182	110	130	152	36	44	36	42	32	24
C4B63_132g29	PRFA01000132	80107	80874	+	768	0	1	0	0	0	0	0	0	0	0	0
C4B63_132g31	PRFA01000132	80931	81626	+	696	0	0	0	0	0	0	0	0	0	0	0
C4B63_132g317c	PRFA01000132	3390	3650	-	261	18	1	6	7	16	10	1	0	1	1	0
C4B63_132g32	PRFA01000132	81807	82334	+	528	2	2	0	8	2	0	0	0	0	0	0
C4B63_132g35	PRFA01000132	76363	77364	-	1002	288	212	144	251	300	67	105	134	62	71	85
C4B63_132g36	PRFA01000132	73525	74292	-	768	2	9	8	6	4	0	0	0	0	2	1
C4B63_132g38	PRFA01000132	72773	73468	-	696	28	40	33	14	21	46	19	32	36	22	40
C4B63_132g39	PRFA01000132	71954	72592	-	639	7	18	11	6	7	4	4	9	11	6	4
C4B63_132g63	PRFA01000132	25798	28359	-	2562	123	121	133	142	132	83	95	69	103	72	92
C4B63_132g64	PRFA01000132	23924	25683	-	1760	57	49	34	56	40	32	37	40	51	37	30
C4B63_132g66	PRFA01000132	20091	20816	-	726	72	74	122	141	63	43	53	43	43	44	47
C4B63_132g67	PRFA01000132	18718	19785	-	1068	535	455	443	654	382	281	321	292	251	257	186
C4B63_132g68	PRFA01000132	17986	18444	-	459	7	6	3	3	9	0	0	0	0	0	0
C4B63_132g69	PRFA01000132	14367	17564	-	3198	474	421	322	445	370	220	289	387	279	314	265
C4B63_132g70	PRFA01000132	12970	13788	-	819	182	107	109	119	169	6	12	16	5	12	10
C4B63_132g72	PRFA01000132	8082	9383	-	1302	1	0	0	0	0	0	1	0	0	0	0
C4B63_132g73	PRFA01000132	5937	7820	-	1884	0	3	0	0	0	1	0	0	0	0	0
C4B63_132g74	PRFA01000132	4791	5459	-	669	0	4	8	2	1	284	370	478	338	331	340
C4B63_132g75	PRFA01000132	3963	4478	-	516	1	1	0	0	1	0	0	0	0	0	0
C4B63_132g76	PRFA01000132	2400	3044	-	645	8	1	0	6	6	0	1	0	0	0	0
C4B63_132g77	PRFA01000132	148	1125	-	978	1301	1504	970	1396	1489	174	192	183	171	166	173
C4B63_133g1	PRFA01000133	1161	2150	+	990	6	4	4	1	6	2	9	0	0	0	0
C4B63_133g167c	PRFA01000133	67866	68312	-	447	319	380	231	336	347	274	274	308	209	294	284
C4B63_133g172c	PRFA01000133	64167	64514	-	348	672	717	556	824	773	706	679	670	544	635	671
C4B63_133g23	PRFA01000133	75506	76417	-	912	236	256	265	234	192	165	131	173	188	138	142
C4B63_133g24	PRFA01000133	75351	75992	-	642	174	171	178	170	129	127	112	167	151	112	109
C4B63_133g25	PRFA01000133	74488	75291	-	804	164	238	224	202	134	181	136	184	168	144	141
C4B63_133g26	PRFA01000133	73934	74866	-	933	93	116	123	90	87	89	69	106	102	60	66
C4B63_133g27	PRFA01000133	71890	72426	-	537	74	52	34	34	32	22	19	20	26	27	18
C4B63_133g28	PRFA01000133	66604	67707	-	1104	1428	1898	883	1345	1190	1144	1157	1346	911	885	756
C4B63_133g29	PRFA01000133	65534	66139	-	606	1513	1459	1123	1456	1559	1346	1643	1527	1196	1332	1358
C4B63_133g30	PRFA01000133	64802	65317	-	516	365	512	280	489	464	521	675	648	622	676	641
C4B63_133g31	PRFA01000133	61985	62956	-	972	720	659	380	635	618	608	644	789	809	682	707
C4B63_133g32	PRFA01000133	60807	61742	-	936	1569	817	1392	1678	1787	1865	2124	2339	1157	1034	1094
C4B63_133g33	PRFA01000133	58823	60370	-	1548	860	920	579	982	875	1078	1260	1185	1208	1012	1171
C4B63_133g34	PRFA01000133	56025	58208	-	2184	1701	2229	1405	1790	1687	2417	2432	2791	2537	2579	2074
C4B63_133g36	PRFA01000133	54759	55253	-	495	675	504	224	477	632	483	556	602	613	610	514
C4B63_133g37	PRFA01000133	53229	54473	-	1245	1648	1555	1082	1344	1473	1516	1559	1548	1331	1421	1324
C4B63_133g38	PRFA01000133	51249	52775	-	1527	727	732	406	656	691	1092	1116	1285	1164	1226	1119
C4B63_133g39	PRFA01000133	49646	50674	-	1029	2682	3078	1767	2304	2524	2036	2633	2517	2000	2049	1956
C4B63_133g41	PRFA01000133	39233	48997	-	9765	5727	5510	6500	4399	4427	4164	3570	4583	4343	3752	3639
C4B63_133g42	PRFA01000133	36348	38939	-	2592	3527	3924	3125	2570	2966	2865	2916	3527	3336	3331	3029
C4B63_133g44	PRFA01000133	35106	35648	-	543	2282	3647	2225	3030	2875	5813	6707	6559	8994	9735	8691
C4B63_133g45	PRFA01000133	34305	34913	-	609	210	141	153	161	212	437	553	523	631	597	637
C4B63_133g46	PRFA01000133	33073	34071	-	999	5914	9334	6758	7581	5800	9281	10416	11584	10962	8973	8846
C4B63_133g48	PRFA01000133	29033	30340	-	1308	992	1195	703	1017	1036	1247	1315	1520	1462	1202	1245
C4B63_133g49	PRFA01000133	27221	28549	-	1329	970	1007	757	1043	1009	940	941	825	1122	1103	1186
C4B63_133g50	PRFA01000133	23913	26894	-	2982	3719	4324	3283	3159	3973	1975	2192	2259	2589	2740	2522
C4B63_133g51	PRFA01000133	21441	22616	-	1176	1001	1719	699	1007	1029	1650	1890	1854	2052	1978	1996
C4B63_133g52	PRFA01000133	20642	21106	-	465	204	244	138	187	215	495	565	452	654	615	640
C4B63_133g53	PRFA01000133	18718	20265	-	1548	1609	1500	1324	1471	1720	2461	2572	2732	2218	1921	1894
C4B63_133g54	PRFA01000133	17238	18050	-	813	767	657	376	634	504	856	1055	1214	1133	822	1023
C4B63_133g55	PRFA01000133	15003	16796	-	1794	2891	3923	1924	1855	2439	1851	1915	2180	2366	2050	2048
C4B63_133g56	PRFA01000133	12729	14711	-	1983	7	12	4	6	4	5	6	9	14	8	19
C4B63_133g57	PRFA01000133	10319	12337	-	2019	25	16	11	8	16	7	12	4	25	17	20
C4B63_133g58	PRFA01000133	7881	9941	-	2061	517	881	375	317	359	208	209	146	264	293	300
C4B63_133g59	PRFA01000133	5484	7541	-	2058	0	0	0	0	0	0	1	0	1	2	1
C4B63_133g60	PRFA01000133	3709	5142	-	1434	1	0	0	0	0	0	1	0	0	0	0
C4B63_133g61	PRFA01000133	3114	3581	-	468	47	79	45	31	38	343	411	211	385	470	666
C4B63_133g62	PRFA01000133	2119	2775	-	657	0	0	0	0	0	0	5	0	0	0	0
C4B63_133g63	PRFA01000133	797	1792	-	996	8	4	6	2	8	4	10	0	2	1	0
C4B63_134g34	PRFA01000134	80835	81572	-	738	22	8	8	11	14	118	188	188	176	159	226
C4B63_134g35	PRFA01000134	75907	80433	-	4527	1178	1308	975	972	972	962	901	1052	901	1027	865
C4B63_134g36	PRFA01000134	74301	75461	-	1161	107	89	71	95	89	659	788	768	752	641	636
C4B63_134g37	PRFA01000134	72517	73893	-	1377	1051	1617	895	1031	933	831	913	1087	1404	1559	1195
C4B63_134g38	PRFA01000134	68740	71205	-	2466	589	526	333	434	307	394	503	493	494	510	518
C4B63_134g39	PRFA01000134	64917	67412	-	2496	438	351	218	276	204	241	247	233	201	185	238
C4B63_134g41	PRFA01000134	60471	60956	-	486	0	0	0	0	3	2	0	0	0	0	2
C4B63_134g43	PRFA01000134	57465	58850	-	1386	167	168	81	91	106	101	91	97	99	94	84
C4B63_134g44	PRFA01000134	53726	56215	-	2490	955	856	446	585	387	348	401	390	403	342	375
C4B63_134g45	PRFA01000134	51903	52556	-	654	9	19	8	2	4	9	5	2	7	10	4
C4B63_134g48	PRFA01000134	46318	47700	-	1383	0	0	4	2	0	26	31	6	12	3	15
C4B63_134g49	PRFA01000134	42534	45068	-	2535	63	67	50	44	34	44	67	62	64	66	81
C4B63_134g50	PRFA01000134	40911	41558	-	648	3	2	0	1	0	7	9	10	6	11	9
C4B63_134g51	PRFA01000134	38330	38815	-	486	0	0	0	0	0	0	0	0	2	0	0
C4B63_134g53	PRFA01000134	35327	36709	-	1383	16	25	20	24	16	8	17	7	10	5	17
C4B63_134g54	PRFA01000134	31543	34077	-	2535	65	67	49	44	34	44	66	57	64	65	84
C4B63_134g55	PRFA01000134	29920	30567	-	648	3	2	0	1	0	7	9	10	6	11	9
C4B63_134g56	PRFA01000134	27339	27824	-	486	0	0	0	0	0	0	0	0	2	0	0
C4B63_134g58	PRFA01000134	24333	25718	-	1386	69	84	53	87	64	105	116	72	88	92	123
C4B63_134g59	PRFA01000134	20603	23098	-	2496	903	694	361	549	358	266	270	331	253	260	259
C4B63_134g60	PRFA01000134	18836	19819	-	984	223	228	193	232	162	351	399	367	273	287	258
C4B63_134g61	PRFA01000134	17156	18100	-	945	310	256	145	226	242	172	156	245	153	160	129
C4B63_134g62	PRFA01000134	15484	16461	-	978	119	248	84	156	124	96	121	227	147	201	117
C4B63_134g63	PRFA01000134	12226	15015	-	2790	387	471	345	388	379	232	253	351	234	220	271
C4B63_134g64	PRFA01000134	11070	11723	-	654	23	22	18	14	22	395	490	494	484	359	414
C4B63_134g65	PRFA01000134	9144	10490	-	1347	179	111	61	133	147	239	320	315	324	316	330
C4B63_134g66	PRFA01000134	7341	9083	-	1743	259	207	158	258	146	637	720	613	806	761	735
C4B63_134g67	PRFA01000134	6251	6757	-	507	26	1	2	8	13	0	0	0	0	0	0
C4B63_134g68	PRFA01000134	4296	5048	-	753	4	2	0	2	4	4	2	6	2	2	0
C4B63_134g69	PRFA01000134	3848	4465	-	618	11	2	0	11	7	12	12	8	17	8	20
C4B63_134g70	PRFA01000134	2004	2894	-	891	89	93	79	77	81	11	3	25	8	15	11
C4B63_134g71	PRFA01000134	587	1243	-	657	5	1	0	2	2	3	9	3	12	18	9
C4B63_134g72	PRFA01000134	429	920	-	492	10	4	6	6	6	14	11	21	23	33	18
C4B63_134g73	PRFA01000134	55	507	-	453	21	18	18	34	20	82	95	104	146	173	146
C4B63_135g19	PRFA01000135	69734	71893	+	2160	42	0	1	24	26	0	0	0	0	0	0
C4B63_135g20	PRFA01000135	72232	73998	+	1767	3	3	4	3	2	1	2	4	2	5	1
C4B63_135g21	PRFA01000135	75359	76345	+	987	547	206	277	426	397	2	2	2	0	0	0
C4B63_135g22	PRFA01000135	78108	78944	+	837	200	203	181	287	196	86	94	156	102	100	38
C4B63_135g24	PRFA01000135	60711	63152	-	2442	139	106	97	126	64	75	92	77	93	63	92
C4B63_135g26	PRFA01000135	56137	58578	-	2442	139	106	97	124	64	84	92	90	95	72	97
C4B63_135g28	PRFA01000135	51812	52750	-	939	435	418	350	651	325	44	68	50	40	46	44
C4B63_135g30	PRFA01000135	39635	50002	-	10368	712	665	870	623	551	514	458	541	677	689	609
C4B63_135g33	PRFA01000135	34290	34955	-	666	20	22	24	59	29	67	40	76	57	45	75
C4B63_135g34	PRFA01000135	31528	32205	-	678	23	21	23	21	28	19	16	23	4	19	12
C4B63_135g35	PRFA01000135	29744	31339	-	1596	540	375	273	455	335	8	2	6	12	4	9
C4B63_135g37	PRFA01000135	14710	22173	-	7464	647	548	696	767	605	187	176	136	100	125	152
C4B63_135g38	PRFA01000135	13316	14683	-	1368	1186	1062	1335	1443	1432	398	452	390	375	315	399
C4B63_135g39	PRFA01000135	3633	5477	-	1845	1054	1059	1118	829	811	305	339	254	272	257	300
C4B63_135g40	PRFA01000135	2788	3582	-	795	215	226	245	131	160	596	521	462	379	440	499
C4B63_135g41	PRFA01000135	1976	2713	-	738	2902	3232	3506	3010	3290	1977	1887	2108	1551	1696	1499
C4B63_136g10	PRFA01000136	24094	24693	+	600	45	32	21	32	45	3	1	6	6	2	2
C4B63_136g12	PRFA01000136	27750	30608	+	2859	86	71	82	198	67	123	117	113	68	68	77
C4B63_136g15	PRFA01000136	33906	34868	+	963	51	52	40	61	58	40	34	43	18	20	11
C4B63_136g17	PRFA01000136	36507	37253	+	747	61	39	61	118	92	16	26	21	6	12	4
C4B63_136g18	PRFA01000136	36883	37473	+	591	53	35	55	97	83	12	7	22	4	9	7
C4B63_136g19	PRFA01000136	38569	39570	+	1002	44	33	32	81	40	42	42	63	35	26	56
C4B63_136g20	PRFA01000136	40008	40256	+	249	65	44	82	85	79	46	28	52	25	32	8
C4B63_136g21	PRFA01000136	41435	42118	+	684	20	17	10	22	10	168	201	230	120	138	160
C4B63_136g22	PRFA01000136	41532	42200	+	669	42	37	15	55	24	169	201	231	120	140	160
C4B63_136g23	PRFA01000136	46222	46782	+	561	31	38	67	154	147	25	23	35	22	31	26
C4B63_136g24	PRFA01000136	47235	48500	+	1266	353	272	527	590	522	565	691	635	398	411	394
C4B63_136g25	PRFA01000136	49782	52400	+	2619	219	191	241	540	270	333	327	281	279	268	278
C4B63_136g3	PRFA01000136	2972	5830	+	2859	302	263	265	489	227	70	62	82	60	48	64
C4B63_136g34	PRFA01000136	79144	79833	-	690	0	6	2	4	12	0	0	0	5	0	2
C4B63_136g35	PRFA01000136	77659	78267	-	609	36	26	78	53	66	701	777	873	850	625	619
C4B63_136g36	PRFA01000136	76490	77212	-	723	63	78	81	81	94	180	166	196	159	175	176
C4B63_136g37	PRFA01000136	75823	76434	-	612	553	677	654	702	864	163	244	228	222	174	188
C4B63_136g39	PRFA01000136	73640	75364	-	1725	18	8	50	40	55	718	732	826	459	505	439
C4B63_136g40	PRFA01000136	65494	73221	-	7728	363	301	724	666	677	812	871	977	826	932	764
C4B63_136g41	PRFA01000136	63376	65193	-	1818	56	60	40	115	98	227	171	244	203	211	227
C4B63_136g42	PRFA01000136	61994	63046	-	1053	202	120	211	372	282	265	344	285	332	365	296
C4B63_136g44	PRFA01000136	60457	61749	-	1293	415	543	635	934	889	605	554	861	654	636	608
C4B63_136g45	PRFA01000136	58789	59913	-	1125	164	52	216	207	238	158	178	148	118	121	146
C4B63_136g59	PRFA01000136	20328	20780	-	453	1	2	0	0	0	6	0	8	10	6	4
C4B63_136g6	PRFA01000136	12982	15984	+	3003	78	145	181	313	214	30	15	24	30	20	16
C4B63_136g60	PRFA01000136	17523	18680	-	1158	8	4	9	10	7	10	2	6	6	0	6
C4B63_136g61	PRFA01000136	16966	17439	-	474	0	0	0	0	5	18	14	18	18	20	19
C4B63_136g63	PRFA01000136	11541	12014	-	474	4	7	6	8	4	60	57	58	38	28	26
C4B63_137g1	PRFA01000137	3718	5592	+	1875	337	489	329	385	338	51	41	60	37	29	28
C4B63_137g10	PRFA01000137	31730	34327	+	2598	283	408	221	259	289	370	432	611	353	400	368
C4B63_137g13	PRFA01000137	36014	38356	+	2343	563	538	423	428	346	1004	982	948	878	839	799
C4B63_137g14	PRFA01000137	38916	39338	+	423	316	352	321	463	413	684	714	903	656	603	519
C4B63_137g143c	PRFA01000137	52305	52598	-	294	3	1	5	4	5	423	594	628	584	610	494
C4B63_137g15	PRFA01000137	39573	40493	+	921	184	79	57	103	143	112	143	92	111	124	103
C4B63_137g16	PRFA01000137	41046	42236	+	1191	575	425	401	573	520	1704	1813	1981	1265	1287	1094
C4B63_137g17	PRFA01000137	42731	43685	+	955	153	106	60	105	102	140	148	168	204	96	119
C4B63_137g18	PRFA01000137	44184	45455	+	1272	199	237	131	140	126	202	238	198	225	248	244
C4B63_137g19	PRFA01000137	47506	48777	+	1272	749	852	375	535	488	50	59	24	39	41	49
C4B63_137g2	PRFA01000137	6920	8557	+	1638	24	12	1	16	32	0	0	1	0	0	0
C4B63_137g23	PRFA01000137	69798	71039	+	1242	0	2	2	0	2	0	0	0	0	0	0
C4B63_137g25	PRFA01000137	72165	72884	+	720	0	0	0	0	0	0	6	0	8	1	6
C4B63_137g3	PRFA01000137	8750	11098	+	2349	977	414	500	368	539	1567	1551	2048	1173	1079	953
C4B63_137g32	PRFA01000137	76863	77612	+	750	3	0	0	0	1	2	4	2	0	2	0
C4B63_137g34	PRFA01000137	77464	78510	-	1047	2	1	3	0	2	6	4	0	2	4	2
C4B63_137g36	PRFA01000137	75445	76155	-	711	4	7	8	6	2	0	0	0	0	2	3
C4B63_137g37	PRFA01000137	72735	73784	-	1050	0	0	0	0	0	0	5	0	2	1	5
C4B63_137g38	PRFA01000137	71804	72544	-	741	0	0	1	0	0	0	0	0	1	1	0
[truncated: 17,114 more rows]

## Sheet: 61Svs61R
S1 File. Differentially regulated genes (DRGs) between Bz-sensitive (61S) vs Bz-resistant (61R_cl4) Trypanosoma cruzi clones
Gene ID	Product Description	Gene Type	baseMean	log2FoldChange	lfcSE	stat	pvalue	padj	Regulation
C4B63_91g74	mucin TcMUCII	protein coding gene	334.527	-11.1066	1.45179	-7.65028	2.00539e-14	5.15951e-12	Down
C4B63_56g142	Mucin-associated surface protein (MASP)	protein coding gene	533.404	-4.93813	0.481407	-10.2577	1.09297e-24	1.61692e-21	Down
C4B63_91g75	Mucin-associated surface protein (MASP)	protein coding gene	386.195	-4.85121	0.400499	-12.1129	9.02233e-34	3.55931e-30	Down
C4B63_146g37	mucin TcMUCII	protein coding gene	185.302	-4.64049	0.446466	-10.3938	2.64538e-25	4.47258e-22	Down
C4B63_511nc6	Large subunit ribosomal RNA, LSU-srRNA2,note=Old nomenclature 24S-S2	ncRNA gene	792.086	-3.4317	0.659141	-5.20632	1.92622e-07	8.97512e-06	Down
C4B63_22nc11	Large subunit ribosomal RNA,note=Large subunit ribosomal RNA, LSU-beta, (old nomenclature, 24S-beta)	ncRNA gene	1710.52	-2.71849	0.643418	-4.22508	2.38857e-05	0.000552122	Down
C4B63_22nc10	Large subunit ribosomal RNA, LSU-srRNA1,note=Old nomenclature 24S-S1	ncRNA gene	1970.97	-2.51228	0.621277	-4.04374	5.26055e-05	0.00109804	Down
C4B63_190nc20	Large subunit ribosomal RNA, LSU-srRNA2,note=Old nomenclature 24S-S2	ncRNA gene	681.24	-2.49421	0.637349	-3.91341	9.1001e-05	0.00172596	Down
C4B63_190nc23	Large subunit ribosomal RNA,note=Large subunit ribosomal RNA, LSU-alpha, (old nomenclature, 24S-alpha)	ncRNA gene	749.423	-2.34351	0.837088	-2.7996	0.00511662	0.0444279	Down
C4B63_26g51	Mucin-associated surface protein (MASP)	protein coding gene	277.7	-2.27873	0.204181	-11.1604	6.37378e-29	1.50867e-25	Down
C4B63_190nc35	Large subunit ribosomal RNA,note=Large subunit ribosomal RNA, LSU-alpha, (old nomenclature, 24S-alpha)	ncRNA gene	1470.29	-2.17892	0.780193	-2.7928	0.00522543	0.0450751	Down
C4B63_56g141	unspecified product	pseudogene	249.248	-2.11254	0.302633	-6.98053	2.94073e-12	4.83383e-10	Down
C4B63_511nc2	5.8S ribosomal RNA,note=LSU	ncRNA gene	120.88	-2.0403	0.509637	-4.00345	6.24262e-05	0.00126726	Down
C4B63_136g39	conserved hypothetical protein	protein coding gene	354.404	-2.03305	0.353455	-5.75195	8.82184e-09	5.73662e-07	Down
C4B63_91g82	retrotransposon hot spot protein (RHS)	protein coding gene	116.746	-1.93341	0.284443	-6.79718	1.06688e-11	1.59829e-09	Down
C4B63_103g60	unspecified product	pseudogene	106.115	-1.92592	0.354223	-5.43703	5.4176e-08	2.90124e-06	Down
C4B63_190nc33	Large subunit ribosomal RNA,note=Large subunit ribosomal RNA, LSU-beta, (old nomenclature, 24S-beta)	ncRNA gene	1355.17	-1.88704	0.650346	-2.90159	0.00371271	0.0349284	Down
C4B63_14g1	hexose transporter	protein coding gene	167.831	-1.86067	0.599598	-3.1032	0.00191441	0.020882	Down
C4B63_22nc9	Large subunit ribosomal RNA,note=Large subunit ribosomal RNA, LSU-alpha, (old nomenclature, 24S-alpha)	ncRNA gene	36327.8	-1.84167	0.662676	-2.77914	0.00545031	0.0464729	Down
C4B63_98g22	trans-sialidase	protein coding gene	361.591	-1.74653	0.359316	-4.86071	1.16963e-06	4.29895e-05	Down
C4B63_26g309	ABC transporter(fragment)	protein coding gene	296.269	-1.73026	0.314861	-5.49534	3.89966e-08	2.16678e-06	Down
C4B63_56g139	retrotransposon hot spot protein (RHS)	protein coding gene	384.916	-1.71962	0.205977	-8.34862	6.90656e-17	3.02738e-14	Down
C4B63_295g25	solanesyl-diphosphate synthase	protein coding gene	676.051	-1.68771	0.192764	-8.7553	2.03555e-18	1.20453e-15	Down
C4B63_98g34	trans-sialidase	protein coding gene	301.761	-1.6624	0.559276	-2.97241	0.00295474	0.0294851	Down
C4B63_476nc2	5.8S ribosomal RNA,note=LSU	ncRNA gene	3870.94	-1.57302	0.52363	-3.00406	0.00266399	0.0271529	Down
C4B63_155g10	trans-sialidase	protein coding gene	1841.62	-1.57086	0.397423	-3.95262	7.73013e-05	0.00152223	Down
C4B63_295g27	60S ribosomal protein L6	protein coding gene	2492.79	-1.5532	0.179212	-8.66687	4.44167e-18	2.28553e-15	Down
C4B63_91g84	retrotransposon hot spot (RHS) protein	protein coding gene	142.881	-1.51897	0.317317	-4.78693	1.69353e-06	5.64588e-05	Down
C4B63_339g81c	conserved hypothetical protein	protein coding gene	947.894	-1.50532	0.178062	-8.45392	2.81689e-17	1.33352e-14	Down
C4B63_82g85	dispersed gene family protein 1 (DGF-1)	protein coding gene	232.658	-1.49729	0.30017	-4.98813	6.0966e-07	2.42125e-05	Down
C4B63_26g37	trans-sialidase, Group V	protein coding gene	184.082	-1.46378	0.238149	-6.14651	7.92055e-10	7.05167e-08	Down
C4B63_25g331	trans-sialidase, Group I	protein coding gene	244.907	-1.45708	0.229946	-6.33661	2.34876e-10	2.48193e-08	Down
C4B63_2nc182	unspecified product	pseudogene	309.975	-1.4498	0.492119	-2.94604	0.00321869	0.0314161	Down
C4B63_194g17	phosphate-repressible phosphate permease	protein coding gene	102.841	-1.44744	0.308533	-4.69138	2.71374e-06	8.51912e-05	Down
C4B63_16g282	SET domain containing protein	protein coding gene	137.952	-1.41829	0.405004	-3.50192	0.000461919	0.0065628	Down
C4B63_77g15	dispersed gene family protein 1 (DGF-1)	protein coding gene	189.9	-1.40562	0.37882	-3.71053	0.000206826	0.00340917	Down
C4B63_26g310	ABC transporter	protein coding gene	671.369	-1.40358	0.207874	-6.75209	1.45731e-11	2.10692e-09	Down
C4B63_26g284	conserved hypothetical protein	protein coding gene	123.345	-1.40066	0.365347	-3.83377	0.000126193	0.00224248	Down
C4B63_295g26	glutamate dehydrogenase	protein coding gene	1818.14	-1.39831	0.207205	-6.74845	1.49438e-11	2.13084e-09	Down
C4B63_61g135	peptidase t	protein coding gene	4788.51	-1.38443	0.234624	-5.90066	3.62052e-09	2.66142e-07	Down
C4B63_26g243	nucleobase transporter	protein coding gene	1331.68	-1.37762	0.148201	-9.29565	1.46303e-20	1.33192e-17	Down
C4B63_26g1318c	60S acidic ribosomal protein P2	protein coding gene	7534.35	-1.37531	0.158172	-8.69502	3.4678e-18	1.86552e-15	Down
C4B63_280g13	protein kinase	protein coding gene	87.3916	-1.37067	0.382717	-3.58142	0.000341726	0.00511293	Down
C4B63_34g1428c	mucin TcSMUGL	protein coding gene	372.68	-1.36739	0.262479	-5.20951	1.89342e-07	8.8923e-06	Down
C4B63_203g11	dispersed gene family protein 1 (DGF-1)	protein coding gene	94.1381	-1.34986	0.443943	-3.04061	0.00236103	0.024816	Down
C4B63_406g6	kinesin-like protein	protein coding gene	158.586	-1.34709	0.395053	-3.4099	0.000649867	0.00870042	Down
C4B63_26g324	conserved hypothetical protein	protein coding gene	630.538	-1.34537	0.287639	-4.67727	2.9072e-06	9.00698e-05	Down
C4B63_26g1224c	conserved hypothetical protein	protein coding gene	542.936	-1.34509	0.214689	-6.26528	3.72157e-10	3.70124e-08	Down
C4B63_530nc8	Large subunit ribosomal RNA,note=Large subunit ribosomal RNA, LSU-beta, (old nomenclature, 24S-beta)	ncRNA gene	177.668	-1.34172	0.449446	-2.98528	0.00283322	0.0285615	Down
C4B63_26g198	cAMP specific phosphodiesterase	protein coding gene	904.287	-1.34021	0.148819	-9.00567	2.14348e-19	1.49224e-16	Down
C4B63_103g65	trans-sialidase, Group VI	protein coding gene	268.197	-1.32324	0.288722	-4.5831	4.58124e-06	0.000130334	Down
C4B63_34g220	conserved hypothetical protein	protein coding gene	252.114	-1.31176	0.33047	-3.96938	7.20602e-05	0.00144303	Down
C4B63_34g216	mucin TcSMUGS	protein coding gene	8236.18	-1.30784	0.287873	-4.54312	5.54288e-06	0.000154353	Down
C4B63_232g21	trans-sialidase, Group I	protein coding gene	221.7	-1.29823	0.322516	-4.02534	5.68941e-05	0.00117307	Down
C4B63_163nc1	H/ACA snoRNA,ncRNA class=snoRNA	ncRNA gene	138.199	-1.29274	0.375526	-3.44248	0.000576407	0.00784113	Down
C4B63_259g135c	conserved hypothetical protein	protein coding gene	133.262	-1.29227	0.332544	-3.88601	0.000101905	0.00189332	Down
C4B63_110g16	unspecified product	pseudogene	830.45	-1.28794	0.278155	-4.63028	3.65168e-06	0.000109136	Down
C4B63_220g10	conserved hypothetical protein	protein coding gene	85.4077	-1.28582	0.378935	-3.39325	0.000690696	0.00917367	Down
C4B63_13g978c	nucleolar RNA-binding protein	protein coding gene	3089.31	-1.28173	0.128316	-9.98891	1.70442e-23	2.24132e-20	Down
C4B63_26g311	ABC transporter(fragment)	protein coding gene	289.098	-1.27962	0.222858	-5.74184	9.36513e-09	5.99115e-07	Down
C4B63_34g372	cytochrome b-domain protein	protein coding gene	6243.02	-1.25963	0.161502	-7.79945	6.21776e-15	1.79481e-12	Down
C4B63_69g77	protein kinase	protein coding gene	154.231	-1.2541	0.2904	-4.31852	1.57079e-05	0.000381731	Down
C4B63_34g1195c	histone H4	protein coding gene	4282.63	-1.25276	0.143408	-8.73567	2.42207e-18	1.36501e-15	Down
C4B63_406g14	conserved hypothetical protein	protein coding gene	395.104	-1.25052	0.2767	-4.5194	6.20159e-06	0.000169387	Down
C4B63_77g10	unspecified product	pseudogene	136.381	-1.24897	0.378176	-3.30262	0.000957858	0.0118224	Down
C4B63_52g133	kinesin-like protein	protein coding gene	289.29	-1.23864	0.207817	-5.96026	2.51843e-09	1.94808e-07	Down
C4B63_136g35	conserved hypothetical protein	protein coding gene	434.03	-1.23723	0.298647	-4.14277	3.43138e-05	0.000759072	Down
C4B63_312g7	conserved hypothetical protein	protein coding gene	343.135	-1.23223	0.313796	-3.92687	8.60579e-05	0.00165338	Down
C4B63_26g25	unspecified product	pseudogene	269.08	-1.22244	0.201277	-6.07343	1.25205e-09	1.02903e-07	Down
C4B63_13g113	zinc-finger of a C2HC-type	protein coding gene	820.799	-1.21961	0.188083	-6.48443	8.90675e-11	1.06476e-08	Down
C4B63_70g119	nucleoside transporter-like	protein coding gene	5332.61	-1.21696	0.210646	-5.77729	7.59127e-09	5.01914e-07	Down
C4B63_280g18	retrotransposon hot spot (RHS) protein	protein coding gene	1366.09	-1.21257	0.168327	-7.20362	5.86355e-13	1.15658e-10	Down
C4B63_82g70	dispersed gene family protein 1 (DGF-1)	protein coding gene	218.252	-1.2094	0.282629	-4.27909	1.87657e-05	0.000443297	Down
C4B63_136g40	conserved hypothetical protein	protein coding gene	725.504	-1.20336	0.182454	-6.59542	4.24061e-11	5.40633e-09	Down
C4B63_26g214	nucleolar RNA binding protein	protein coding gene	4957.64	-1.20112	0.106069	-11.324	9.98247e-30	2.95356e-26	Down
C4B63_82g81	dispersed gene family protein 1 (DGF-1)	protein coding gene	330.237	-1.20051	0.312383	-3.84307	0.000121504	0.00217688	Down
C4B63_136g6	trans-sialidase, Group I	protein coding gene	94.371	-1.19176	0.360857	-3.30258	0.000957981	0.0118224	Down
C4B63_26g195	DNA replication complex GINS protein PSF1	protein coding gene	788.333	-1.18806	0.257073	-4.62149	3.80993e-06	0.000113009	Down
C4B63_24g236	microtubule-associated protein Gb4	protein coding gene	208.569	-1.1868	0.410424	-2.89164	0.00383243	0.0359119	Down
C4B63_26g126	retrotransposon hot spot (RHS) protein	protein coding gene	2280.69	-1.17943	0.133883	-8.80941	1.25806e-18	7.8364e-16	Down
C4B63_136g45	conserved hypothetical protein	protein coding gene	159.157	-1.17288	0.365536	-3.20865	0.00133361	0.0154889	Down
C4B63_182g13	unspecified product	pseudogene	253.091	-1.16272	0.319233	-3.64222	0.000270293	0.00423697	Down
C4B63_26g122	unspecified product	pseudogene	152.789	-1.15332	0.309454	-3.72695	0.000193807	0.00321248	Down
C4B63_339g6	FG-GAP repeat protein	protein coding gene	445.918	-1.14757	0.195543	-5.86862	4.39444e-09	3.11426e-07	Down
C4B63_13g200	Enriched in surface-labeled proteome protein 18	protein coding gene	4270.67	-1.14636	0.246905	-4.64291	3.43537e-06	0.000102931	Down
C4B63_82g448c	conserved hypothetical protein	protein coding gene	1239.41	-1.14212	0.279173	-4.09108	4.29369e-05	0.000918911	Down
C4B63_13g239	conserved hypothetical protein	protein coding gene	1849.83	-1.14099	0.152027	-7.50515	6.13579e-14	1.42387e-11	Down
C4B63_26g190	protein kinase	protein coding gene	511.445	-1.13423	0.21816	-5.19909	2.00271e-07	9.22259e-06	Down
C4B63_26g258	SNW1	protein coding gene	513.83	-1.13154	0.146733	-7.71157	1.2428e-14	3.26856e-12	Down
C4B63_26g131	unspecified product	pseudogene	370.302	-1.12694	0.24836	-4.53753	5.69177e-06	0.000157388	Down
C4B63_258g21	lipase	protein coding gene	6036.35	-1.12449	0.166545	-6.75184	1.4598e-11	2.10692e-09	Down
C4B63_26g191	conserved hypothetical protein	protein coding gene	716.558	-1.1203	0.17518	-6.39513	1.60414e-10	1.79104e-08	Down
C4B63_141g21	glycine dehydrogenase [decarboxylating](fragment)	protein coding gene	137.104	-1.11986	0.388985	-2.87894	0.00399016	0.0370091	Down
C4B63_26g209	ERAD-associated E3 ubiquitin-protein ligase HRD1	protein coding gene	2385.63	-1.11638	0.105372	-10.5947	3.15435e-26	6.22196e-23	Down
C4B63_26g235	conserved hypothetical protein	protein coding gene	1888.2	-1.11115	0.13391	-8.29773	1.06116e-16	4.48532e-14	Down
C4B63_181g11	conserved hypothetical protein	protein coding gene	246.109	-1.10922	0.299903	-3.6986	0.000216792	0.00353407	Down
C4B63_236g23	conserved hypothetical protein	protein coding gene	178.672	-1.10834	0.236789	-4.68069	2.8591e-06	8.9046e-05	Down
C4B63_26g246	protein kinase	protein coding gene	3528.92	-1.10742	0.135937	-8.14658	3.74371e-16	1.47689e-13	Down
C4B63_182g5	dispersed gene family protein 1 (DGF-1)	protein coding gene	415.94	-1.1067	0.217841	-5.08032	3.76801e-07	1.58699e-05	Down
C4B63_91g42	protein kinase	protein coding gene	560.17	-1.1042	0.205167	-5.38194	7.3688e-08	3.82499e-06	Down
C4B63_146g39	trans-sialidase, Group V	protein coding gene	243.33	-1.10326	0.238891	-4.61827	3.86961e-06	0.000114207	Down
C4B63_103g44	retrotransposon hot spot protein (RHS)	protein coding gene	417.59	-1.10259	0.196677	-5.60607	2.06969e-08	1.23117e-06	Down
C4B63_87g8	glutamamyl carboxypeptidase	protein coding gene	20262	-1.09767	0.124383	-8.82495	1.09507e-18	7.20008e-16	Down
C4B63_295g13	conserved hypothetical protein	protein coding gene	1505.15	-1.09475	0.167672	-6.52913	6.61515e-11	7.9888e-09	Down
C4B63_79g110	conserved hypothetical protein	protein coding gene	368.698	-1.09077	0.284431	-3.83491	0.00012561	0.00223549	Down
C4B63_13g223	zinc-finger protein family member	protein coding gene	2047.16	-1.08675	0.174616	-6.22367	4.85645e-10	4.63517e-08	Down
C4B63_26g219	conserved hypothetical protein	protein coding gene	386.526	-1.0863	0.175274	-6.19774	5.7278e-10	5.38004e-08	Down
C4B63_82g110	beta galactofuranosyl glycosyltransferase	protein coding gene	83.9269	-1.08616	0.3134	-3.46575	0.000528759	0.00732205	Down
C4B63_259g24	vesicle transport v-SNARE 11	protein coding gene	838.097	-1.0853	0.170939	-6.34906	2.16634e-10	2.33078e-08	Down
C4B63_26g189	condensin subunit 1	protein coding gene	1044.31	-1.07959	0.182005	-5.93165	2.99903e-09	2.26073e-07	Down
C4B63_26g240	nucleobase transporter	protein coding gene	2171.76	-1.07921	0.131381	-8.21437	2.13279e-16	8.704e-14	Down
C4B63_26g238	magnesium and cobalt transport protein	protein coding gene	851.403	-1.07919	0.144451	-7.47093	7.96293e-14	1.74521e-11	Down
C4B63_34g292	conserved hypothetical protein	protein coding gene	1060.85	-1.07653	0.143269	-7.51401	5.73453e-14	1.38506e-11	Down
C4B63_26g249	conserved hypothetical protein	protein coding gene	171.529	-1.07423	0.291293	-3.68781	0.000226188	0.00367207	Down
C4B63_26g317	Alanyl-tRNA editing protein Aarsd1-B	protein coding gene	523.139	-1.07361	0.163912	-6.5499	5.75749e-11	7.0979e-09	Down
C4B63_26g318	conserved hypothetical protein	protein coding gene	747.853	-1.07342	0.174901	-6.13731	8.39283e-10	7.30361e-08	Down
C4B63_258g17	lipase	protein coding gene	92.686	-1.0721	0.344637	-3.11081	0.00186575	0.0204871	Down
C4B63_26g286	arginine kinase	protein coding gene	1263.6	-1.07085	0.171357	-6.24921	4.12534e-10	4.035e-08	Down
C4B63_26g231	ubiquitin hydrolase(fragment)	protein coding gene	959.205	-1.06978	0.145964	-7.32912	2.31663e-13	4.72713e-11	Down
C4B63_26g201	cAMP specific phosphodiesterase	protein coding gene	3424.26	-1.06907	0.116174	-9.20231	3.50349e-20	2.9617e-17	Down
C4B63_17g276	TRAF3-interacting protein 1	protein coding gene	2051.92	-1.06882	0.142496	-7.50075	6.34546e-14	1.4442e-11	Down
C4B63_26g53	trans-sialidase, Group VI	protein coding gene	336.009	-1.06684	0.240207	-4.44133	8.94036e-06	0.00023306	Down
C4B63_69g163	retrotransposon hot spot (RHS) protein	protein coding gene	174.946	-1.06514	0.231151	-4.60799	4.0658e-06	0.000118519	Down
C4B63_77g22	unspecified product	pseudogene	818.141	-1.063	0.297499	-3.57311	0.000352767	0.00524498	Down
C4B63_26g250	conserved hypothetical protein	protein coding gene	1003.16	-1.05897	0.184218	-5.74849	9.00438e-09	5.82332e-07	Down
C4B63_52g29	conserved hypothetical protein	protein coding gene	1227.95	-1.05683	0.256373	-4.12225	3.75195e-05	0.00081776	Down
C4B63_26g1213c	conserved hypothetical protein	protein coding gene	569.448	-1.05599	0.212561	-4.96796	6.76624e-07	2.65161e-05	Down
C4B63_26g315	conserved hypothetical protein	protein coding gene	801.028	-1.05544	0.167008	-6.31971	2.62062e-10	2.72062e-08	Down
C4B63_26g1442c	Dolichol phosphate-mannose biosynthesis regulatory protein	protein coding gene	574.708	-1.05304	0.162527	-6.47918	9.22219e-11	1.08064e-08	Down
C4B63_300g16	conserved hypothetical protein	protein coding gene	769.818	-1.05294	0.172001	-6.12171	9.25749e-10	7.82589e-08	Down
C4B63_13g114	Glucose-dependent insulinotropic receptor	protein coding gene	247.724	-1.04987	0.215348	-4.87521	1.08691e-06	4.01987e-05	Down
C4B63_203g15	dispersed gene family protein 1 (DGF-1)	protein coding gene	380.402	-1.04985	0.30045	-3.49427	0.000475361	0.00671347	Down
C4B63_26g228	Eukaryotic translation initiation factor 4 gamma 2	protein coding gene	2061.38	-1.04965	0.163542	-6.41821	1.37885e-10	1.56911e-08	Down
C4B63_262g20	unspecified product	pseudogene	215.558	-1.04873	0.332259	-3.15636	0.00159753	0.0180236	Down
C4B63_26g217	actin-related protein 3	protein coding gene	1049.74	-1.04656	0.130449	-8.02275	1.03406e-15	3.59945e-13	Down
C4B63_26g227	actin-like protein	protein coding gene	766.602	-1.04547	0.149842	-6.97711	3.01324e-12	4.88517e-10	Down
C4B63_103g59	retrotransposon hot spot protein (RHS)	protein coding gene	94.3204	-1.04394	0.330383	-3.15978	0.00157888	0.0178473	Down
C4B63_98g35	unspecified product	pseudogene	412.156	-1.03818	0.255609	-4.06159	4.87388e-05	0.00102821	Down
C4B63_25g112	kinesin	protein coding gene	3074.51	-1.03117	0.160351	-6.43072	1.27004e-10	1.45931e-08	Down
C4B63_13g394	retrotransposon hot spot (RHS) protein	protein coding gene	365.622	-1.02866	0.158712	-6.48126	9.09596e-11	1.07651e-08	Down
C4B63_110g48	dispersed gene family protein 1 (DGF-1)	protein coding gene	1041.84	-1.02682	0.282834	-3.63048	0.000282893	0.00437652	Down
C4B63_69g54c	Putative SERF-like protein	protein coding gene	1810.18	-1.02553	0.111758	-9.1764	4.45739e-20	3.51688e-17	Down
C4B63_16g172	conserved hypothetical protein	protein coding gene	121.569	-1.02029	0.363365	-2.80789	0.00498666	0.043684	Down
C4B63_24g274	conserved hypothetical protein	protein coding gene	701.643	-1.01675	0.307653	-3.30485	0.000950258	0.0117639	Down
C4B63_26g226	conserved hypothetical protein	protein coding gene	1447.26	-1.01618	0.145569	-6.98075	2.93615e-12	4.83383e-10	Down
C4B63_26g268	40S ribosomal protein S3	protein coding gene	8398.77	-1.01596	0.162798	-6.24061	4.35881e-10	4.19402e-08	Down
C4B63_25g202	conserved hypothetical protein	protein coding gene	873.105	-1.01257	0.166811	-6.07016	1.27784e-09	1.04298e-07	Down
C4B63_26g303	conserved hypothetical protein	protein coding gene	1759.04	-1.0117	0.129312	-7.82372	5.12865e-15	1.55635e-12	Down
C4B63_26g304	conserved hypothetical protein	protein coding gene	996.298	-1.00894	0.218286	-4.62212	3.79841e-06	0.00011295	Down
C4B63_26g300	RAB GDP dissociation inhibitor alpha	protein coding gene	1075.27	-1.00832	0.126884	-7.94683	1.91349e-15	6.2906e-13	Down
C4B63_406g5	kinesin-like protein	protein coding gene	370.554	-1.00801	0.273178	-3.68993	0.000224313	0.00364662	Down
C4B63_85g91	retrotransposon hot spot protein (RHS)	protein coding gene	513.79	-1.00515	0.220892	-4.55043	5.3536e-06	0.000149787	Down
C4B63_26g232	ubiquitin hydrolase(fragment)	protein coding gene	1522.65	-1.00383	0.142762	-7.03149	2.04334e-12	3.66409e-10	Down
C4B63_16g13	3-oxo-5-alpha-steroid 4-dehydrogenase	protein coding gene	459.983	-1.00361	0.194131	-5.16974	2.3442e-07	1.05489e-05	Down
C4B63_339g10	conserved hypothetical protein	protein coding gene	927.634	-1.00304	0.140365	-7.14594	8.93837e-13	1.67914e-10	Down
C4B63_56g69	CYC2-like cyclin	protein coding gene	396.577	-1.00055	0.255641	-3.91387	9.08302e-05	0.00172548	Down
C4B63_26g263	60S ribosomal protein L6	protein coding gene	5323.39	-0.99944	0.14762	-6.77037	1.28457e-11	1.90036e-09	Down
C4B63_24g275	conserved hypothetical protein	protein coding gene	556.43	-0.990773	0.314239	-3.15293	0.0016164	0.0181672	Down
C4B63_61g25	O-sialoglycoprotein endopeptidase	protein coding gene	191.59	-0.990491	0.241875	-4.09506	4.22057e-05	0.000906542	Down
C4B63_16g289	conserved hypothetical protein	protein coding gene	715.372	-0.990329	0.177416	-5.58195	2.37842e-08	1.40043e-06	Down
C4B63_280g17	dispersed gene family protein 1 (DGF-1)	protein coding gene	319.498	-0.988702	0.24122	-4.09875	4.15392e-05	0.000895475	Down
C4B63_144g25	Glycosyl transferase family 11	protein coding gene	223.032	-0.988106	0.300186	-3.29165	0.00099603	0.0121526	Down
C4B63_69g20	conserved hypothetical protein	protein coding gene	2565.1	-0.986519	0.130063	-7.58494	3.32641e-14	8.37618e-12	Down
C4B63_26g313	protein kinase	protein coding gene	333.42	-0.985059	0.178273	-5.52557	3.28418e-08	1.85973e-06	Down
C4B63_26g323	conserved hypothetical protein	protein coding gene	153.029	-0.983035	0.226585	-4.33849	1.43465e-05	0.000352262	Down
C4B63_184g7	conserved hypothetical protein	protein coding gene	353.032	-0.978067	0.205847	-4.75143	2.01986e-06	6.56732e-05	Down
C4B63_26g251	conserved hypothetical protein	protein coding gene	352.462	-0.977063	0.193287	-5.055	4.30396e-07	1.79357e-05	Down
C4B63_26g290	conserved hypothetical protein	protein coding gene	2302.39	-0.975692	0.135845	-7.18239	6.85056e-13	1.30768e-10	Down
C4B63_26g247	conserved hypothetical protein	protein coding gene	695.873	-0.97379	0.155392	-6.26668	3.68818e-10	3.69912e-08	Down
C4B63_26g279	ABC transporter	protein coding gene	2669.79	-0.973227	0.188862	-5.15311	2.56198e-07	1.12533e-05	Down
C4B63_280g10	prostaglandin F2alpha synthase	protein coding gene	257.277	-0.970821	0.230079	-4.21951	2.44829e-05	0.000562632	Down
C4B63_26g320	flavoprotein monooxygenase	protein coding gene	326.617	-0.969967	0.172189	-5.63314	1.76957e-08	1.074e-06	Down
C4B63_24g272	Zn-finger in Ran binding protein and others/SPRY domain/HECT-domain (ubiquitin-transferase)	protein coding gene	1482.29	-0.966244	0.188231	-5.13328	2.84733e-07	1.23437e-05	Down
C4B63_26g274	calmodulin	protein coding gene	4216.94	-0.966074	0.130402	-7.40846	1.27777e-13	2.70043e-11	Down
C4B63_26g248	conserved hypothetical protein	protein coding gene	1724.54	-0.965935	0.118766	-8.13313	4.18353e-16	1.54725e-13	Down
C4B63_13g191	conserved hypothetical protein	protein coding gene	3576.1	-0.962304	0.139046	-6.92077	4.49208e-12	7.0885e-10	Down
C4B63_26g193	presenilin-like aspartic peptidase	protein coding gene	876.488	-0.959865	0.238635	-4.02231	5.763e-05	0.00118618	Down
C4B63_26g245	inositol/phosphatidylinositol phosphatase	protein coding gene	1833.6	-0.957502	0.119516	-8.01152	1.13296e-15	3.83103e-13	Down
C4B63_26g236	RNA-editing complex protein	protein coding gene	602.837	-0.956571	0.158084	-6.05102	1.43933e-09	1.1666e-07	Down
C4B63_13g964c	conserved hypothetical protein	protein coding gene	1083.47	-0.953457	0.16208	-5.88263	4.03808e-09	2.91407e-07	Down
C4B63_26g305	conserved hypothetical protein	protein coding gene	4184.4	-0.952449	0.153202	-6.21693	5.06962e-10	4.79992e-08	Down
C4B63_26g213	PH domain-containing protein DDB G0267786	protein coding gene	1514.94	-0.952273	0.127722	-7.4558	8.93259e-14	1.92213e-11	Down
C4B63_147g273c	60S ribosomal protein L35	protein coding gene	275.203	-0.951882	0.232886	-4.08733	4.36369e-05	0.000931559	Down
C4B63_26g202	ribosomal protein S6	protein coding gene	4432.36	-0.951846	0.125542	-7.58189	3.40545e-14	8.39656e-12	Down
C4B63_232g4	Alpha/beta hydrolase family	protein coding gene	151.988	-0.95155	0.315061	-3.02021	0.002526	0.0262238	Down
C4B63_52g135	kinesin-like protein	protein coding gene	294.647	-0.950972	0.262848	-3.61796	0.000296936	0.00455803	Down
C4B63_136g42	Histidine protein methyltransferase 1 homolog	protein coding gene	279.176	-0.948951	0.240693	-3.94258	8.06095e-05	0.0015691	Down
C4B63_52g36	50S ribosomal protein L16	protein coding gene	1479.09	-0.948429	0.202949	-4.67324	2.96483e-06	9.14419e-05	Down
C4B63_25g253	otubain cysteine peptidase, Clan CA, family C65	protein coding gene	2843.02	-0.94831	0.116689	-8.12683	4.40655e-16	1.58035e-13	Down
C4B63_24g225	serine/threonine protein phosphatase	protein coding gene	1997.86	-0.948157	0.198959	-4.76559	1.88301e-06	6.17326e-05	Down
C4B63_259g9	Ran-binding protein	protein coding gene	262.916	-0.947015	0.273097	-3.46769	0.000524957	0.00728355	Down
C4B63_25g290	60S ribosomal protein	protein coding gene	3525.21	-0.946939	0.10968	-8.63367	5.94136e-18	2.92983e-15	Down
C4B63_25g134	GRAM domain containing protein	protein coding gene	633.705	-0.946742	0.231255	-4.09393	4.24126e-05	0.000909336	Down
C4B63_136g24	Mucin-associated surface protein (MASP)	protein coding gene	486.788	-0.943208	0.170803	-5.52219	3.34802e-08	1.88685e-06	Down
C4B63_61g69	Alpha/beta hydrolase family	protein coding gene	531.826	-0.941726	0.194479	-4.84232	1.28335e-06	4.58866e-05	Down
C4B63_61g90	protein kinase	protein coding gene	1747.48	-0.937183	0.178528	-5.2495	1.52514e-07	7.42799e-06	Down
C4B63_219g34	unspecified product	pseudogene	477.762	-0.932912	0.242762	-3.84292	0.000121581	0.00217688	Down
C4B63_68g93	retrotransposon hot spot (RHS) protein	protein coding gene	168.304	-0.930914	0.243589	-3.82167	0.000132553	0.00233795	Down
C4B63_26g306	conserved hypothetical protein	protein coding gene	2259.96	-0.929669	0.173539	-5.35711	8.45634e-08	4.3325e-06	Down
C4B63_26g314	protein kinase	protein coding gene	652.147	-0.9291	0.15873	-5.85332	4.8185e-09	3.35452e-07	Down
C4B63_13g128	GPI inositol deacylase precursor	protein coding gene	3054.27	-0.92272	0.176224	-5.23605	1.64048e-07	7.8669e-06	Down
C4B63_61g91	protein kinase	protein coding gene	985.524	-0.922092	0.165633	-5.56709	2.59027e-08	1.50274e-06	Down
C4B63_24g299	conserved hypothetical protein	protein coding gene	338.286	-0.919838	0.203983	-4.50939	6.50158e-06	0.000176078	Down
C4B63_34g281	conserved hypothetical protein	protein coding gene	648.567	-0.91973	0.327882	-2.80506	0.00503069	0.0439396	Down
C4B63_13g117	conserved hypothetical protein	protein coding gene	19854.9	-0.919146	0.0987675	-9.30616	1.32534e-20	1.30711e-17	Down
C4B63_13g146	conserved hypothetical protein	protein coding gene	1879.59	-0.917675	0.149595	-6.13439	8.54848e-10	7.38476e-08	Down
C4B63_25g263	unspecified product	pseudogene	132.005	-0.917571	0.266944	-3.43732	0.000587501	0.00795547	Down
C4B63_26g239	Ubiquitin-fold modifier-conjugating enzyme 1	protein coding gene	1652.08	-0.917046	0.131056	-6.99738	2.60802e-12	4.40942e-10	Down
C4B63_259g8	DNA polymerase theta (helicase domain only)	protein coding gene	327.895	-0.916684	0.209699	-4.37143	1.23434e-05	0.000307546	Down
C4B63_13g211	XPC-binding domain containing protein	protein coding gene	4763.3	-0.916052	0.199497	-4.5918	4.39436e-06	0.000125621	Down
C4B63_26g199	cAMP specific phosphodiesterase	protein coding gene	831.897	-0.914885	0.124803	-7.33063	2.29076e-13	4.72713e-11	Down
C4B63_26g192	divalent cation transporter	protein coding gene	6194.82	-0.913792	0.0918184	-9.95217	2.46745e-23	2.92023e-20	Down
C4B63_26g269	PTP1-interacting protein, 39 kDa	protein coding gene	2359.13	-0.912566	0.142239	-6.41571	1.40168e-10	1.57989e-08	Down
C4B63_145g20	beta galactofuranosyl glycosyltransferase	protein coding gene	589.216	-0.912074	0.188074	-4.84954	1.23747e-06	4.47716e-05	Down
C4B63_103g77	Mucin-associated surface protein (MASP)	protein coding gene	134.073	-0.911805	0.265309	-3.43676	0.000588714	0.00796277	Down
C4B63_299g7	mucin TcMUCII	protein coding gene	453.136	-0.910893	0.18635	-4.88808	1.01822e-06	3.82559e-05	Down
C4B63_13g215	conserved hypothetical protein	protein coding gene	2526.78	-0.906579	0.125549	-7.22091	5.16404e-13	1.03587e-10	Down
C4B63_406g4	kinesin-like protein(fragment)	protein coding gene	396.091	-0.905168	0.328923	-2.75191	0.00592484	0.0493518	Down
C4B63_25g278	phosphatidylinositol 3-kinase 2	protein coding gene	1977.72	-0.904642	0.135245	-6.68892	2.24819e-11	3.02357e-09	Down
C4B63_34g1223c	mucin TcSMUGS	protein coding gene	339.369	-0.903242	0.284833	-3.17112	0.0015185	0.0172637	Down
C4B63_24g168	conserved hypothetical protein	protein coding gene	492.893	-0.90019	0.209273	-4.30151	1.69638e-05	0.000408369	Down
C4B63_147g68	nitrilase	protein coding gene	990.458	-0.899688	0.14207	-6.33269	2.40925e-10	2.52332e-08	Down
C4B63_109g47	Mucin-associated surface protein (MASP)	protein coding gene	418.232	-0.89826	0.22983	-3.90837	9.29212e-05	0.00175675	Down
C4B63_34g153	unspecified product	pseudogene	368.493	-0.898086	0.256841	-3.49665	0.000471132	0.00666967	Down
C4B63_123nc5	H/ACA snoRNA,ncRNA class=snoRNA	ncRNA gene	101.549	-0.896624	0.27679	-3.23936	0.00119796	0.0141496	Down
C4B63_341g11	lipase	protein coding gene	322.662	-0.895667	0.284656	-3.14649	0.00165243	0.0185369	Down
C4B63_38g178	UDP-Gal or UDP-GlcNAc-dependent glycosyltransferase	protein coding gene	527.213	-0.895559	0.244359	-3.66492	0.000247413	0.00393326	Down
C4B63_13g122	conserved hypothetical protein	protein coding gene	480.862	-0.895301	0.248419	-3.60399	0.000313372	0.00475481	Down
C4B63_26g17	retrotransposon hot spot (RHS) protein	protein coding gene	369.967	-0.893617	0.202793	-4.40654	1.05035e-05	0.000267578	Down
C4B63_26g289	myo-inositol-1 phosphatase	protein coding gene	1136.08	-0.893459	0.145804	-6.1278	8.91e-10	7.58632e-08	Down
C4B63_26g125	unspecified product	pseudogene	694.857	-0.893192	0.199293	-4.48181	7.40115e-06	0.000198173	Down
C4B63_339g1	vesicle transport v-SNARE protein	protein coding gene	411.587	-0.892231	0.202831	-4.39889	1.08805e-05	0.000275741	Down
C4B63_26g316	conserved hypothetical protein	protein coding gene	653.319	-0.892024	0.204568	-4.36053	1.2975e-05	0.000321926	Down
C4B63_136g44	conserved hypothetical protein	protein coding gene	662.749	-0.891666	0.184281	-4.83862	1.30741e-06	4.6466e-05	Down
C4B63_61g146	conserved hypothetical protein	protein coding gene	439.837	-0.891044	0.276319	-3.2247	0.00126107	0.0148063	Down
C4B63_61g141	protein kinase	protein coding gene	2030.88	-0.890474	0.18591	-4.78981	1.66939e-06	5.58114e-05	Down
C4B63_259g15	Paladin	protein coding gene	284.823	-0.889254	0.227756	-3.90442	9.44521e-05	0.00178	Down
C4B63_98g24	unspecified product	pseudogene	492.071	-0.889241	0.263422	-3.37573	0.000736213	0.00965974	Down
C4B63_13g126	conserved hypothetical protein	protein coding gene	1092.6	-0.887634	0.172154	-5.15603	2.52237e-07	1.11806e-05	Down
C4B63_13g127	conserved hypothetical protein	protein coding gene	669.898	-0.886482	0.164222	-5.39806	6.73655e-08	3.52775e-06	Down
C4B63_34g318	Vps51/Vps67	protein coding gene	2942.5	-0.88615	0.164269	-5.3945	6.87152e-08	3.58258e-06	Down
C4B63_325g2	conserved hypothetical protein	protein coding gene	198.429	-0.884483	0.311343	-2.84086	0.00449917	0.0405542	Down
C4B63_34g326	mucin TcSMUGL	protein coding gene	570.981	-0.882944	0.222897	-3.96121	7.45697e-05	0.00147334	Down
C4B63_13g170	pumilio/PUF RNA binding protein 1	protein coding gene	3454.84	-0.87996	0.177043	-4.97032	6.68417e-07	2.62814e-05	Down
C4B63_13g260	conserved hypothetical protein	protein coding gene	13995.6	-0.877364	0.127646	-6.87342	6.26809e-12	9.76089e-10	Down
C4B63_24g1567c	Diphthamide biosynthesis protein 3	protein coding gene	726.112	-0.87539	0.231109	-3.78778	0.000152001	0.00261473	Down
C4B63_83g48	conserved hypothetical protein	protein coding gene	230.976	-0.872327	0.21749	-4.01088	6.04925e-05	0.00123051	Down
C4B63_52g154	protein kinase	protein coding gene	236.049	-0.871929	0.267074	-3.26475	0.00109561	0.0131908	Down
C4B63_25g105	ATP-dependent helicase(fragment)	protein coding gene	3811.96	-0.871015	0.136839	-6.36523	1.94996e-10	2.13684e-08	Down
C4B63_26g293	conserved hypothetical protein	protein coding gene	954.377	-0.870097	0.173485	-5.01541	5.29215e-07	2.11596e-05	Down
C4B63_69g167	retrotransposon hot spot (RHS) protein	protein coding gene	428.409	-0.870014	0.141728	-6.13861	8.32443e-10	7.29775e-08	Down
C4B63_13g166	leucine carboxyl methyltransferase	protein coding gene	2410.38	-0.86893	0.166503	-5.21869	1.80189e-07	8.49614e-06	Down
C4B63_159g11	retrotransposon hot spot (RHS) protein	protein coding gene	587.779	-0.868729	0.221656	-3.91927	8.88188e-05	0.00169743	Down
C4B63_26g299	conserved hypothetical protein	protein coding gene	997.54	-0.867924	0.146463	-5.92589	3.10615e-09	2.32666e-07	Down
C4B63_136g25	trans-sialidase, Group V	protein coding gene	290.875	-0.867858	0.258017	-3.36357	0.00076942	0.00999571	Down
C4B63_221g26	conserved hypothetical protein	protein coding gene	137.152	-0.866517	0.30073	-2.88138	0.00395935	0.0367624	Down
C4B63_45g140	conserved hypothetical protein	protein coding gene	343.216	-0.865947	0.206966	-4.184	2.86421e-05	0.000644448	Down
C4B63_26g301	Rab geranylgeranyl transferase component A	protein coding gene	1811.38	-0.864538	0.142324	-6.07444	1.24422e-09	1.02903e-07	Down
C4B63_52g172	conserved hypothetical protein	protein coding gene	861.923	-0.864535	0.194313	-4.44919	8.61956e-06	0.000226192	Down
C4B63_6g609	retrotransposon hot spot (RHS) protein	protein coding gene	181.081	-0.862708	0.255982	-3.37019	0.000751175	0.00981253	Down
C4B63_16g198	retrotransposon hot spot (RHS) protein	protein coding gene	180.142	-0.861421	0.292648	-2.94354	0.00324482	0.031581	Down
C4B63_109g65	trans-sialidase, Group IV	protein coding gene	521.889	-0.859682	0.310498	-2.76872	0.00562763	0.0475396	Down
C4B63_26g224	conserved hypothetical protein	protein coding gene	440.701	-0.859273	0.200064	-4.29499	1.74699e-05	0.000418534	Down
C4B63_26g265	DNA repair protein Rad9	protein coding gene	1156.51	-0.857997	0.144222	-5.94913	2.69565e-09	2.04507e-07	Down
C4B63_69g151	conserved hypothetical protein	protein coding gene	716.899	-0.857752	0.192682	-4.45164	8.52163e-06	0.000224119	Down
C4B63_2g2395c	DNA-directed RNA polymerase II	protein coding gene	2016.7	-0.853969	0.178825	-4.77543	1.79324e-06	5.94481e-05	Down
C4B63_26g206	glutaminyl-tRNA synthetase	protein coding gene	3558.76	-0.852804	0.104802	-8.1373	4.04206e-16	1.54316e-13	Down
C4B63_123g29	conserved hypothetical protein	protein coding gene	236.76	-0.852464	0.206452	-4.12912	3.64156e-05	0.000796632	Down
C4B63_196g28	conserved hypothetical protein	protein coding gene	1087.86	-0.851854	0.145058	-5.8725	4.29282e-09	3.06058e-07	Down
C4B63_13g206	Protein C21orf2 homolog	protein coding gene	1464.09	-0.851263	0.144891	-5.87519	4.22362e-09	3.02949e-07	Down
C4B63_26g196	conserved hypothetical protein	protein coding gene	800.975	-0.851048	0.164022	-5.18863	2.11846e-07	9.6803e-06	Down
C4B63_216g35	cyclophilin	protein coding gene	346.869	-0.850648	0.237281	-3.58498	0.000337109	0.00507594	Down
C4B63_221g11	conserved hypothetical protein	protein coding gene	394.506	-0.847219	0.210471	-4.02535	5.68904e-05	0.00117307	Down
C4B63_295g23	SNW1	protein coding gene	268.063	-0.847035	0.265655	-3.18848	0.00143023	0.016402	Down
C4B63_13g395	retrotransposon hot spot (RHS) protein	protein coding gene	158.327	-0.845303	0.25941	-3.25856	0.00111979	0.0134272	Down
C4B63_259g10	succinate dehydrogenase iron-sulfur subunit	protein coding gene	1065.87	-0.844415	0.156224	-5.40516	6.4752e-08	3.42116e-06	Down
C4B63_82g75	unspecified product	pseudogene	222.529	-0.843784	0.295046	-2.85984	0.00423861	0.038783	Down
C4B63_25g203	conserved hypothetical protein	protein coding gene	832.325	-0.843411	0.165557	-5.09439	3.4987e-07	1.47882e-05	Down
C4B63_52g131	conserved hypothetical protein	protein coding gene	266.119	-0.843248	0.244763	-3.44517	0.000570704	0.00778144	Down
C4B63_16g1800c	conserved hypothetical protein	protein coding gene	2019.89	-0.842119	0.136341	-6.17658	6.55054e-10	6.00974e-08	Down
C4B63_13g231	serine/threonine protein kinase	protein coding gene	1876.5	-0.841945	0.146101	-5.76276	8.27487e-09	5.41067e-07	Down
C4B63_56g39	Eukaryotic translation initiation factor 3 subunit A	protein coding gene	226.281	-0.840186	0.254097	-3.30656	0.00094448	0.0117169	Down
C4B63_26g229	cation transporter	protein coding gene	1503.1	-0.839758	0.11187	-7.50652	6.07199e-14	1.42387e-11	Down
C4B63_25g186	formin	protein coding gene	943.401	-0.838424	0.136708	-6.13297	8.62514e-10	7.39699e-08	Down
C4B63_26g253	tryparedoxin peroxidase	protein coding gene	1905.22	-0.837806	0.172571	-4.85486	1.20472e-06	4.40058e-05	Down
C4B63_26g261	glutamate dehydrogenase	protein coding gene	1876.14	-0.837516	0.227358	-3.68368	0.000229889	0.00371686	Down
C4B63_13g332	RNA-binding protein	protein coding gene	171.313	-0.834628	0.243475	-3.42798	0.000608088	0.00820606	Down
C4B63_211g29	L1Tc protein fragment	protein coding gene	367.816	-0.833367	0.215426	-3.86847	0.000109521	0.00200337	Down
C4B63_26g237	RNA-editing complex protein,KREPB7	protein coding gene	879.385	-0.832637	0.155085	-5.36889	7.9222e-08	4.07649e-06	Down
C4B63_13g20	unspecified product	pseudogene	191.76	-0.83012	0.284396	-2.91889	0.00351285	0.0335549	Down
C4B63_88g72	Mucin-associated surface protein (MASP)	protein coding gene	102.987	-0.829945	0.293933	-2.82358	0.00474904	0.0422149	Down
C4B63_24g203	conserved hypothetical protein	protein coding gene	3224.95	-0.829825	0.210471	-3.94271	8.0565e-05	0.0015691	Down
C4B63_459g7	UDP-Gal or UDP-GlcNAc-dependent glycosyltransferase	protein coding gene	1449.42	-0.829571	0.179976	-4.60934	4.03956e-06	0.000118045	Down
C4B63_26g291	conserved hypothetical protein	protein coding gene	752.145	-0.828747	0.152271	-5.44259	5.25116e-08	2.83779e-06	Down
C4B63_34g117	cytochrome b5-dependent oleate desaturase	protein coding gene	9877.11	-0.828595	0.142322	-5.82199	5.81525e-09	3.95537e-07	Down
C4B63_168g18	conserved hypothetical protein	protein coding gene	325.478	-0.827318	0.232341	-3.5608	0.00036973	0.00543571	Down
C4B63_26g222	TBC1 domain family member 19	protein coding gene	1041.24	-0.824152	0.166059	-4.96301	6.94087e-07	2.71106e-05	Down
C4B63_34g221	conserved hypothetical protein	protein coding gene	3622.56	-0.823915	0.231946	-3.55219	0.000382042	0.00558896	Down
C4B63_26g20	unspecified product	pseudogene	187.81	-0.822141	0.253771	-3.2397	0.00119655	0.0141471	Down
C4B63_147g55	Mucin-associated surface protein (MASP)	protein coding gene	352.614	-0.82196	0.177756	-4.62409	3.76238e-06	0.000112161	Down
C4B63_259g93c	conserved hypothetical protein	protein coding gene	211.635	-0.82045	0.290586	-2.82344	0.00475118	0.0422149	Down
C4B63_25g284	conserved hypothetical protein	protein coding gene	1624.68	-0.820045	0.133418	-6.14643	7.92456e-10	7.05167e-08	Down
C4B63_25g316	inositol polyphosphate kinase-like protein	protein coding gene	1118.04	-0.818852	0.171684	-4.76954	1.8465e-06	6.07036e-05	Down
C4B63_26g244	heat shock protein DNAJ	protein coding gene	1026.17	-0.81796	0.116719	-7.00793	2.41868e-12	4.20957e-10	Down
C4B63_225g35	unspecified product	pseudogene	2472.51	-0.816308	0.242466	-3.36669	0.000760753	0.00991576	Down
C4B63_13g110	conserved hypothetical protein	protein coding gene	1412.34	-0.814369	0.183635	-4.43473	9.2188e-06	0.000238741	Down
C4B63_73g74	retrotransposon hot spot (RHS) protein	protein coding gene	528.709	-0.813255	0.193837	-4.19556	2.72194e-05	0.000617129	Down
C4B63_146g48	unspecified product	pseudogene	81.5189	-0.812748	0.289895	-2.80359	0.0050537	0.0440431	Down
C4B63_13g271	fructose-bisphosphate aldolase, glycosomal	protein coding gene	1163.03	-0.81264	0.231486	-3.51053	0.000447208	0.00639989	Down
C4B63_459g9	UDP-Gal or UDP-GlcNAc-dependent glycosyltransferase	protein coding gene	2138.98	-0.811739	0.166195	-4.88427	1.03814e-06	3.86363e-05	Down
C4B63_13g386	mucin TcMUCII	protein coding gene	618.485	-0.811447	0.140555	-5.77317	7.77954e-09	5.11505e-07	Down
C4B63_26g221	conserved hypothetical protein	protein coding gene	1729.92	-0.811285	0.159897	-5.07379	3.89975e-07	1.63665e-05	Down
C4B63_42g164	tyrosine aminotransferase	protein coding gene	592.844	-0.808599	0.275308	-2.93707	0.0033133	0.0321082	Down
C4B63_13g116	Glucose-dependent insulinotropic receptor	protein coding gene	269.503	-0.806635	0.260069	-3.10162	0.00192467	0.0209746	Down
C4B63_13g256	conserved hypothetical protein	protein coding gene	3989.78	-0.80391	0.124537	-6.4552	1.08074e-10	1.25398e-08	Down
C4B63_241g18	conserved hypothetical protein	protein coding gene	1076.44	-0.802032	0.149186	-5.37604	7.61406e-08	3.93504e-06	Down
C4B63_52g53	Coiled-coil domain-containing protein 113	protein coding gene	2606.48	-0.799413	0.120781	-6.61869	3.62393e-11	4.76547e-09	Down
C4B63_9g333	cysteine peptidase, Clan CA, family C51	protein coding gene	3861.08	-0.798286	0.230481	-3.46356	0.000533083	0.00735677	Down
C4B63_144g30	Kinesin-13 1	protein coding gene	1072.41	-0.797872	0.139257	-5.72947	1.00742e-08	6.37583e-07	Down
C4B63_52g71	conserved hypothetical protein	protein coding gene	827.744	-0.796857	0.209036	-3.81205	0.000137817	0.0024164	Down
C4B63_147g70	conserved hypothetical protein	protein coding gene	474.095	-0.796614	0.165337	-4.81811	1.44924e-06	5.05952e-05	Down
C4B63_123g22	fatty acid desaturase	protein coding gene	647.866	-0.796446	0.205959	-3.86701	0.00011018	0.00200921	Down
C4B63_26g230	cation transporter	protein coding gene	1133.98	-0.795978	0.158252	-5.02982	4.90939e-07	1.98981e-05	Down
C4B63_69g164	unspecified product	pseudogene	245.025	-0.795133	0.206473	-3.85103	0.000117624	0.00211884	Down
C4B63_123g23	cytochrome c oxidase subunit V	protein coding gene	3709.56	-0.794686	0.194698	-4.08163	4.47212e-05	0.000947631	Down
C4B63_406g3	conserved hypothetical protein	protein coding gene	1918.05	-0.793962	0.201238	-3.9454	7.9668e-05	0.00155991	Down
C4B63_26g277	conserved hypothetical protein	protein coding gene	2734	-0.793428	0.102092	-7.77173	7.74206e-15	2.1816e-12	Down
C4B63_13g221	cAMP binding protein	protein coding gene	3472.84	-0.792189	0.164265	-4.82263	1.41677e-06	4.9755e-05	Down
C4B63_101g5	tyrosine aminotransferase	protein coding gene	556.202	-0.791201	0.233373	-3.39028	0.000698205	0.00925337	Down
C4B63_61g59	Protein kinase domain	protein coding gene	987.5	-0.791009	0.15474	-5.11187	3.18988e-07	1.35799e-05	Down
C4B63_25g212	Peptidase C19, ubiquitin carboxyl-terminal hydrolase	protein coding gene	2101.6	-0.791007	0.148113	-5.34056	9.26574e-08	4.72672e-06	Down
C4B63_211g28	conserved hypothetical protein	protein coding gene	261.182	-0.790889	0.27138	-2.91433	0.00356456	0.0339666	Down
C4B63_25g135	conserved hypothetical protein	protein coding gene	342.405	-0.790877	0.204869	-3.8604	0.000113203	0.00205169	Down
C4B63_16g321	Rhomboid serine protease/Exocyst complex component Sec10	protein coding gene	1867.38	-0.790044	0.119601	-6.60565	3.95772e-11	5.14721e-09	Down
C4B63_85g57	conserved hypothetical protein	protein coding gene	2360.44	-0.789532	0.11276	-7.0019	2.52516e-12	4.3312e-10	Down
C4B63_69g76	conserved hypothetical protein	protein coding gene	364.935	-0.788624	0.161581	-4.88069	1.05717e-06	3.92215e-05	Down
C4B63_26g194	radical S-adenosyl-L-methionine (SAM)	protein coding gene	1105.25	-0.788572	0.15212	-5.18388	2.17314e-07	9.89195e-06	Down
C4B63_16g93	Uncharacterized protein in mobD 3'region	protein coding gene	2920.63	-0.787779	0.152474	-5.16664	2.38342e-07	1.06445e-05	Down
C4B63_52g47	conserved hypothetical protein	protein coding gene	763.752	-0.787527	0.140445	-5.60737	2.05424e-08	1.23117e-06	Down
C4B63_25g251	conserved hypothetical protein	protein coding gene	2550.51	-0.785979	0.130046	-6.04388	1.50456e-09	1.20314e-07	Down
C4B63_24g188	conserved hypothetical protein	protein coding gene	1633.36	-0.785153	0.109175	-7.1917	6.39886e-13	1.24148e-10	Down
C4B63_16g307	retrotransposon hot spot protein (RHS)	protein coding gene	201.11	-0.784891	0.285275	-2.75134	0.00593514	0.0493543	Down
C4B63_26g133	unspecified product	pseudogene	796.22	-0.784437	0.273832	-2.86466	0.00417454	0.0384181	Down
C4B63_16g104	conserved hypothetical protein	protein coding gene	1843.94	-0.783757	0.185065	-4.23504	2.28516e-05	0.00053238	Down
C4B63_26g127	retrotransposon hot spot (RHS) protein	protein coding gene	1203.95	-0.78308	0.132566	-5.90708	3.4822e-09	2.57574e-07	Down
C4B63_77g74	NADP-dependent alcohol hydrogenase	protein coding gene	1599.09	-0.782999	0.200051	-3.914	9.07792e-05	0.00172548	Down
C4B63_16g192	conserved hypothetical protein	protein coding gene	271.757	-0.781594	0.22403	-3.48878	0.000485226	0.00682026	Down
C4B63_16g286	Histone-lysine N-methyltransferase SMYD3	protein coding gene	435.484	-0.779432	0.181436	-4.29591	1.73982e-05	0.000417662	Down
C4B63_16g742c	conserved hypothetical protein	protein coding gene	1573.14	-0.777742	0.110746	-7.02273	2.17576e-12	3.8433e-10	Down
C4B63_91g41	conserved hypothetical protein	protein coding gene	198.009	-0.775089	0.199558	-3.88403	0.000102741	0.0018999	Down
C4B63_13g334	conserved hypothetical protein	protein coding gene	5109.47	-0.77323	0.164201	-4.70905	2.48873e-06	7.93362e-05	Down
C4B63_13g212	TPR-repeat-containing chaperone protein DNAJ	protein coding gene	3420.7	-0.770743	0.11725	-6.5735	4.91466e-11	6.12264e-09	Down
C4B63_24g324	conserved hypothetical protein	protein coding gene	952.881	-0.770358	0.160568	-4.7977	1.605e-06	5.44159e-05	Down
C4B63_144g5	trans-sialidase, Group I	protein coding gene	588.22	-0.769995	0.222894	-3.45453	0.000551245	0.00756842	Down
C4B63_328g12	conserved hypothetical protein	protein coding gene	1021.65	-0.769749	0.171512	-4.48801	7.18904e-06	0.000193369	Down
C4B63_24g1258c	conserved hypothetical protein	protein coding gene	2154.23	-0.769698	0.155323	-4.95547	7.21541e-07	2.80902e-05	Down
C4B63_81g66	tyrosine aminotransferase	protein coding gene	1240.4	-0.769444	0.187856	-4.09592	4.20492e-05	0.000904822	Down
C4B63_26g275	protein phosphatase 2A regulatory subunit	protein coding gene	2361.41	-0.769003	0.123192	-6.24233	4.31095e-10	4.18197e-08	Down
C4B63_25g218	Centrosomal protein of 164 kDa	protein coding gene	2574.21	-0.76857	0.14914	-5.15336	2.55857e-07	1.12533e-05	Down
C4B63_24g276	conserved hypothetical protein	protein coding gene	501.308	-0.767762	0.232541	-3.30163	0.000961264	0.0118383	Down
C4B63_16g134	succinate dehydrogenase iron-sulfur subunit	protein coding gene	386.617	-0.76729	0.18159	-4.22539	2.38526e-05	0.000552122	Down
C4B63_258g18	lipase	protein coding gene	277.643	-0.766683	0.208337	-3.68001	0.000233228	0.00376056	Down
C4B63_25g315	conserved hypothetical protein	protein coding gene	1095.73	-0.766675	0.156902	-4.88634	1.0273e-06	3.83535e-05	Down
C4B63_16g168	protoheme IX farnesyltransferase	protein coding gene	3596.87	-0.766147	0.130165	-5.88596	3.95753e-09	2.8912e-07	Down
C4B63_25g299	conserved hypothetical protein	protein coding gene	3922.58	-0.76522	0.130031	-5.8849	3.98306e-09	2.892e-07	Down
C4B63_52g43	protein phosphatase 2C	protein coding gene	2328.3	-0.765069	0.136472	-5.60603	2.07016e-08	1.23117e-06	Down
C4B63_68g110	retrotransposon hot spot (RHS) protein	protein coding gene	1060.38	-0.764401	0.134832	-5.66927	1.43408e-08	8.88601e-07	Down
C4B63_13g295	pumilio/PUF RNA binding protein 6	protein coding gene	1410.87	-0.764007	0.1451	-5.26536	1.39913e-07	6.92831e-06	Down
C4B63_13g36	conserved hypothetical protein	protein coding gene	908.694	-0.762933	0.167906	-4.54382	5.52448e-06	0.000154203	Down
C4B63_13g222	cAMP binding protein	protein coding gene	1724.03	-0.761629	0.172018	-4.42762	9.52795e-06	0.000245672	Down
C4B63_26g233	mitochondrial DNA topoisomerase II	protein coding gene	6978.95	-0.761405	0.158826	-4.79395	1.63532e-06	5.51396e-05	Down
C4B63_24g186	conserved hypothetical protein	protein coding gene	3915.59	-0.761063	0.14001	-5.43576	5.45629e-08	2.90879e-06	Down
C4B63_155g12	dispersed gene family protein 1 (DGF-1)	protein coding gene	672.297	-0.760985	0.254753	-2.98715	0.00281594	0.02846	Down
C4B63_247g14	unspecified product	pseudogene	4467.96	-0.760497	0.249896	-3.04326	0.00234031	0.0246639	Down
C4B63_24g233	conserved hypothetical protein	protein coding gene	333.863	-0.758827	0.266144	-2.85118	0.00435567	0.0395621	Down
C4B63_52g147	conserved hypothetical protein	protein coding gene	9135.01	-0.758589	0.0778313	-9.74658	1.90791e-22	2.05274e-19	Down
C4B63_56g140	retrotransposon hot spot protein (RHS)	protein coding gene	897.384	-0.757396	0.179287	-4.22449	2.3948e-05	0.000552484	Down
C4B63_13g1339c	conserved hypothetical protein	protein coding gene	4739.58	-0.757012	0.15732	-4.81193	1.49481e-06	5.17285e-05	Down
C4B63_314g10	5'-AMP-activated protein kinase subunit beta	protein coding gene	252.541	-0.756537	0.232917	-3.24809	0.00116181	0.0138192	Down
C4B63_85g50	conserved hypothetical protein	protein coding gene	9562.86	-0.755605	0.242699	-3.11334	0.00184982	0.0204032	Down
C4B63_16g325	conserved hypothetical protein	protein coding gene	1089.14	-0.7551	0.167786	-4.50038	6.78324e-06	0.000183287	Down
C4B63_209g7	retrotransposon hot spot (RHS) protein	protein coding gene	864.868	-0.754077	0.171097	-4.40731	1.04663e-05	0.000267535	Down
C4B63_25g140	conserved hypothetical protein	protein coding gene	170.023	-0.749783	0.229742	-3.26359	0.00110011	0.0132315	Down
C4B63_144g27	conserved hypothetical protein	protein coding gene	127.523	-0.748601	0.267097	-2.80273	0.00506716	0.0440955	Down
C4B63_105g59	retrotransposon hot spot protein (RHS)	protein coding gene	793.634	-0.748015	0.171294	-4.36686	1.26048e-05	0.000313398	Down
C4B63_236g10	conserved hypothetical protein	protein coding gene	361.308	-0.74742	0.252273	-2.96275	0.00304905	0.0302477	Down
C4B63_52g40	immunodominant antigen	protein coding gene	9705.52	-0.746985	0.110945	-6.7329	1.66315e-11	2.31568e-09	Down
C4B63_25g322	U3 small nucleolar RNA-associated protein 25	protein coding gene	2728.62	-0.746041	0.11312	-6.59515	4.24832e-11	5.40633e-09	Down
C4B63_45g184	unspecified product	pseudogene	1034.74	-0.745465	0.16918	-4.40634	1.05132e-05	0.000267578	Down
C4B63_44g191	pre-rRNA processing protein FTSJ3 methyltransferase	protein coding gene	6265.31	-0.745138	0.177416	-4.19994	2.66988e-05	0.000608826	Down
C4B63_69g155	conserved hypothetical protein	protein coding gene	2108.19	-0.744162	0.175848	-4.23186	2.31771e-05	0.000538903	Down
C4B63_34g116	mannosyltransferase-like protein	protein coding gene	2816.51	-0.743625	0.147822	-5.03055	4.89068e-07	1.98904e-05	Down
C4B63_25g319	conserved hypothetical protein	protein coding gene	2859.53	-0.742622	0.112837	-6.58138	4.66094e-11	5.86832e-09	Down
C4B63_16g87	Putative adenylate cyclase regulatory protein	protein coding gene	1909.01	-0.742026	0.142635	-5.20225	1.96888e-07	9.10224e-06	Down
C4B63_77g51	retrotransposon hot spot protein (RHS)	protein coding gene	446.632	-0.741325	0.190368	-3.89417	9.85366e-05	0.00184231	Down
C4B63_13g1488c	ribosomal protein L24	protein coding gene	2472.91	-0.740928	0.208232	-3.55819	0.000373417	0.00547514	Down
C4B63_16g188	dispersed gene family protein 1 (DGF-1)	protein coding gene	939.042	-0.740072	0.251049	-2.94792	0.00319922	0.0313022	Down
C4B63_85g63	Rab-GTPase-TBC domain containing protein	protein coding gene	1855.61	-0.740065	0.117796	-6.28259	3.32985e-10	3.39731e-08	Down
C4B63_144g4	conserved hypothetical protein	protein coding gene	636.405	-0.739392	0.176227	-4.19569	2.72046e-05	0.000617129	Down
C4B63_69g157	retrotransposon hot spot (RHS) protein	protein coding gene	1586.22	-0.738504	0.128744	-5.73621	9.68171e-09	6.16038e-07	Down
C4B63_34g307	ubiquitin-conjugating enzyme E2	protein coding gene	1800.38	-0.737207	0.144393	-5.10558	3.29789e-07	1.39894e-05	Down
C4B63_26g207	mismatch repair protein MSH3	protein coding gene	343.657	-0.736786	0.26667	-2.76292	0.00572875	0.0481532	Down
C4B63_26g307	conserved hypothetical protein	protein coding gene	1850.75	-0.73585	0.118843	-6.19178	5.94894e-10	5.54376e-08	Down
C4B63_85g422c	conserved hypothetical protein	protein coding gene	1747.13	-0.735306	0.234393	-3.13706	0.0017065	0.0190712	Down
C4B63_85g81	protein kinase	protein coding gene	1329.43	-0.733493	0.13948	-5.25877	1.45026e-07	7.1516e-06	Down
C4B63_26g283	ABC transporter	protein coding gene	375.815	-0.733169	0.237415	-3.08814	0.00201416	0.0217695	Down
C4B63_129g6	retrotransposon hot spot (RHS) protein	protein coding gene	285.621	-0.732812	0.201516	-3.63649	0.00027638	0.0043039	Down
C4B63_13g195	ubiquitin/ribosomal protein S27a	protein coding gene	8186.05	-0.73076	0.18542	-3.94111	8.11071e-05	0.00157619	Down
C4B63_26g267	ERV/ALR sulfhydryl oxidase domain-containing protein	protein coding gene	1934.76	-0.729595	0.106535	-6.8484	7.46811e-12	1.14786e-09	Down
C4B63_98g17	dispersed gene family protein 1 (DGF-1)	protein coding gene	981.558	-0.729553	0.25853	-2.82193	0.00477356	0.0423184	Down
C4B63_232g9	unspecified product	pseudogene	844.452	-0.729084	0.194812	-3.7425	0.000182196	0.00306291	Down
C4B63_16g318	spliceosomal U5 snRNP-specific protein	protein coding gene	1202.42	-0.725772	0.161688	-4.48873	7.16494e-06	0.00019316	Down
C4B63_85g53	fatty acyl CoA synthetase 2	protein coding gene	2835.85	-0.723881	0.107483	-6.73483	1.64127e-11	2.31243e-09	Down
C4B63_91g95	retrotransposon hot spot (RHS) protein	protein coding gene	589.873	-0.72386	0.262624	-2.75626	0.00584673	0.0488328	Down
C4B63_61g133	kinesin	protein coding gene	4981.72	-0.723846	0.117804	-6.1445	8.0214e-10	7.08458e-08	Down
C4B63_61g130	Regulator of chromosome condensation (RCC1) repeat	protein coding gene	2336.48	-0.723814	0.114704	-6.31025	2.78587e-10	2.86702e-08	Down
C4B63_13g298	conserved hypothetical protein	protein coding gene	203.841	-0.723726	0.213003	-3.39772	0.000679502	0.00903584	Down
C4B63_25g220	5'-3' exoribonuclease B	protein coding gene	2941.77	-0.723045	0.136706	-5.28907	1.2294e-07	6.18633e-06	Down
C4B63_61g120	conserved hypothetical protein	protein coding gene	2918.92	-0.722486	0.121997	-5.92218	3.17698e-09	2.36475e-07	Down
C4B63_52g158	TPR-repeat-containing chaperone protein DNAJ	protein coding gene	5459.7	-0.722477	0.161553	-4.47206	7.74681e-06	0.000206494	Down
C4B63_16g121	dynein heavy chain	protein coding gene	8571.51	-0.721923	0.218893	-3.29806	0.000973542	0.0119521	Down
C4B63_52g295c	conserved hypothetical protein	protein coding gene	1484.09	-0.721317	0.107835	-6.68906	2.2461e-11	3.02357e-09	Down
C4B63_144g29	conserved hypothetical protein	protein coding gene	112.404	-0.721179	0.245579	-2.93664	0.00331788	0.0321082	Down
C4B63_145g30	conserved hypothetical protein	protein coding gene	212.706	-0.720992	0.241038	-2.9912	0.0027788	0.0281327	Down
C4B63_196g48	protein kinase	protein coding gene	520.075	-0.720554	0.146377	-4.9226	8.54006e-07	3.27092e-05	Down
C4B63_266g12	conserved hypothetical protein	protein coding gene	171.721	-0.719485	0.245526	-2.93038	0.00338548	0.0326545	Down
C4B63_85g44	ribosomal protein S7	protein coding gene	5855.2	-0.718341	0.14311	-5.0195	5.1806e-07	2.07839e-05	Down
C4B63_16g330	kinesin-C	protein coding gene	390.001	-0.717941	0.199063	-3.6066	0.00031024	0.00472547	Down
C4B63_25g219	conserved hypothetical protein	protein coding gene	1706.99	-0.717266	0.13935	-5.14724	2.6435e-07	1.15446e-05	Down
C4B63_16g120	lathosterol oxidase	protein coding gene	2612.89	-0.717192	0.131527	-5.45283	4.95744e-08	2.69135e-06	Down
C4B63_85g46	Ring finger domain/Zn-finger in ubiquitin-hydrolases and other protein	protein coding gene	1337.8	-0.716916	0.149649	-4.79066	1.66235e-06	5.57335e-05	Down
C4B63_147g69	conserved hypothetical protein	protein coding gene	333.099	-0.716857	0.213474	-3.35805	0.000784951	0.0101307	Down
C4B63_24g196	microtubule-associated protein	protein coding gene	1453.12	-0.716695	0.224759	-3.18873	0.00142899	0.016402	Down
C4B63_52g51	serine/threonine protein kinase	protein coding gene	2317.23	-0.715068	0.169841	-4.21022	2.55121e-05	0.000583128	Down
C4B63_13g149	conserved hypothetical protein	protein coding gene	1696.09	-0.714716	0.142386	-5.01958	5.17843e-07	2.07839e-05	Down
C4B63_25g227	sodium/hydrogen exchanger(fragment)	protein coding gene	669.415	-0.713546	0.135088	-5.2821	1.27712e-07	6.37749e-06	Down
C4B63_25g229	conserved hypothetical protein	protein coding gene	1777.5	-0.712975	0.166729	-4.27626	1.90059e-05	0.000447186	Down
C4B63_13g132	conserved hypothetical protein	protein coding gene	3324.27	-0.712596	0.117327	-6.07359	1.25078e-09	1.02903e-07	Down
C4B63_34g118	conserved hypothetical protein	protein coding gene	740.556	-0.712176	0.125766	-5.66271	1.48997e-08	9.1367e-07	Down
C4B63_52g30	conserved hypothetical protein	protein coding gene	2269.43	-0.712021	0.151331	-4.70506	2.53792e-06	8.00968e-05	Down
C4B63_13g262	conserved hypothetical protein	protein coding gene	2200.1	-0.711115	0.102697	-6.92441	4.37803e-12	7.00189e-10	Down
C4B63_24g199	conserved hypothetical protein	protein coding gene	1499.17	-0.710889	0.197368	-3.60185	0.000315965	0.00478802	Down
C4B63_13g265	conserved hypothetical protein	protein coding gene	1643.54	-0.710219	0.152542	-4.65588	3.22605e-06	9.84027e-05	Down
C4B63_221g23	SET domain containing protein	protein coding gene	1004.78	-0.70931	0.172881	-4.10289	4.0803e-05	0.000882822	Down
C4B63_42g180	nitrate reductase	protein coding gene	4278.43	-0.709031	0.135311	-5.23999	1.60586e-07	7.7573e-06	Down
C4B63_25g120	Protein kinase domain	protein coding gene	759.132	-0.70894	0.197825	-3.58367	0.000338795	0.00508838	Down
C4B63_61g20	vesicle transport v-SNARE protein	protein coding gene	405.057	-0.708702	0.200902	-3.5276	0.000419348	0.00605242	Down
C4B63_13g327	conserved hypothetical protein	protein coding gene	1321.11	-0.708091	0.163442	-4.33236	1.47516e-05	0.00035997	Down
C4B63_26g225	CTDSPL2	protein coding gene	708.777	-0.707384	0.238899	-2.96102	0.00306622	0.0303163	Down
C4B63_145g28	NADP-dependent alcohol hydrogenase	protein coding gene	432.448	-0.706772	0.229025	-3.08601	0.00202865	0.0219061	Down
C4B63_13g240	conserved hypothetical protein	protein coding gene	1762.77	-0.706246	0.135608	-5.20801	1.90873e-07	8.92878e-06	Down
C4B63_25g245	conserved hypothetical protein	protein coding gene	1041.72	-0.705593	0.142509	-4.9512	7.37576e-07	2.86204e-05	Down
C4B63_69g22	N-acetyltransferase	protein coding gene	2243.43	-0.704228	0.120825	-5.82848	5.59354e-09	3.82657e-07	Down
C4B63_61g144	E3 ubiquitin-protein ligase AIRP1	protein coding gene	867.798	-0.704083	0.194536	-3.61929	0.000295415	0.00454648	Down
C4B63_16g187	retrotransposon hot spot (RHS) protein	protein coding gene	222.233	-0.703934	0.232834	-3.02333	0.00250009	0.0260233	Down
C4B63_146g28	retrotransposon hot spot protein (RHS)	protein coding gene	244.149	-0.703466	0.230793	-3.04805	0.00230335	0.0243395	Down
C4B63_13g242	40S ribosomal protein S10	protein coding gene	7758.54	-0.703269	0.182687	-3.84959	0.000118314	0.00212803	Down
C4B63_85g80	protein kinase	protein coding gene	1638.6	-0.702475	0.152903	-4.59424	4.34338e-06	0.000124465	Down
C4B63_85g86	conserved hypothetical protein	protein coding gene	835.497	-0.70175	0.120615	-5.81808	5.95282e-09	4.02581e-07	Down
C4B63_106g2	cysteine peptidase, Clan CA, family C51	protein coding gene	793.566	-0.700775	0.22714	-3.08522	0.00203402	0.021944	Down
C4B63_24g187	conserved hypothetical protein	protein coding gene	2072.26	-0.700383	0.159515	-4.39071	1.1298e-05	0.000284738	Down
C4B63_26g211	conserved hypothetical protein	protein coding gene	1076.82	-0.699828	0.214052	-3.26943	0.00107763	0.013054	Down
C4B63_61g142	conserved hypothetical protein	protein coding gene	1147.28	-0.699514	0.145432	-4.80989	1.51012e-06	5.19541e-05	Down
C4B63_25g107	conserved hypothetical protein	protein coding gene	2893.35	-0.699486	0.139112	-5.02822	4.95051e-07	1.99963e-05	Down
C4B63_52g58	50S ribosomal protein L21	protein coding gene	1793.73	-0.699066	0.152158	-4.59433	4.34148e-06	0.000124465	Down
C4B63_25g238	conserved hypothetical protein	protein coding gene	1389.6	-0.698589	0.150148	-4.65265	3.2769e-06	9.94413e-05	Down
C4B63_25g207	hydrolase-like protein	protein coding gene	844.743	-0.697951	0.207788	-3.35896	0.00078235	0.0101212	Down
C4B63_26g308	conserved hypothetical protein	protein coding gene	1261.32	-0.695853	0.209656	-3.31902	0.000903348	0.0113801	Down
C4B63_25g285	conserved hypothetical protein	protein coding gene	1172.06	-0.694086	0.167461	-4.14476	3.40165e-05	0.000753904	Down
C4B63_54g138	tyrosine aminotransferase	protein coding gene	13473.7	-0.693876	0.164664	-4.21389	2.51008e-05	0.000575713	Down
C4B63_85g45	ribosomal protein S7	protein coding gene	2302.11	-0.693613	0.171274	-4.04973	5.12771e-05	0.0010722	Down
C4B63_13g204	MP24	protein coding gene	1027.62	-0.692949	0.155015	-4.4702	7.81463e-06	0.000206904	Down
C4B63_34g364	zinc-finger containing protein	protein coding gene	2256.5	-0.692218	0.148725	-4.65434	3.25015e-06	9.88829e-05	Down
C4B63_149g16	conserved hypothetical protein	protein coding gene	550.197	-0.69171	0.202389	-3.41772	0.000631478	0.00847341	Down
C4B63_221g21	conserved hypothetical protein	protein coding gene	222.53	-0.691661	0.208404	-3.31886	0.000903873	0.0113801	Down
C4B63_180g11	unspecified product	pseudogene	659.291	-0.689491	0.228235	-3.02097	0.00251963	0.0262037	Down
C4B63_25g325	conserved hypothetical protein	protein coding gene	325.683	-0.689163	0.213806	-3.22332	0.00126716	0.0148483	Down
C4B63_26g212	Transmembrane protein 164 homolog	protein coding gene	680.956	-0.686633	0.172163	-3.98828	6.65533e-05	0.00134643	Down
C4B63_406g1	conserved hypothetical protein	protein coding gene	499.315	-0.686385	0.171085	-4.01196	6.02163e-05	0.00122872	Down
C4B63_13g230	Eukaryotic translation initiation factor 6	protein coding gene	3025.53	-0.686112	0.11771	-5.82884	5.58144e-09	3.82657e-07	Down
C4B63_13g251	RNA editing complex protein MP61	protein coding gene	1647.36	-0.685444	0.116984	-5.8593	4.64825e-09	3.25515e-07	Down
C4B63_26g55	trans-sialidase, Group V	protein coding gene	560.938	-0.684239	0.172638	-3.96343	7.38791e-05	0.00146565	Down
C4B63_13g241	40S ribosomal protein S10	protein coding gene	4021.07	-0.684212	0.227779	-3.00384	0.00266596	0.0271529	Down
C4B63_24g1404c	60S ribosomal protein L35	protein coding gene	493.423	-0.683752	0.220198	-3.10517	0.00190168	0.02082	Down
C4B63_61g132	WD domain, G-beta repeat	protein coding gene	1439.03	-0.683727	0.155731	-4.39044	1.13122e-05	0.000284738	Down
C4B63_85g73	conserved hypothetical protein	protein coding gene	884.121	-0.683045	0.190253	-3.5902	0.000330421	0.00498158	Down
C4B63_16g264	conserved hypothetical protein	protein coding gene	1195.34	-0.682156	0.153366	-4.4479	8.67156e-06	0.000226552	Down
C4B63_25g209	conserved hypothetical protein	protein coding gene	865.104	-0.681486	0.171849	-3.96562	7.32059e-05	0.0014635	Down
C4B63_13g111	mitochondrial carrier protein	protein coding gene	1329.98	-0.681466	0.211942	-3.21534	0.00130291	0.015192	Down
C4B63_16g22	conserved hypothetical protein	protein coding gene	696.506	-0.681192	0.197459	-3.44978	0.000561036	0.00768204	Down
C4B63_26g271	conserved hypothetical protein	protein coding gene	1557.76	-0.680364	0.181996	-3.73834	0.000185237	0.00310961	Down
C4B63_13g18	retrotransposon hot spot (RHS) protein	protein coding gene	392.741	-0.679786	0.208854	-3.25484	0.00113456	0.0135494	Down
C4B63_24g287	trans-sialidase, Group V	protein coding gene	200.89	-0.679663	0.199664	-3.40403	0.000663993	0.00885947	Down
C4B63_167g35	conserved hypothetical protein	protein coding gene	278.153	-0.67927	0.219507	-3.09452	0.00197129	0.0213451	Down
C4B63_16g20	conserved hypothetical protein	protein coding gene	638.164	-0.678885	0.193296	-3.51216	0.000444482	0.00636861	Down
C4B63_16g116	exonuclease	protein coding gene	747.844	-0.678879	0.130786	-5.19076	2.09438e-07	9.60737e-06	Down
C4B63_16g101	conserved hypothetical protein	protein coding gene	252.142	-0.678646	0.246633	-2.75164	0.00592972	0.0493518	Down
C4B63_13g328	conserved hypothetical protein	protein coding gene	647.358	-0.678417	0.178682	-3.79678	0.000146588	0.00253636	Down
C4B63_26g294	conserved hypothetical protein	protein coding gene	1595.54	-0.677195	0.170529	-3.97113	7.1533e-05	0.0014349	Down
C4B63_52g65	Protein LOL4	protein coding gene	1813.07	-0.676048	0.181821	-3.71822	0.000200635	0.00331637	Down
C4B63_69g318c	conserved hypothetical protein	protein coding gene	584.333	-0.675655	0.175268	-3.85498	0.000115741	0.00209306	Down
C4B63_93g25	unspecified product	pseudogene	342.144	-0.673513	0.220952	-3.04823	0.0023019	0.0243395	Down
C4B63_25g194	conserved hypothetical protein	protein coding gene	4625.75	-0.673468	0.230674	-2.91956	0.00350523	0.0335549	Down
C4B63_16g193	conserved hypothetical protein	protein coding gene	739.957	-0.672864	0.144645	-4.65181	3.29032e-06	9.95787e-05	Down
C4B63_24g305	conserved hypothetical protein	protein coding gene	2242.4	-0.672852	0.122108	-5.51028	3.58268e-08	2.00005e-06	Down
C4B63_16g281	Na/H antiporter-like protein	protein coding gene	573.325	-0.672834	0.182806	-3.68059	0.000232698	0.00375713	Down
C4B63_24g263	nitrilase	protein coding gene	1770.92	-0.672684	0.128614	-5.23027	1.69264e-07	8.04514e-06	Down
C4B63_84g174c	conserved hypothetical protein	protein coding gene	2106.29	-0.672084	0.172407	-3.89824	9.68947e-05	0.00182305	Down
C4B63_13g388	Mucin-associated surface protein (MASP)	protein coding gene	319.443	-0.671839	0.203926	-3.29453	0.000985875	0.0120535	Down
C4B63_16g18	conserved hypothetical protein	protein coding gene	1486.4	-0.671214	0.123364	-5.44093	5.30018e-08	2.85126e-06	Down
C4B63_13g270	fructose-bisphosphate aldolase, glycosomal	protein coding gene	4645.61	-0.670859	0.220961	-3.0361	0.00239662	0.0251453	Down
C4B63_24g246	kynureninase	protein coding gene	1202.74	-0.670422	0.184545	-3.63284	0.000280323	0.00434244	Down
C4B63_82g99	conserved hypothetical protein	protein coding gene	272.07	-0.67035	0.169507	-3.95472	7.66259e-05	0.00151145	Down
C4B63_24g215	methyltransferase domain containing protein	protein coding gene	4694.47	-0.670065	0.145779	-4.59645	4.29756e-06	0.000123751	Down
C4B63_339g3	tRNA-dihydrouridine synthase 3	protein coding gene	1959.16	-0.669371	0.114081	-5.86751	4.42378e-09	3.11639e-07	Down
C4B63_25g252	myo-inositol-1(or 4)-monophosphatase 1	protein coding gene	893.041	-0.669282	0.13795	-4.85164	1.22445e-06	4.45887e-05	Down
C4B63_69g63	conserved hypothetical protein	protein coding gene	1099.62	-0.66903	0.154847	-4.32058	1.55618e-05	0.000378959	Down
C4B63_24g273	Probable E3 ubiquitin-protein ligase HERC1	protein coding gene	1152.94	-0.667916	0.183618	-3.63753	0.00027527	0.00429792	Down
C4B63_314g14	conserved hypothetical protein	protein coding gene	562.13	-0.667836	0.225444	-2.96231	0.0030534	0.0302547	Down
C4B63_61g147	conserved hypothetical protein	protein coding gene	2714.15	-0.666449	0.117645	-5.66492	1.47093e-08	9.06693e-07	Down
C4B63_13g345	RAB-interacting protein	protein coding gene	1241.32	-0.666062	0.120489	-5.52799	3.23928e-08	1.84312e-06	Down
C4B63_13g120	conserved hypothetical protein	protein coding gene	2229.31	-0.664269	0.171009	-3.8844	0.000102581	0.0018999	Down
C4B63_119g30	retrotransposon hot spot (RHS) protein	protein coding gene	481.346	-0.664195	0.221404	-2.99992	0.00270047	0.0274335	Down
C4B63_13g109	protein phosphatase 2C-like	protein coding gene	1070.58	-0.663097	0.200703	-3.30387	0.0009536	0.0117929	Down
C4B63_13g227	protein kinase	protein coding gene	1777.58	-0.662964	0.122815	-5.39807	6.73634e-08	3.52775e-06	Down
C4B63_25g241	conserved hypothetical protein	protein coding gene	1065.16	-0.662145	0.16564	-3.99749	6.40165e-05	0.00129732	Down
C4B63_13g160	6-phosphofructo-2-kinase/fructose-2,6-bisphosphatas	protein coding gene	1433.65	-0.661962	0.198826	-3.32936	0.000870468	0.0110536	Down
C4B63_34g113	Cilia- and flagella-associated protein 58	protein coding gene	2552.85	-0.66121	0.141176	-4.68358	2.81911e-06	8.82651e-05	Down
C4B63_52g151	ubiquitin/ribosomal protein S27a	protein coding gene	12644.7	-0.6607	0.166151	-3.9765	6.99381e-05	0.00141008	Down
C4B63_69g73	fatty acid desaturase	protein coding gene	1014.48	-0.660465	0.190575	-3.46564	0.000528969	0.00732205	Down
C4B63_13g119	sec1-like protein	protein coding gene	2013.68	-0.66017	0.110797	-5.95835	2.54791e-09	1.95809e-07	Down
C4B63_25g213	kinesin	protein coding gene	2870.2	-0.659688	0.134146	-4.91768	8.75749e-07	3.33263e-05	Down
C4B63_68g117	glycine dehydrogenase [decarboxylating](fragment)	protein coding gene	198.605	-0.658226	0.198734	-3.31209	0.000926012	0.0115727	Down
C4B63_16g280	conserved hypothetical protein	protein coding gene	954.679	-0.658188	0.17132	-3.84185	0.000122109	0.0021799	Down
C4B63_69g154	conserved hypothetical protein	protein coding gene	1107.6	-0.657288	0.216299	-3.03879	0.00237529	0.0249437	Down
C4B63_147g42	retrotransposon hot spot (RHS) protein	protein coding gene	474.358	-0.656894	0.158806	-4.13644	3.52733e-05	0.000774507	Down
C4B63_13g231c	p53 and DNA damage-regulated protein 1	protein coding gene	831.501	-0.656612	0.139538	-4.70562	2.53096e-06	8.00908e-05	Down
C4B63_13g238	dynein heavy chain	protein coding gene	8838.89	-0.655957	0.185699	-3.53237	0.000411859	0.00596503	Down
C4B63_61g99	conserved hypothetical protein	protein coding gene	1090.51	-0.655931	0.163194	-4.01934	5.83613e-05	0.00119499	Down
C4B63_61g126	conserved hypothetical protein	protein coding gene	1078.35	-0.654401	0.152615	-4.28793	1.80346e-05	0.000428593	Down
C4B63_16g114	Target of rapamycin complex 2 subunit ste20	protein coding gene	2467.5	-0.654136	0.102676	-6.37084	1.87994e-10	2.07935e-08	Down
C4B63_24g303	protein kinase	protein coding gene	1194.86	-0.654067	0.140465	-4.65644	3.21729e-06	9.83892e-05	Down
C4B63_13g1491c	ribosomal protein L24	protein coding gene	3549.94	-0.653796	0.183339	-3.56606	0.00036239	0.00535488	Down
C4B63_109g37	Gar1/Naf1 RNA binding region containing protein	protein coding gene	572.541	-0.653255	0.167811	-3.89279	9.9098e-05	0.00184697	Down
C4B63_85g47	conserved hypothetical protein	protein coding gene	1806.99	-0.652823	0.150644	-4.33355	1.46723e-05	0.000358774	Down
C4B63_13g40	transcription activator	protein coding gene	10125.2	-0.650369	0.145894	-4.45781	8.27993e-06	0.000218247	Down
C4B63_306g13	HPP family	protein coding gene	327.733	-0.650042	0.182188	-3.56797	0.000359763	0.0053289	Down
C4B63_34g103	Hsp70-Hsp90 organizing protein 2	protein coding gene	2035.99	-0.648809	0.149114	-4.3511	1.35457e-05	0.000334683	Down
C4B63_34g377	Mitogen-activated kinase kinase kinase	protein coding gene	213.549	-0.648184	0.215112	-3.01324	0.00258471	0.0265769	Down
C4B63_34g1250c	conserved hypothetical protein	protein coding gene	631.53	-0.647519	0.215529	-3.00432	0.00266174	0.0271529	Down
C4B63_61g145	conserved hypothetical protein	protein coding gene	1299.97	-0.646578	0.176091	-3.67184	0.000240813	0.00386651	Down
C4B63_3g926	retrotransposon hot spot (RHS) protein	protein coding gene	272.908	-0.645679	0.217975	-2.96216	0.00305487	0.0302547	Down
C4B63_13g112	TPR-repeat-containing chaperone protein DNAJ	protein coding gene	2371.24	-0.645393	0.131227	-4.91813	8.73727e-07	3.33263e-05	Down
C4B63_13g317	vesicle-associated membrane protein	protein coding gene	2476.52	-0.645028	0.154219	-4.18254	2.8827e-05	0.000647376	Down
C4B63_52g61	fatty acid elongase	protein coding gene	1966.98	-0.644863	0.104217	-6.1877	6.10501e-10	5.64475e-08	Down
C4B63_13g188	conserved hypothetical protein	protein coding gene	354.822	-0.644171	0.19255	-3.34548	0.000821415	0.0105325	Down
C4B63_69g168	retrotransposon hot spot (RHS) protein	protein coding gene	293.632	-0.644128	0.160598	-4.01081	6.05116e-05	0.00123051	Down
C4B63_34g1211c	conserved hypothetical protein	protein coding gene	3388.42	-0.643261	0.19146	-3.35977	0.000780068	0.0101118	Down
C4B63_24g323	conserved hypothetical protein	protein coding gene	1194.5	-0.642794	0.161818	-3.97233	7.11729e-05	0.00143152	Down
C4B63_52g127	protein kinase	protein coding gene	2667.4	-0.642756	0.131402	-4.89153	1.00056e-06	3.77123e-05	Down
C4B63_101g12	sterol 24-c-methyltransferase	protein coding gene	13788.4	-0.641631	0.124438	-5.15624	2.51962e-07	1.11806e-05	Down
C4B63_52g162	conserved hypothetical protein	protein coding gene	2785.28	-0.641458	0.102209	-6.27596	3.47483e-10	3.51493e-08	Down
C4B63_109g54	Mucin-associated surface protein (MASP)	protein coding gene	276.359	-0.641333	0.19677	-3.2593	0.00111686	0.0134057	Down
C4B63_52g48	conserved hypothetical protein	protein coding gene	2368.17	-0.638747	0.09544	-6.69266	2.19152e-11	3.01588e-09	Down
C4B63_25g288	inosine-guanine nucleoside hydrolase	protein coding gene	1050.12	-0.638708	0.187846	-3.40017	0.000673431	0.00897528	Down
C4B63_339g2	cytidine deaminase-like protein	protein coding gene	852.99	-0.636414	0.192936	-3.29857	0.000971776	0.0119429	Down
C4B63_13g136	Serine/threonine-protein phosphatase 6 regulatory ankyrin repeat subunit A	protein coding gene	1691.32	-0.635215	0.127703	-4.97417	6.55284e-07	2.58509e-05	Down
C4B63_24g301	phosphatidylinositol-4-phosphate 5-kinase	protein coding gene	1780.88	-0.635082	0.140066	-4.53417	5.78307e-06	0.00015954	Down
C4B63_25g308	conserved hypothetical protein	protein coding gene	2771.75	-0.634975	0.163395	-3.88614	0.000101852	0.00189332	Down
C4B63_52g60	conserved hypothetical protein	protein coding gene	3596.64	-0.63378	0.123491	-5.13218	2.86403e-07	1.23707e-05	Down
C4B63_24g277	conserved hypothetical protein	protein coding gene	3005.77	-0.633374	0.200038	-3.16628	0.00154404	0.0175035	Down
C4B63_127g42	conserved hypothetical protein	protein coding gene	830.249	-0.632944	0.192066	-3.29545	0.000982645	0.0120389	Down
C4B63_26g295	nucleotide sugar transporter	protein coding gene	985.346	-0.632811	0.183115	-3.45582	0.000548628	0.00754125	Down
C4B63_16g311	unspecified product	pseudogene	2319.92	-0.632279	0.20253	-3.1219	0.00179691	0.0199497	Down
C4B63_25g136	Serine/threonine protein phosphatase 2A regulatory subunit B''beta	protein coding gene	444.557	-0.63225	0.215797	-2.92983	0.00339148	0.0326858	Down
C4B63_13g1005c	peptidyl-prolyl cis-trans isomerase	protein coding gene	1866.11	-0.631099	0.176141	-3.58291	0.000339783	0.00509675	Down
C4B63_13g232c	conserved hypothetical protein	protein coding gene	276.815	-0.629969	0.227614	-2.76771	0.00564524	0.0476149	Down
C4B63_328g10	multidrug resistance protein E	protein coding gene	2518.55	-0.629947	0.194775	-3.23423	0.00121972	0.0143779	Down
C4B63_25g206	hydrolase, alpha/beta fold family	protein coding gene	2875.42	-0.629923	0.125194	-5.03156	4.86495e-07	1.9854e-05	Down
C4B63_13g142	conserved hypothetical protein	protein coding gene	1287.48	-0.629285	0.154225	-4.08031	4.49754e-05	0.000950507	Down
C4B63_61g128	NADH-ubiquinone oxidoreductase, mitochondrial	protein coding gene	2342.22	-0.628969	0.159875	-3.93412	8.35017e-05	0.00161478	Down
C4B63_35g371	conserved hypothetical protein	protein coding gene	2379.97	-0.627197	0.18622	-3.36804	0.000757034	0.00987817	Down
C4B63_4g495	transporter	protein coding gene	3372.04	-0.626955	0.114386	-5.48107	4.22758e-08	2.32714e-06	Down
C4B63_34g225	protein kinase	protein coding gene	4516.12	-0.626074	0.123735	-5.05982	4.19662e-07	1.75502e-05	Down
C4B63_16g292	Probable GTP-binding protein EngB	protein coding gene	1269.92	-0.625681	0.137113	-4.56324	5.03708e-06	0.000141938	Down
C4B63_234g8	GATOR complex protein DEPDC5	protein coding gene	936.2	-0.624334	0.141081	-4.42534	9.62886e-06	0.000247196	Down
C4B63_105g74	retrotransposon hot spot protein (RHS)	protein coding gene	1086.31	-0.623831	0.144945	-4.30391	1.67813e-05	0.000406149	Down
C4B63_299g9	Mucin-associated surface protein (MASP)	protein coding gene	346.804	-0.623679	0.196478	-3.17429	0.00150205	0.0171095	Down
C4B63_13g135	ribonuclease HII	protein coding gene	1222.56	-0.623565	0.151484	-4.11638	3.84878e-05	0.000835785	Down
C4B63_61g129	conserved hypothetical protein	protein coding gene	2555.83	-0.623379	0.134052	-4.65027	3.31498e-06	9.9829e-05	Down
C4B63_13g310	NAD(P)-dependent oxidoreductase	protein coding gene	2985.7	-0.621972	0.138611	-4.48717	7.21746e-06	0.000193693	Down
C4B63_16g170	conserved hypothetical protein	protein coding gene	1007	-0.621797	0.149884	-4.14853	3.34614e-05	0.000742993	Down
C4B63_16g46c	conserved hypothetical protein	protein coding gene	1381.16	-0.62166	0.172211	-3.60988	0.00030634	0.00469022	Down
C4B63_13g197	conserved hypothetical protein	protein coding gene	2326.45	-0.621615	0.135118	-4.60054	4.21395e-06	0.000121639	Down
C4B63_25g298	Coiled-coil domain-containing protein 96	protein coding gene	2832.18	-0.620524	0.110335	-5.62401	1.86573e-08	1.12657e-06	Down
C4B63_77g31	conserved hypothetical protein	protein coding gene	1133.76	-0.619893	0.144708	-4.28375	1.83772e-05	0.000434988	Down
C4B63_52g74	ion transport protein	protein coding gene	1149.82	-0.619793	0.123108	-5.03455	4.78961e-07	1.96142e-05	Down
C4B63_24g328	trans-sialidase, Group II	protein coding gene	556.474	-0.619588	0.220192	-2.81386	0.00489506	0.0430729	Down
C4B63_24g220	protein kinase	protein coding gene	513.119	-0.618315	0.179587	-3.44298	0.000575348	0.00783573	Down
C4B63_61g107	conserved hypothetical protein	protein coding gene	5872.98	-0.618258	0.119987	-5.15272	2.5673e-07	1.12533e-05	Down
C4B63_24g267	U3 snoRNP-associated protein-like YAOH	protein coding gene	1524.24	-0.618171	0.198587	-3.11285	0.0018529	0.0204181	Down
C4B63_221g15	conserved hypothetical protein	protein coding gene	546.32	-0.6176	0.182024	-3.39296	0.000691417	0.00917367	Down
C4B63_13g1708c	iron-sulfur cluster assembly protein	protein coding gene	2121.64	-0.616564	0.16917	-3.64464	0.000267768	0.00420296	Down
C4B63_13g143	conserved hypothetical protein	protein coding gene	1006	-0.616546	0.185939	-3.31586	0.000913609	0.011454	Down
C4B63_26g208	mismatch repair protein MSH3	protein coding gene	1445.91	-0.616521	0.204924	-3.00853	0.00262518	0.0268763	Down
C4B63_23g195	3', 5'-cyclic nucleotide phosphodiesterase	protein coding gene	1705.31	-0.61635	0.136483	-4.51595	6.30346e-06	0.00017148	Down
C4B63_244g4	Nuclear migration protein nudC	protein coding gene	3481.14	-0.615363	0.128276	-4.79717	1.60926e-06	5.44159e-05	Down
C4B63_149g21	conserved hypothetical protein	protein coding gene	948.138	-0.614224	0.162991	-3.76846	0.00016426	0.00278911	Down
C4B63_34g211	Mitochondrial outer membrane protein porin	protein coding gene	1443.61	-0.613591	0.208944	-2.93663	0.00331797	0.0321082	Down
C4B63_61g125	ssm4 protein	protein coding gene	1444.22	-0.613116	0.133698	-4.58583	4.5219e-06	0.000128956	Down
C4B63_25g254	conserved hypothetical protein	protein coding gene	2541.71	-0.611907	0.126007	-4.85614	1.19696e-06	4.38578e-05	Down
C4B63_13g1677c	conserved hypothetical protein	protein coding gene	690.862	-0.61132	0.198388	-3.08143	0.00206008	0.0221646	Down
C4B63_13g312	conserved hypothetical protein	protein coding gene	1113.53	-0.608476	0.120833	-5.03568	4.76147e-07	1.96142e-05	Down
C4B63_16g92	conserved hypothetical protein	protein coding gene	672.187	-0.607643	0.191687	-3.16998	0.0015245	0.0173152	Down
C4B63_16g110	conserved hypothetical protein	protein coding gene	2337.42	-0.607468	0.115644	-5.25292	1.49709e-07	7.3519e-06	Down
C4B63_85g48	nicotinamidase	protein coding gene	1529.77	-0.606778	0.159451	-3.80541	0.00014157	0.00246757	Down
C4B63_25g226	sodium/hydrogen exchanger	protein coding gene	996.25	-0.606483	0.126252	-4.80376	1.55717e-06	5.33839e-05	Down
C4B63_99g109	2OG-Fe(II) oxygenase superfamily	protein coding gene	537.292	-0.606129	0.170056	-3.56428	0.000364856	0.0053782	Down
C4B63_13g272	Uncharacterized 22 kDa protein in aldolase locus	protein coding gene	4936.19	-0.606028	0.130033	-4.66058	3.15327e-06	9.69323e-05	Down
C4B63_25g283	conserved hypothetical protein	protein coding gene	1481.1	-0.605693	0.137231	-4.41367	1.01631e-05	0.000260347	Down
C4B63_69g60	conserved hypothetical protein	protein coding gene	402.129	-0.604549	0.181615	-3.32875	0.000872381	0.0110661	Down
C4B63_34g314	conserved hypothetical protein	protein coding gene	1573.4	-0.602808	0.0977004	-6.16997	6.83044e-10	6.21833e-08	Down
C4B63_61g72	conserved hypothetical protein	protein coding gene	697.394	-0.602534	0.182013	-3.31039	0.000931675	0.0116063	Down
C4B63_25g329	Nuclear migration protein nudC	protein coding gene	1124.03	-0.601247	0.184533	-3.25821	0.00112116	0.0134301	Down
C4B63_52g156	conserved hypothetical protein	protein coding gene	1147.38	-0.600841	0.152284	-3.94552	7.96266e-05	0.00155991	Down
C4B63_52g31	conserved hypothetical protein	protein coding gene	3658.4	-0.59995	0.124325	-4.82564	1.39553e-06	4.9155e-05	Down
C4B63_16g21	conserved hypothetical protein	protein coding gene	502.081	-0.599892	0.157481	-3.80931	0.000139355	0.00243975	Down
C4B63_98g16	surface protease GP63	protein coding gene	589.684	-0.599878	0.171466	-3.49852	0.000467841	0.00663101	Down
C4B63_24g300	conserved hypothetical protein	protein coding gene	1394.01	-0.596843	0.122124	-4.8872	1.02279e-06	3.83063e-05	Down
C4B63_16g157	conserved hypothetical protein	protein coding gene	4959.57	-0.596799	0.154052	-3.874	0.000107063	0.00196448	Down
C4B63_25g236	conserved hypothetical protein	protein coding gene	2673.51	-0.595738	0.127483	-4.6731	2.96694e-06	9.14419e-05	Down
C4B63_25g301	conserved hypothetical protein	protein coding gene	2563.57	-0.595557	0.105264	-5.65777	1.53354e-08	9.35537e-07	Down
C4B63_85g64	DNA-damage inducible protein DDI1-like protein	protein coding gene	3065.46	-0.595193	0.099305	-5.99359	2.0526e-09	1.60877e-07	Down
C4B63_16g302	3-ketoacyl-CoA thiolase	protein coding gene	8897.65	-0.595034	0.157722	-3.77268	0.000161506	0.0027463	Down
C4B63_69g59	conserved hypothetical protein	protein coding gene	855.562	-0.594997	0.125264	-4.74993	2.03487e-06	6.59798e-05	Down
C4B63_24g269	sec1 family transport protein	protein coding gene	991.783	-0.594621	0.124652	-4.77024	1.84003e-06	6.06595e-05	Down
C4B63_52g32	ADP/ATP translocase	protein coding gene	4209.63	-0.592276	0.138258	-4.28383	1.83701e-05	0.000434988	Down
C4B63_16g16	conserved hypothetical protein	protein coding gene	826.358	-0.591492	0.20001	-2.95731	0.00310331	0.0305301	Down
C4B63_34g313	casein kinase II, alpha chain	protein coding gene	1492.41	-0.589178	0.12517	-4.70704	2.51344e-06	7.97495e-05	Down
C4B63_149g24	conserved hypothetical protein	protein coding gene	1501.41	-0.588051	0.151697	-3.8765	0.000105971	0.00194747	Down
C4B63_237g8	unspecified product	pseudogene	1420.16	-0.588039	0.176175	-3.33781	0.000844406	0.0107922	Down
C4B63_13g35	conserved hypothetical protein	protein coding gene	770.917	-0.587531	0.180042	-3.2633	0.00110123	0.0132316	Down
C4B63_25g257	zinc-finger protein ZPR1	protein coding gene	2044.17	-0.586255	0.148775	-3.94054	8.13e-05	0.00157735	Down
C4B63_26g216	conserved hypothetical protein	protein coding gene	912.942	-0.585871	0.166617	-3.51627	0.000437649	0.00630118	Down
C4B63_25g248	L-galactonolactone oxidase	protein coding gene	3722.96	-0.585865	0.127207	-4.60562	4.11242e-06	0.000119291	Down
C4B63_24g176	Microtubule-associated protein RP/EB family member 1	protein coding gene	671.686	-0.585416	0.192052	-3.04821	0.00230206	0.0243395	Down
C4B63_69g21	pseudouridylate synthase-like protein	protein coding gene	866.831	-0.585366	0.178815	-3.27359	0.00106192	0.0128769	Down
C4B63_26g272	conserved hypothetical protein	protein coding gene	1101.46	-0.584949	0.128861	-4.53939	5.64159e-06	0.000156366	Down
C4B63_241g16	multidrug resistance protein E	protein coding gene	2760.44	-0.582853	0.190952	-3.05235	0.00227057	0.0240574	Down
C4B63_13g220	ADP-ribosylation factor-like protein	protein coding gene	1100.36	-0.581987	0.161157	-3.61132	0.000304648	0.00467035	Down
C4B63_13g205	RNA editing complex protein MP18	protein coding gene	3079.58	-0.581776	0.148153	-3.92685	8.60666e-05	0.00165338	Down
C4B63_75g67	Probable ubiquitin carboxyl-terminal hydrolase MINDY-4	protein coding gene	2094.6	-0.581546	0.122338	-4.7536	1.9983e-06	6.51512e-05	Down
C4B63_16g150	vesicle transport v-SNARE 11	protein coding gene	874.79	-0.581218	0.164554	-3.53209	0.000412285	0.00596503	Down
C4B63_24g320	conserved hypothetical protein	protein coding gene	1145.75	-0.580362	0.12136	-4.78215	1.73433e-06	5.76566e-05	Down
C4B63_28g122	conserved hypothetical protein	protein coding gene	546.632	0.580418	0.190028	3.05437	0.0022553	0.0239386	Up
C4B63_43g206	DNA repair and recombination helicase protein PIF6	protein coding gene	918.017	0.583074	0.159063	3.66569	0.000246676	0.00393326	Up
C4B63_2g21	conserved hypothetical protein	protein coding gene	1029.94	0.58326	0.190459	3.06238	0.00219582	0.0234354	Up
C4B63_48g44	conserved hypothetical protein	protein coding gene	1877.15	0.584064	0.16933	3.44926	0.000562117	0.00768204	Up
C4B63_2g381	conserved hypothetical protein	protein coding gene	1348.18	0.589224	0.122685	4.80273	1.56521e-06	5.33839e-05	Up
C4B63_44g246	nucleolar protein	protein coding gene	2157.87	0.589725	0.158066	3.73088	0.000190813	0.00317173	Up
C4B63_2g367	nucleolar GTP-binding protein 1	protein coding gene	5350.32	0.590295	0.106308	5.5527	2.81288e-08	1.60824e-06	Up
C4B63_76g32	guide RNA associated protein, GAP2	protein coding gene	7498.08	0.590936	0.208676	2.83183	0.00462818	0.0413944	Up
C4B63_163g42	Monooxygenase	protein coding gene	387.774	0.591202	0.207586	2.84798	0.00439973	0.039901	Up
C4B63_2g433	conserved hypothetical protein	protein coding gene	16609.6	0.592349	0.128448	4.61158	3.99616e-06	0.000117066	Up
C4B63_35g148	trans-sialidase, Group V	protein coding gene	793.016	0.593075	0.197357	3.00509	0.00265504	0.027135	Up
C4B63_86g237c	lipoic acid containing carrier protein	protein coding gene	1479.87	0.593196	0.132833	4.46573	7.97957e-06	0.000210799	Up
C4B63_2g338	conserved hypothetical protein	protein coding gene	1601.21	0.595165	0.124955	4.76303	1.9071e-06	6.23494e-05	Up
C4B63_57g98	succinyl-CoA ligase	protein coding gene	13411.9	0.59603	0.196554	3.0324	0.00242618	0.0254105	Up
C4B63_42g80	Succinate dehydrogenase assembly factor 2, mitochondrial	protein coding gene	2451.89	0.596637	0.179325	3.32713	0.000877445	0.0111065	Up
C4B63_207g2	fibrillarin	protein coding gene	438.779	0.597726	0.209067	2.85902	0.00424955	0.0388366	Up
C4B63_44g211	mevalonate kinase	protein coding gene	4339.54	0.598783	0.209539	2.85762	0.00426837	0.0389484	Up
C4B63_249g22	dihydrolipoamide dehydrogenase	protein coding gene	195.164	0.600669	0.20831	2.88353	0.00393241	0.0366457	Up
C4B63_2g296	AMP deaminase	protein coding gene	3261.86	0.601322	0.122519	4.90798	9.2018e-07	3.49049e-05	Up
C4B63_20g221	conserved hypothetical protein	protein coding gene	1085.49	0.601509	0.199921	3.00874	0.00262334	0.0268763	Up
C4B63_194g18	Histone-lysine N-methyltransferase, H3 lysine-76 specific	protein coding gene	2386.5	0.602427	0.211132	2.85332	0.00432654	0.0393579	Up
C4B63_60g82	trans-sialidase, Group V	protein coding gene	460.559	0.60345	0.181305	3.32837	0.000873569	0.0110693	Up
C4B63_278g5	tRNA modification enzyme	protein coding gene	234.766	0.604653	0.218489	2.76743	0.00565001	0.0476149	Up
C4B63_2g726	CRAL/TRIO domain containing protein	protein coding gene	948.789	0.606317	0.171097	3.54371	0.000394546	0.00573546	Up
C4B63_108g19	unspecified product	pseudogene	1202.16	0.610941	0.166513	3.66903	0.000243476	0.00389439	Up
C4B63_104g81	conserved hypothetical protein	protein coding gene	957.638	0.612946	0.158497	3.86725	0.000110069	0.00200921	Up
C4B63_50g201	surface protease GP63	protein coding gene	153.768	0.613109	0.217458	2.81944	0.00481074	0.0425524	Up
C4B63_2g87	Fumarylacetoacetate (FAA) hydrolase family	protein coding gene	804.337	0.61532	0.170604	3.60672	0.000310094	0.00472547	Up
C4B63_113g65	protein tyrosine phosphatase	protein coding gene	2898.22	0.616674	0.180978	3.40746	0.000655707	0.0087588	Up
C4B63_51g207	conserved hypothetical protein	protein coding gene	2480.58	0.617916	0.215486	2.86755	0.00413659	0.0381281	Up
C4B63_30g273	conserved hypothetical protein	protein coding gene	382.889	0.618333	0.186833	3.30955	0.000934456	0.0116169	Up
C4B63_6g416	DNA topoisomerase III	protein coding gene	1456.94	0.619491	0.199614	3.10344	0.00191285	0.020882	Up
C4B63_2g441	Radial spoke head protein 9 homolog	protein coding gene	2438.73	0.620515	0.175116	3.54345	0.000394929	0.00573546	Up
C4B63_40g162	exosome-associated protein 4	protein coding gene	541.492	0.622706	0.211423	2.94531	0.0032263	0.0314266	Up
C4B63_30g290	mercaptopyruvate sulfurtransferase	protein coding gene	2430.38	0.623508	0.185245	3.36587	0.000763038	0.00992618	Up
C4B63_23g43	conserved hypothetical protein	protein coding gene	1572.01	0.623794	0.194023	3.21506	0.00130419	0.015192	Up
C4B63_76g55	Dynamin family	protein coding gene	957.67	0.624477	0.141857	4.40216	1.07179e-05	0.000272202	Up
C4B63_45g239	lysyl-tRNA synthetase	protein coding gene	3617.16	0.627555	0.17331	3.621	0.000293467	0.00452539	Up
C4B63_93g67	RNA editing ligase	protein coding gene	946.01	0.62816	0.185552	3.38535	0.000710877	0.0093793	Up
C4B63_2g20	conserved hypothetical protein	protein coding gene	628.424	0.629336	0.184085	3.41873	0.000629143	0.00845166	Up
C4B63_134g39	trans-sialidase, Group V	protein coding gene	253.711	0.631018	0.207119	3.04665	0.00231404	0.0244306	Up
C4B63_1g197	unspecified product	pseudogene	232.092	0.63178	0.210442	3.00215	0.00268076	0.0272567	Up
C4B63_76g52	pyrroline-5-carboxylate reductase	protein coding gene	3912.8	0.632362	0.225062	2.80973	0.00495835	0.04354	Up
C4B63_2g340	protein kinase	protein coding gene	1526.03	0.63283	0.156162	4.0524	5.06958e-05	0.00106192	Up
C4B63_14g165	N-lysine methyltransferase SETD6	protein coding gene	1160.04	0.634612	0.194265	3.26674	0.00108794	0.0131386	Up
C4B63_8g483	asparagine synthetase a	protein coding gene	5504.31	0.636943	0.189747	3.3568	0.00078849	0.0101543	Up
C4B63_65g127	trans-sialidase, Group VI	protein coding gene	181.296	0.640424	0.22284	2.87392	0.00405413	0.0375112	Up
C4B63_56g86	methylthioadenosine phosphorylase	protein coding gene	9650.39	0.64131	0.165945	3.86458	0.000111279	0.00202303	Up
C4B63_9g305	Signal recognition particle receptor subunit beta	protein coding gene	1639.06	0.642562	0.213122	3.01499	0.00256986	0.0264933	Up
C4B63_72g547c	conserved hypothetical protein	protein coding gene	876.665	0.64276	0.220197	2.91903	0.00351121	0.0335549	Up
C4B63_2g378	conserved hypothetical protein	protein coding gene	1171.45	0.64293	0.138298	4.64887	3.33757e-06	0.000100254	Up
C4B63_19g45	isovaleryl-coA dehydrogenase	protein coding gene	2723.28	0.643088	0.209586	3.06837	0.00215231	0.023073	Up
C4B63_2g690	chaperonin alpha subunit	protein coding gene	6525.76	0.644622	0.213669	3.01691	0.00255363	0.0263719	Up
C4B63_23g136	conserved hypothetical protein	protein coding gene	292.044	0.644702	0.190734	3.38011	0.000724564	0.00953862	Up
C4B63_47g53	deoxyhypusine synthase	protein coding gene	1138.73	0.646212	0.230173	2.8075	0.0049927	0.0437046	Up
C4B63_2g411	conserved hypothetical protein	protein coding gene	1120.9	0.648686	0.143658	4.51548	6.31731e-06	0.00017148	Up
C4B63_2g305	Hsp70-Hsp90 organizing protein 3	protein coding gene	2712.25	0.64919	0.126973	5.11281	3.17398e-07	1.3561e-05	Up
C4B63_41g273	mannosyl-oligosaccharide 1,2-alpha-mannosidase IB	protein coding gene	480.374	0.649425	0.209847	3.09476	0.00196974	0.0213451	Up
C4B63_4g380	conserved hypothetical protein	protein coding gene	263.697	0.649534	0.20399	3.18414	0.00145183	0.0166174	Up
C4B63_31g223	meiotic recombination protein SPO11	protein coding gene	1129.37	0.650321	0.228517	2.84583	0.00442965	0.0401188	Up
C4B63_142g10	DNA repair protein	protein coding gene	1480.26	0.654635	0.174452	3.75251	0.000175071	0.00295153	Up
C4B63_2g1815c	conserved hypothetical protein	protein coding gene	2092.47	0.661103	0.147884	4.47041	7.80709e-06	0.000206904	Up
C4B63_2g300	conserved hypothetical protein	protein coding gene	939.424	0.661839	0.185252	3.57264	0.000353398	0.00524777	Up
C4B63_1g694	unspecified product	pseudogene	501.362	0.661866	0.172025	3.8475	0.000119332	0.00214308	Up
C4B63_32g271	beta-ketoacyl-ACP reductase 2	protein coding gene	846.148	0.6672	0.225396	2.96013	0.00307511	0.0303789	Up
C4B63_2g369	Present in the outer mitochondrial membrane proteome 13	protein coding gene	1565.09	0.667613	0.198084	3.37035	0.00075072	0.00981253	Up
C4B63_29g184	transporter	protein coding gene	1631.66	0.667688	0.22104	3.02067	0.0025222	0.0262074	Up
C4B63_2g431	GTPase protein	protein coding gene	1710.53	0.670338	0.120441	5.56572	2.61075e-08	1.50723e-06	Up
C4B63_175g9	heat shock protein DNAJ	protein coding gene	4024.7	0.670378	0.186526	3.59401	0.000325629	0.00492815	Up
C4B63_2g366	glycosomal transporter (GAT2)	protein coding gene	1895.49	0.670785	0.120075	5.58639	2.31839e-08	1.37191e-06	Up
C4B63_2g412	R27-2 protein	protein coding gene	1108.2	0.672534	0.234228	2.87128	0.00408816	0.03777	Up
C4B63_361g13	conserved hypothetical protein	protein coding gene	7930.59	0.674088	0.155125	4.34544	1.38996e-05	0.000342	Up
C4B63_33g146	transporter	protein coding gene	582.52	0.674238	0.213043	3.1648	0.00155191	0.0175759	Up
C4B63_2g308	DNA replication licensing factor MCM9	protein coding gene	1333.85	0.675793	0.139344	4.84981	1.23583e-06	4.47716e-05	Up
C4B63_56g85	conserved hypothetical protein	protein coding gene	1909.11	0.676887	0.184635	3.66608	0.000246299	0.00393326	Up
C4B63_56g84	conserved hypothetical protein	protein coding gene	955.091	0.687132	0.186064	3.69298	0.000221638	0.0036081	Up
C4B63_49g136	Putative glutathione-specific gamma-glutamylcyclotransferase 2	protein coding gene	1419.62	0.689	0.217929	3.16158	0.00156914	0.017754	Up
C4B63_29g206	unspecified product	pseudogene	397.955	0.689008	0.23755	2.90047	0.00372599	0.0350255	Up
C4B63_2g390	glycerolphosphate mutase	protein coding gene	2588.18	0.689428	0.130365	5.28844	1.23361e-07	6.18633e-06	Up
C4B63_9g324	conserved hypothetical protein	protein coding gene	1661.26	0.689515	0.170879	4.03511	5.45771e-05	0.00113319	Up
C4B63_2g322	conserved hypothetical protein	protein coding gene	527.524	0.691481	0.248888	2.77829	0.00546466	0.0465417	Up
C4B63_65g75	unspecified product	pseudogene	411.053	0.692971	0.199455	3.47432	0.000512147	0.00715301	Up
C4B63_9g263	trypanothione synthetase	protein coding gene	7054	0.694449	0.228371	3.04088	0.00235886	0.0248152	Up
C4B63_263g10	peroxisome biogenesis factor 1	protein coding gene	441.878	0.695535	0.230765	3.01404	0.00257796	0.0265536	Up
C4B63_22g138	unspecified product	pseudogene	6194.19	0.69815	0.247468	2.82118	0.00478479	0.0423642	Up
C4B63_2g235	Co-chaperone protein P23	protein coding gene	15094	0.699038	0.23198	3.01336	0.0025837	0.0265769	Up
C4B63_2g444	RRP12	protein coding gene	4627.31	0.700684	0.107174	6.53781	6.2427e-11	7.61674e-09	Up
C4B63_32g321	folate-binding protein YgfZ	protein coding gene	211.559	0.700902	0.213387	3.28465	0.00102108	0.0124198	Up
C4B63_27g2	conserved hypothetical protein	protein coding gene	200.5	0.703135	0.225505	3.11804	0.00182058	0.0201324	Up
C4B63_39g352	conserved hypothetical protein	protein coding gene	965.135	0.703185	0.219322	3.20618	0.0013451	0.0155918	Up
C4B63_28g121	conserved hypothetical protein	protein coding gene	494.384	0.705502	0.179464	3.93116	8.45359e-05	0.00163068	Up
C4B63_234g3	conserved hypothetical protein	protein coding gene	184.505	0.708198	0.251299	2.81815	0.00483016	0.0426604	Up
C4B63_2g347	tRNA (guanine-N(7)-)-methyltransferase	protein coding gene	705.09	0.709075	0.15059	4.70864	2.49371e-06	7.93362e-05	Up
C4B63_46g107	NADH-cytochrome b5 reductase	protein coding gene	3264.76	0.710644	0.22728	3.12674	0.00176758	0.0196981	Up
C4B63_38g320c	conserved hypothetical protein	protein coding gene	1426.9	0.711919	0.180436	3.94555	7.96185e-05	0.00155991	Up
C4B63_10g517	tryptophanyl-tRNA synthetase	protein coding gene	3365.17	0.712155	0.179689	3.96326	7.39326e-05	0.00146565	Up
C4B63_2g364	conserved hypothetical protein	protein coding gene	1082.42	0.712327	0.177213	4.01961	5.82945e-05	0.00119499	Up
C4B63_2g341	GTP-binding protein homolog	protein coding gene	487.469	0.715482	0.240616	2.97354	0.00294387	0.0294511	Up
C4B63_56g82	mitochondrial glycoprotein-like protein	protein coding gene	1603.93	0.717788	0.128819	5.57208	2.5172e-08	1.46783e-06	Up
C4B63_39g324	aminomethyltransferase, mitochondrial	protein coding gene	8001.45	0.718454	0.193999	3.70339	0.00021274	0.00349206	Up
C4B63_2g313	SET domain containing protein	protein coding gene	1104.24	0.7197	0.137099	5.24951	1.52508e-07	7.42799e-06	Up
C4B63_134g43	unspecified product	pseudogene	105.583	0.723572	0.238523	3.03355	0.00241696	0.0253363	Up
C4B63_35g131	trans-sialidase, Group V	protein coding gene	575.562	0.723705	0.163104	4.43707	9.11907e-06	0.000236676	Up
C4B63_47g52	deoxyhypusine synthase	protein coding gene	1121.66	0.72437	0.214348	3.37942	0.000726398	0.00954153	Up
C4B63_2g363	conserved hypothetical protein	protein coding gene	1008.48	0.726249	0.196983	3.68686	0.000227042	0.00368088	Up
C4B63_2g387	Nucleoporin	protein coding gene	2533.05	0.72863	0.144683	5.03606	4.75222e-07	1.96142e-05	Up
C4B63_2g427	Nucleoporin	protein coding gene	3891.11	0.732306	0.103465	7.07782	1.4644e-12	2.66634e-10	Up
C4B63_11g70	mitochondrial RNA binding complex 1 subunit	protein coding gene	1487.6	0.732959	0.251729	2.9117	0.00359468	0.0342261	Up
C4B63_4g494	conserved hypothetical protein	protein coding gene	1109.89	0.733852	0.180838	4.05807	4.94796e-05	0.00104013	Up
C4B63_2g434	conserved hypothetical protein	protein coding gene	2905.33	0.734445	0.0950483	7.72708	1.10045e-14	3.02881e-12	Up
C4B63_2g350	Lsm12 protein	protein coding gene	1391.22	0.735497	0.182222	4.03627	5.43086e-05	0.0011296	Up
C4B63_2g439	DNA recombination and repair protein RAD51	protein coding gene	1081.72	0.737292	0.128723	5.72773	1.01781e-08	6.4073e-07	Up
C4B63_55g90	conserved hypothetical protein	protein coding gene	808.726	0.737637	0.200907	3.67153	0.000241106	0.00386651	Up
C4B63_17g262	DNA repair and recombination helicase protein PIF4	protein coding gene	1383.89	0.738381	0.13534	5.45573	4.87712e-08	2.65994e-06	Up
C4B63_2g373	vesicular protein trafficking mediator	protein coding gene	1196.16	0.739453	0.193846	3.81463	0.000136385	0.00239838	Up
C4B63_65g46	unspecified product	pseudogene	332.243	0.74267	0.261257	2.84268	0.00447366	0.040355	Up
C4B63_20g319	25 kDa translation elongation factor 1-beta	protein coding gene	5906.48	0.743391	0.227422	3.26877	0.00108015	0.0130712	Up
C4B63_4g131	mitochondrial carrier protein	protein coding gene	1904.99	0.744908	0.179449	4.15109	3.30893e-05	0.000736112	Up
C4B63_35g154	trans-sialidase, Group V	protein coding gene	228.784	0.74543	0.20833	3.57811	0.000346085	0.00516508	Up
C4B63_2g661	unspecified product	pseudogene	272.7	0.747228	0.1984	3.76627	0.000165707	0.00280966	Up
C4B63_29g37	Mucin-associated surface protein (MASP)	protein coding gene	289.862	0.750261	0.191077	3.92648	8.61967e-05	0.00165338	Up
C4B63_261g22c	conserved hypothetical protein	protein coding gene	1421.75	0.754046	0.232584	3.24204	0.00118678	0.0140596	Up
C4B63_2g394	kinesin	protein coding gene	350.614	0.754627	0.179817	4.19663	2.70913e-05	0.000616588	Up
C4B63_2g342	conserved hypothetical protein	protein coding gene	1127.4	0.757897	0.143686	5.27469	1.32982e-07	6.61277e-06	Up
C4B63_2g312	conserved hypothetical protein	protein coding gene	880.959	0.758934	0.154976	4.8971	9.72602e-07	3.67756e-05	Up
C4B63_18g39	CRAL/TRIO, N-terminal domain/CRAL/TRIO domain containing protein	protein coding gene	2279.15	0.760306	0.251229	3.02635	0.00247527	0.0258104	Up
C4B63_144g26	UMP-CMP kinase, mitochondrial	protein coding gene	842.431	0.760367	0.266604	2.85205	0.00434385	0.039485	Up
C4B63_42g70	p22 protein precursor	protein coding gene	3689.97	0.761041	0.198629	3.83147	0.000127378	0.00226015	Up
C4B63_2g321	conserved hypothetical protein	protein coding gene	946.959	0.76135	0.223424	3.40765	0.000655253	0.0087588	Up
C4B63_19g238	mucin TcMUCII	protein coding gene	350.347	0.768129	0.193803	3.96345	7.38745e-05	0.00146565	Up
C4B63_56g104	Phosphatidylinositol 4-phosphate 5-kinase	protein coding gene	177.713	0.768944	0.243434	3.15874	0.00158451	0.0178938	Up
C4B63_2g370	conserved hypothetical protein	protein coding gene	1308.53	0.773192	0.156448	4.94217	7.72579e-07	2.98259e-05	Up
C4B63_2g27	conserved hypothetical protein	protein coding gene	2583.61	0.774093	0.116494	6.64489	3.0345e-11	4.0352e-09	Up
C4B63_2g337	alpha-1,2-mannosyltransferase	protein coding gene	1514.04	0.777174	0.169795	4.57712	4.7142e-06	0.000133324	Up
C4B63_1g693	unspecified product	pseudogene	355.162	0.777847	0.241018	3.22734	0.00124949	0.0147141	Up
C4B63_2g432	2-(3-amino-3-carboxypropyl)histidine synthase subunit 2	protein coding gene	1087.63	0.784784	0.156931	5.00084	5.70824e-07	2.27465e-05	Up
C4B63_2g303	Mitochondrial import receptor subunit ATOM40	protein coding gene	3438.07	0.785434	0.144672	5.42907	5.66498e-08	3.0065e-06	Up
C4B63_10g167	conserved hypothetical protein	protein coding gene	4153.56	0.786034	0.25701	3.05838	0.00222536	0.0237272	Up
C4B63_2g348	DDB1- and CUL4-associated factor 7 homolog	protein coding gene	1324.9	0.78855	0.150824	5.22829	1.71084e-07	8.09914e-06	Up
C4B63_49g133	Probable serine/threonine-protein kinase PknB	protein coding gene	778.801	0.789069	0.20247	3.89721	9.73069e-05	0.00182508	Up
C4B63_2g361	Derlin-1	protein coding gene	489.794	0.789427	0.162354	4.86238	1.15983e-06	4.27618e-05	Up
C4B63_2g299	conserved hypothetical protein	protein coding gene	869.173	0.791471	0.184006	4.30134	1.69766e-05	0.000408369	Up
C4B63_18g164	S-adenosylmethionine synthetase	protein coding gene	7882.73	0.797036	0.249534	3.1941	0.00140267	0.0161171	Up
C4B63_134g59	trans-sialidase, Group V	protein coding gene	398.454	0.798058	0.189557	4.21013	2.55226e-05	0.000583128	Up
C4B63_189g15	serine/threonine kinase	protein coding gene	648.22	0.798077	0.203639	3.91907	8.88914e-05	0.00169743	Up
C4B63_41g81	UPF0587 protein F46B6.12	protein coding gene	1208.39	0.79921	0.241423	3.31041	0.000931597	0.0116063	Up
C4B63_2g359	DDB1- and CUL4-associated factor 1	protein coding gene	2742.73	0.799794	0.138021	5.79475	6.84246e-09	4.60012e-07	Up
C4B63_2g382	Proteinaceous RNase P 2	protein coding gene	1297.85	0.800686	0.15902	5.03512	4.77547e-07	1.96142e-05	Up
C4B63_9g446	Probable methyltransferase TARBP1	protein coding gene	1934.81	0.805927	0.204282	3.94517	7.97421e-05	0.00155991	Up
C4B63_134g44	trans-sialidase, Group V	protein coding gene	488.488	0.807691	0.174859	4.6191	3.85413e-06	0.000114034	Up
C4B63_2g352	nucleolar GTP-binding protein 1(fragment)	protein coding gene	2213.7	0.811705	0.108273	7.49683	6.53812e-14	1.45997e-11	Up
C4B63_37g143	trans-sialidase, Group VI	protein coding gene	149.322	0.816919	0.262241	3.11514	0.00183856	0.0202979	Up
C4B63_353g8	unspecified product	pseudogene	483.113	0.817204	0.271585	3.00901	0.00262097	0.0268763	Up
C4B63_558g6	unspecified product	pseudogene	203.313	0.81724	0.23584	3.46523	0.000529779	0.00732469	Up
C4B63_23g274	GPI inositol deacylase 2	protein coding gene	1739.24	0.82657	0.143949	5.74211	9.35017e-09	5.99115e-07	Up
C4B63_10g404	guanine deaminase	protein coding gene	1552.53	0.83067	0.240175	3.45861	0.000542969	0.00747213	Up
C4B63_2g388	conserved hypothetical protein	protein coding gene	2202.59	0.83298	0.160099	5.2029	1.96204e-07	9.10224e-06	Up
C4B63_71g191	unspecified product	pseudogene	200.946	0.836516	0.259893	3.21869	0.00128776	0.0150599	Up
C4B63_133g58	heat shock protein 70 (hsp70)	protein coding gene	346.126	0.841857	0.271535	3.10037	0.00193279	0.0210271	Up
C4B63_2g371	conserved hypothetical protein	protein coding gene	2618.14	0.842474	0.15365	5.48307	4.18019e-08	2.3118e-06	Up
C4B63_2g416	conserved hypothetical protein	protein coding gene	750.501	0.845827	0.175633	4.81587	1.46563e-06	5.1017e-05	Up
C4B63_2g349	Present in the outer mitochondrial membrane proteome 5	protein coding gene	1659.44	0.849588	0.198672	4.27634	1.89993e-05	0.000447186	Up
C4B63_68g71	mannosyl-oligosaccharide 1,2-alpha-mannosidase IB	protein coding gene	186.309	0.851109	0.243248	3.49894	0.00046712	0.00662873	Up
C4B63_2g456	Tubulin--tyrosine ligase-like protein 12	protein coding gene	1641.23	0.851707	0.110274	7.72355	1.13133e-14	3.04303e-12	Up
C4B63_2g443	UDP-N-acetylglucosamine pyrophosphorylase	protein coding gene	3239.44	0.853336	0.165122	5.1679	2.36733e-07	1.06126e-05	Up
C4B63_41g260	conserved hypothetical protein	protein coding gene	319.869	0.85819	0.189695	4.52405	6.06686e-06	0.00016698	Up
C4B63_2g324	unspecified product	pseudogene	284.737	0.858244	0.274597	3.12547	0.00177522	0.0197646	Up
C4B63_2g372	LisH domain-containing protein FOPNL	protein coding gene	1497.55	0.859518	0.162517	5.28879	1.23131e-07	6.18633e-06	Up
C4B63_353g7	unspecified product	pseudogene	590.159	0.861903	0.258168	3.33853	0.000842225	0.0107876	Up
C4B63_227g9	mevalonate-diphosphate decarboxylase	protein coding gene	836.705	0.867044	0.262054	3.30864	0.000937494	0.0116424	Up
C4B63_2g383	RNA editing complex protein MP46	protein coding gene	1370.53	0.868138	0.197891	4.38694	1.14955e-05	0.000288239	Up
C4B63_2g392	conserved hypothetical protein	protein coding gene	1146.93	0.869337	0.188928	4.60143	4.19595e-06	0.000121416	Up
C4B63_2g377	conserved hypothetical protein	protein coding gene	1759.76	0.871285	0.152261	5.7223	1.0509e-08	6.58063e-07	Up
C4B63_2g362	conserved hypothetical protein	protein coding gene	3255.14	0.876471	0.167463	5.23382	1.66043e-07	7.92387e-06	Up
C4B63_2g436	Present in the outer mitochondrial membrane proteome 11	protein coding gene	1511.83	0.884677	0.147718	5.98895	2.11194e-09	1.6444e-07	Up
C4B63_2g336	Proteinaceous RNase P 2	protein coding gene	1855.15	0.885205	0.143733	6.15868	7.33548e-10	6.62713e-08	Up
C4B63_35g136	trans-sialidase, Group V	protein coding gene	570.528	0.890003	0.184297	4.82918	1.37094e-06	4.84332e-05	Up
C4B63_2g294	40 kDa cyclophilin	protein coding gene	3353.77	0.890588	0.159831	5.57204	2.5177e-08	1.46783e-06	Up
C4B63_56g94	conserved hypothetical protein	protein coding gene	1736.21	0.894204	0.221633	4.03462	5.46909e-05	0.00113357	Up
C4B63_74g138	trans-sialidase, Group V	protein coding gene	156.544	0.894377	0.318934	2.80427	0.00504304	0.044015	Up
C4B63_2g415	conserved hypothetical protein	protein coding gene	840.128	0.894733	0.148427	6.02809	1.65909e-09	1.31781e-07	Up
C4B63_45g248	UDP-Gal or UDP-GlcNAc-dependent glycosyltransferase	protein coding gene	263.041	0.897091	0.229354	3.91137	9.17731e-05	0.00173782	Up
C4B63_80g43	conserved hypothetical protein	protein coding gene	1501.73	0.902177	0.254541	3.54433	0.000393613	0.00573546	Up
C4B63_83g80	cytoplasmic l-asparaginase i-like protein	protein coding gene	1641.93	0.906157	0.242574	3.73558	0.00018728	0.00313503	Up
C4B63_92g111	conserved hypothetical protein	protein coding gene	176.455	0.90918	0.311869	2.91526	0.00355391	0.0338925	Up
C4B63_234g2	conserved hypothetical protein	protein coding gene	330.146	0.914385	0.152518	5.99528	2.03138e-09	1.60276e-07	Up
C4B63_23g248	inorganic pyrophosphatase	protein coding gene	1499.04	0.918411	0.216603	4.24007	2.23449e-05	0.000521602	Up
C4B63_2g360	conserved hypothetical protein	protein coding gene	1277.17	0.919985	0.160821	5.72054	1.06183e-08	6.61409e-07	Up
C4B63_61g24	FG-GAP repeat protein	protein coding gene	319.216	0.920012	0.203585	4.51906	6.21155e-06	0.000169387	Up
C4B63_2g417	conserved hypothetical protein	protein coding gene	1409.13	0.92013	0.134719	6.82999	8.49183e-12	1.28847e-09	Up
C4B63_2g1532c	c-Myc-binding protein homolog	protein coding gene	778.879	0.921833	0.222649	4.14029	3.46862e-05	0.000764454	Up
C4B63_2g453	conserved hypothetical protein	protein coding gene	2041.91	0.925834	0.153032	6.04994	1.44901e-09	1.1666e-07	Up
C4B63_143g4	conserved hypothetical protein	protein coding gene	179.425	0.93545	0.255257	3.66474	0.000247594	0.00393326	Up
C4B63_2g422	cell division cycle protein 45 (CDC45)	protein coding gene	1215.4	0.94485	0.239962	3.9375	8.2335e-05	0.00159482	Up
C4B63_56g100	ATPase	protein coding gene	450.845	0.952775	0.152276	6.25689	3.92723e-10	3.87323e-08	Up
C4B63_38g146	conserved hypothetical protein	protein coding gene	471.768	0.953492	0.313378	3.04263	0.00234522	0.0246936	Up
C4B63_53g223	trans-sialidase	protein coding gene	287.33	0.953501	0.222276	4.28971	1.78906e-05	0.000426885	Up
C4B63_65g5	unspecified product	pseudogene	330.553	0.955914	0.290662	3.28875	0.00100633	0.0122657	Up
C4B63_30g155	UDP-Gal or UDP-GlcNAc-dependent glycosyltransferase	protein coding gene	164.449	0.957936	0.251758	3.80499	0.000141807	0.00246807	Up
C4B63_2g389	conserved hypothetical protein	protein coding gene	2881.22	0.971905	0.11612	8.36981	5.77105e-17	2.62694e-14	Up
C4B63_2g451	Frag1/DRAM/Sfk1 family	protein coding gene	2663.12	0.972711	0.163379	5.9537	2.62151e-09	2.00165e-07	Up
C4B63_2g452	Frag1/DRAM/Sfk1 family	protein coding gene	4947.59	0.980101	0.154278	6.35283	2.1139e-10	2.29523e-08	Up
C4B63_2g357	CAAX prenyl protease 1	protein coding gene	3379.99	0.980701	0.124125	7.90091	2.76879e-15	8.62332e-13	Up
C4B63_113g25	heat shock protein 85	protein coding gene	162.021	0.984217	0.228037	4.31605	1.58848e-05	0.00038524	Up
C4B63_42g220	transmembrane/endomembrane-like protein	protein coding gene	2490.88	0.984381	0.203227	4.84374	1.27417e-06	4.56964e-05	Up
C4B63_18g21	conserved hypothetical protein	protein coding gene	1031.72	0.985745	0.168536	5.84886	4.94968e-09	3.4257e-07	Up
C4B63_2g334	conserved hypothetical protein	protein coding gene	2059.35	0.991316	0.109911	9.0193	1.89299e-19	1.40022e-16	Up
C4B63_2g442	Mitochondrial SSU ribosomal protein	protein coding gene	1901.75	1.02023	0.166851	6.11458	9.68124e-10	8.12606e-08	Up
C4B63_33g173	unspecified product	pseudogene	247.027	1.02988	0.241729	4.26049	2.0398e-05	0.00047899	Up
C4B63_61g121	conserved hypothetical protein	protein coding gene	173.067	1.05304	0.219244	4.80303	1.56283e-06	5.33839e-05	Up
C4B63_156g14	Succinate-acetate transporter protein/GPR1/FUN34/yaaH family	protein coding gene	347.682	1.0559	0.279193	3.78198	0.000155588	0.00266097	Up
C4B63_310g14	selenophosphate synthetase	protein coding gene	159.497	1.05669	0.35047	3.01506	0.00256928	0.0264933	Up
C4B63_2g395	kinesin	protein coding gene	1510.82	1.06801	0.193749	5.51233	3.54113e-08	1.98622e-06	Up
C4B63_9g516	heat shock protein Hsp20	protein coding gene	840.927	1.08957	0.226136	4.81818	1.44872e-06	5.05952e-05	Up
C4B63_2g421	cell division cycle protein 45 (CDC45)	protein coding gene	908.399	1.09518	0.252016	4.34568	1.38845e-05	0.000342	Up
C4B63_27g3	ribonucleoside-diphosphate reductase small chain	protein coding gene	743.344	1.11167	0.356396	3.11919	0.00181349	0.0200961	Up
C4B63_2g426	ATP synthase regulation protein NCA2	protein coding gene	1418.18	1.11719	0.213371	5.2359	1.64185e-07	7.8669e-06	Up
C4B63_2g293	conserved hypothetical protein	protein coding gene	697.462	1.13572	0.327917	3.46343	0.000533342	0.00735677	Up
C4B63_2g445	Metallocarboxypeptidase 1	protein coding gene	5475.63	1.14146	0.220303	5.1813	2.20341e-07	9.99132e-06	Up
C4B63_2g292	glyceraldehyde-3-phosphate dehydrogenase	protein coding gene	149.061	1.14222	0.39618	2.88309	0.00393792	0.0366682	Up
C4B63_2g430	heat shock protein	protein coding gene	11108.3	1.17336	0.185019	6.34182	2.27064e-10	2.42099e-08	Up
C4B63_2g446	Metallocarboxypeptidase 1	protein coding gene	5866.19	1.18511	0.217161	5.45726	4.83543e-08	2.64941e-06	Up
C4B63_2g384	unspecified product	pseudogene	91.8647	1.189	0.289172	4.11175	3.92677e-05	0.00085116	Up
C4B63_74g13	Mucin-associated surface protein (MASP)	protein coding gene	87.5697	1.22134	0.29516	4.13788	3.50526e-05	0.000771091	Up
C4B63_143g3	UDP-Gal or UDP-GlcNAc-dependent glycosyltransferase	protein coding gene	106.337	1.25849	0.2662	4.72762	2.27163e-06	7.30563e-05	Up
C4B63_2g356	amino acid permease	protein coding gene	1047.82	1.26307	0.159292	7.92926	2.2046e-15	7.05175e-13	Up
C4B63_20g213	enoyl-CoA hydratase/isomerase family protein	protein coding gene	2011.98	1.29296	0.274526	4.70979	2.47971e-06	7.93173e-05	Up
C4B63_9g273	Phosphoenolpyruvate carboxykinase [ATP], glycosomal	protein coding gene	832.381	1.3427	0.286798	4.68167	2.84549e-06	8.88558e-05	Up
C4B63_2g252	dual specificity protein phosphatase	protein coding gene	149.01	1.35554	0.311022	4.35833	1.31058e-05	0.000324493	Up
C4B63_87g29	conserved hypothetical protein	protein coding gene	5245.06	1.36682	0.0997875	13.6973	1.05369e-42	6.2352e-39	Up
C4B63_447g15	conserved hypothetical protein	protein coding gene	105.496	1.43064	0.483395	2.95958	0.00308063	0.0303828	Up
C4B63_61g155	conserved hypothetical protein	protein coding gene	202.213	1.47968	0.330311	4.47966	7.4763e-06	0.000199734	Up
C4B63_335nc7	Large subunit ribosomal RNA, LSU-srRNA1,note=Old nomenclature 24S-S1	ncRNA gene	966.128	1.68479	0.603925	2.78974	0.00527507	0.0452723	Up
C4B63_234g4	conserved hypothetical protein	protein coding gene	201.668	1.92252	0.246432	7.80139	6.12267e-15	1.79481e-12	Up
C4B63_64g141	unspecified product	pseudogene	550.71	2.79141	0.391086	7.1376	9.49737e-13	1.75627e-10	Up
C4B63_2g289	Hypoxia up-regulated protein 1 (Fragment)	protein coding gene	584.82	4.63168	0.245434	18.8714	1.96112e-79	2.32099e-75	Up

## Sheet: WTSvsLER
S1 File. Differentially regulated genes (DRGs) between Bz-sensitive (WTS) vs Bz-resistant (LER) Trypanosoma cruzi clones
Gene ID	Product Description	baseMean	log2FoldChange	lfcSE	stat	pvalue	padj	Regulation
C4B63_2nc59	C/D small nucleolar RNA (snoRNA),ncRNA class=snoRNA	83.1609	-9.71343	1.43651	-6.76182	1.36267e-11	1.48187e-09	Down
C4B63_2nc69	C/D small nucleolar RNA (snoRNA),ncRNA class=snoRNA	23.8276	-7.78596	1.36528	-5.70284	1.17831e-08	6.04852e-07	Down
C4B63_2nc49	C/D small nucleolar RNA (snoRNA),ncRNA class=snoRNA	46.9851	-7.35736	1.26468	-5.81759	5.97018e-09	3.35817e-07	Down
C4B63_2nc79	C/D small nucleolar RNA (snoRNA),ncRNA class=snoRNA	179.366	-4.5724	0.370812	-12.3308	6.18353e-35	1.00867e-31	Down
C4B63_37g225	unspecified product	15.9803	-4.2632	1.36691	-3.11886	0.00181553	0.01411	Down
C4B63_396g6	prostaglandin F2alpha synthase	123.503	-3.61495	0.909428	-3.97497	7.03871e-05	0.00101608	Down
C4B63_77g45	conserved hypothetical protein	122.08	-3.52278	1.34125	-2.62648	0.00862731	0.0468063	Down
C4B63_57g39	trans-sialidase, Group V	45.219	-2.95375	0.460964	-6.40776	1.47668e-10	1.21113e-08	Down
C4B63_150g11	Mucin-associated surface protein (MASP)	218.835	-2.73745	0.33288	-8.22354	1.9759e-16	5.08917e-14	Down
C4B63_57g38	Mucin-associated surface protein (MASP)	39.0338	-2.61676	0.510024	-5.13066	2.88727e-07	9.74438e-06	Down
C4B63_151g46	unspecified product	80.2478	-2.57835	0.941873	-2.73747	0.00619139	0.036402	Down
C4B63_157g33	ATP-dependent zinc metallopeptidase	590.276	-2.43062	0.404673	-6.00638	1.89708e-09	1.19021e-07	Down
C4B63_39g53	unspecified product	13.9771	-2.40893	0.726141	-3.31744	0.00090846	0.00816724	Down
C4B63_138g31	polyubiquitin	32.9124	-2.39702	0.909855	-2.63451	0.00842585	0.0460707	Down
C4B63_157g34	protein kinase	93.9602	-2.30544	0.356893	-6.45975	1.04875e-10	9.00395e-09	Down
C4B63_333g18	alpha tubulin	21.2572	-2.29626	0.743109	-3.09008	0.00200105	0.0151978	Down
C4B63_2g191	prostaglandin F2alpha synthase	301.231	-2.22699	0.409566	-5.43744	5.40526e-08	2.36174e-06	Down
C4B63_2g189	prostaglandin F2alpha synthase	299.807	-2.21063	0.410332	-5.38741	7.1481e-08	2.97284e-06	Down
C4B63_150g15	unspecified product	147.722	-2.18053	0.323473	-6.74098	1.57327e-11	1.66167e-09	Down
C4B63_171g14	unspecified product	33.6314	-2.16861	0.557485	-3.88999	0.000100247	0.00135833	Down
C4B63_32g187	trans-sialidase, Group V	129.266	-2.13948	0.531662	-4.02414	5.71846e-05	0.000848007	Down
C4B63_101g67	unspecified product	19.9888	-2.13537	0.571097	-3.73907	0.000184699	0.00225026	Down
C4B63_33g264	unspecified product	24.1282	-2.11981	0.569411	-3.72281	0.000197021	0.00237087	Down
C4B63_157g32	inosine-5'-monophosphate dehydrogenase	44.8561	-2.08707	0.409733	-5.09374	3.51073e-07	1.15047e-05	Down
C4B63_122g4	UPF0160 protein C27H6.8	385.16	-2.01804	0.224196	-9.00124	2.23184e-19	9.3616e-17	Down
C4B63_306g9	mucin TcSMUGL	16.1608	-1.96096	0.693827	-2.82629	0.00470905	0.0294186	Down
C4B63_292g27	polyubiquitin(fragment)	40.4153	-1.88684	0.492351	-3.83231	0.000126945	0.00164794	Down
C4B63_4g379	conserved hypothetical protein	70.3197	-1.87105	0.591414	-3.1637	0.00155779	0.0125177	Down
C4B63_28g106	malic enzyme	6294.94	-1.82629	0.586271	-3.1151	0.00183883	0.0142459	Down
C4B63_34g331	unspecified product	2024.9	-1.80075	0.221727	-8.12148	4.60528e-16	1.08822e-13	Down
C4B63_30g940c	Histone H2B variant V	219.42	-1.75476	0.420256	-4.17544	2.97406e-05	0.000491692	Down
C4B63_150g10	mucin TcMUCII	78.7436	-1.7148	0.450305	-3.80808	0.000140048	0.00178476	Down
C4B63_11g29	2,4-dihydroxyhept-2-ene-1,7-dioic acid aldolase	12815.1	-1.7141	0.42245	-4.05753	4.9594e-05	0.000752158	Down
C4B63_216g12	protein associated with differentiation 4	246.793	-1.71119	0.276167	-6.1962	5.78416e-10	4.02452e-08	Down
C4B63_101g11	sterol 24-c-methyltransferase	30.57	-1.70673	0.451062	-3.78381	0.000154449	0.00194132	Down
C4B63_101g10	sterol 24-c-methyltransferase	30.8482	-1.69093	0.446715	-3.78527	0.000153543	0.00193159	Down
C4B63_34g329	mucin TcSMUGL	28.3196	-1.68794	0.544665	-3.09904	0.00194151	0.0148455	Down
C4B63_23g159	unspecified product	25.9413	-1.68647	0.611999	-2.75567	0.00585715	0.0348575	Down
C4B63_442g5	Present in the outer mitochondrial membrane proteome 17	37.7765	-1.64022	0.443577	-3.69771	0.000217553	0.00256951	Down
C4B63_151g35	zinc-finger multi-pass transmembrane protein	45.1759	-1.60903	0.499562	-3.22088	0.001278	0.0107213	Down
C4B63_207g18	60S ribosomal protein L17	572.569	-1.60748	0.443082	-3.62796	0.000285669	0.00319837	Down
C4B63_117g57	protein kinase	68.87	-1.5796	0.522708	-3.02196	0.0025114	0.0181446	Down
C4B63_101g63	mucin TcMUCII	24.9529	-1.55175	0.453957	-3.41827	0.000630206	0.00604709	Down
C4B63_34g219	conserved hypothetical protein	112.582	-1.54836	0.235889	-6.56391	5.24132e-11	4.96437e-09	Down
C4B63_34g1428c	mucin TcSMUGL	372.68	-1.53247	0.215769	-7.10238	1.22629e-12	1.73107e-10	Down
C4B63_34g110	mitochondrial carrier protein	2180.51	-1.52607	0.241315	-6.32399	2.54899e-10	1.92896e-08	Down
C4B63_34g298	Mitochondrial outer membrane protein porin	259.028	-1.50339	0.294825	-5.09928	3.40952e-07	1.12231e-05	Down
C4B63_35g332	beta galactofuranosyl glycosyltransferase	54.9842	-1.49943	0.415962	-3.60473	0.000312477	0.00342605	Down
C4B63_32g214	2-amino-3-ketobutyrate coenzyme A ligase	1352.95	-1.47962	0.254889	-5.80496	6.43816e-09	3.59143e-07	Down
C4B63_11g8	succinyl-CoA synthetase alpha subunit	10228.7	-1.47804	0.181892	-8.12593	4.43931e-16	1.06842e-13	Down
C4B63_34g297	Mitochondrial outer membrane protein porin	321.183	-1.47439	0.231825	-6.35993	2.01845e-10	1.59317e-08	Down
C4B63_263g4	amidinotransferase	62.0739	-1.46459	0.484823	-3.02088	0.00252045	0.018201	Down
C4B63_2g235	Co-chaperone protein P23	15094	-1.44295	0.20755	-6.95228	3.59433e-12	4.58856e-10	Down
C4B63_32g217	2-amino-3-ketobutyrate coenzyme A ligase	2538.82	-1.43584	0.381493	-3.76374	0.000167393	0.00207559	Down
C4B63_4g64	Mitochondrial ADP/ATP carrier protein 5	17659.2	-1.42251	0.230556	-6.16992	6.83258e-10	4.70934e-08	Down
C4B63_34g211	Mitochondrial outer membrane protein porin	1443.61	-1.42203	0.171663	-8.28383	1.19272e-16	3.1837e-14	Down
C4B63_275g8	polyubiquitin	241.981	-1.41112	0.307492	-4.58913	4.45092e-06	0.000101782	Down
C4B63_18g164	S-adenosylmethionine synthetase	7882.73	-1.40137	0.223313	-6.27537	3.48811e-10	2.56045e-08	Down
C4B63_138g113c	calmodulin	2700.21	-1.39018	0.214311	-6.48672	8.77251e-11	7.71193e-09	Down
C4B63_304g8	40S ribosomal protein S13	131.122	-1.38836	0.280275	-4.95357	7.28652e-07	2.20564e-05	Down
C4B63_18g293	heat shock 70 kDa protein, mitochondrial precursor	5713.72	-1.37594	0.180826	-7.60919	2.75818e-14	4.93815e-12	Down
C4B63_275g1	calmodulin	56.5978	-1.37522	0.360015	-3.8199	0.000133507	0.00171481	Down
C4B63_24g173	O-6 methyl-guanine alkyl transferase	812.414	-1.36646	0.297132	-4.59881	4.24907e-06	9.82372e-05	Down
C4B63_20g319	25 kDa translation elongation factor 1-beta	5906.48	-1.36279	0.203076	-6.71076	1.93608e-11	2.01585e-09	Down
C4B63_275g17	UPF0160 protein C27H6.8	926.438	-1.35372	0.209658	-6.45678	1.06953e-10	9.12895e-09	Down
C4B63_6g236	cation transporter	1871.83	-1.35083	0.237211	-5.69461	1.23654e-08	6.30337e-07	Down
C4B63_138g23	elongation factor 1-gamma (EF-1-gamma)	932.62	-1.34081	0.252504	-5.31003	1.09608e-07	4.22352e-06	Down
C4B63_85g60	tricarboxylate carrier	4547.62	-1.33857	0.248906	-5.3778	7.54021e-08	3.11825e-06	Down
C4B63_117g56	ATP-dependent zinc metallopeptidase	27.5609	-1.33456	0.477495	-2.79491	0.00519146	0.0317404	Down
C4B63_13g153	elongation factor 2	40.8869	-1.32931	0.444555	-2.9902	0.00278799	0.0197636	Down
C4B63_216g8	protein associated with differentiation 4	88.4825	-1.31808	0.349725	-3.76889	0.000163978	0.00204013	Down
C4B63_27g292	trans-sialidase, Group V	63.1754	-1.31681	0.392158	-3.35787	0.000785464	0.00723879	Down
C4B63_25g294	Thioredoxin-like	5924.54	-1.3165	0.19313	-6.81664	9.31945e-12	1.0689e-09	Down
C4B63_91g34	conserved hypothetical protein	908.263	-1.31422	0.186843	-7.03382	2.00958e-12	2.63416e-10	Down
C4B63_461g7	unspecified product	105.572	-1.30414	0.253072	-5.15325	2.56014e-07	8.78164e-06	Down
C4B63_5g267	conserved hypothetical protein	32.1262	-1.30136	0.484497	-2.686	0.00723136	0.0409513	Down
C4B63_34g326	mucin TcSMUGL	570.981	-1.29905	0.183356	-7.08484	1.39207e-12	1.93116e-10	Down
C4B63_127g29	3-methylcrotonyl-CoA carboxylase	61.2986	-1.28997	0.433836	-2.9734	0.00294523	0.0206292	Down
C4B63_32g35	translationally controlled tumor protein (TCTP)	246.221	-1.27404	0.328419	-3.87932	0.00010475	0.00140828	Down
C4B63_38g144	mitochondrial carrier protein	543.711	-1.27149	0.357981	-3.55184	0.000382553	0.00404048	Down
C4B63_10g404	guanine deaminase	1552.53	-1.2714	0.21847	-5.81955	5.90054e-09	3.33176e-07	Down
C4B63_39g336	S-adenosylhomocysteine hydrolase	13590.1	-1.26247	0.217501	-5.80444	6.45826e-09	3.59143e-07	Down
C4B63_13g34	21 kDa cyclophilin	7278.55	-1.2597	0.253248	-4.97418	6.5523e-07	2.00823e-05	Down
C4B63_34g299	Mitochondrial outer membrane protein porin	546.39	-1.25128	0.214603	-5.83071	5.51928e-09	3.12851e-07	Down
C4B63_219g46	endoribonuclease L-PSP (pb5)	113.201	-1.23521	0.309555	-3.99027	6.59972e-05	0.000961215	Down
C4B63_306g8	mucin TcSMUGL	78.1329	-1.22822	0.468074	-2.62399	0.00869068	0.0470804	Down
C4B63_25g228	Putative uridine kinase C227.14	2507.85	-1.22807	0.172717	-7.11032	1.15778e-12	1.66641e-10	Down
C4B63_275g4c	calmodulin	388.949	-1.22575	0.262274	-4.67354	2.96047e-06	7.19581e-05	Down
C4B63_282g15	cation transporter	778.452	-1.21802	0.298906	-4.07491	4.60318e-05	0.000704685	Down
C4B63_5g795	O-phosphoseryl-tRNA(Sec) selenium transferase	102.913	-1.21374	0.255601	-4.74858	2.04846e-06	5.25759e-05	Down
C4B63_292g18	calmodulin	185.474	-1.2044	0.339803	-3.5444	0.000393507	0.00413535	Down
C4B63_34g290	glycerate kinase	488.526	-1.20333	0.30526	-3.94198	8.08109e-05	0.00113966	Down
C4B63_220g13	cyclophilin	1129.65	-1.20291	0.170158	-7.0694	1.55609e-12	2.11527e-10	Down
C4B63_23g1229c	ribosomal protein L39	3342.03	-1.19938	0.383727	-3.1256	0.00177445	0.0138768	Down
C4B63_68g123	retrotransposon hot spot protein (RHS)	63.8438	-1.19454	0.354767	-3.36713	0.000759561	0.00704874	Down
C4B63_42g70	p22 protein precursor	3689.97	-1.1862	0.17714	-6.69639	2.13624e-11	2.2086e-09	Down
C4B63_43g1065c	U6 snRNA-associated Sm-like protein LSm7p	359.903	-1.18522	0.387409	-3.05934	0.00221824	0.0164641	Down
C4B63_18g233	glyceraldehyde 3-phosphate dehydrogenase	644.972	-1.17334	0.299249	-3.92094	8.82026e-05	0.00122276	Down
C4B63_109g39	kinetoplast polyadenylation/uridylation factor 1	157.524	-1.15382	0.2929	-3.93929	8.17224e-05	0.0011503	Down
C4B63_51g207	conserved hypothetical protein	2480.58	-1.14631	0.1977	-5.79825	6.70107e-09	3.65719e-07	Down
C4B63_88g96	Mucin-associated surface protein (MASP)	87.4079	-1.14285	0.349178	-3.27297	0.00106424	0.00932224	Down
C4B63_32g225	3-hydroxy-3-methylglutaryl-CoA synthase	12543	-1.13436	0.205744	-5.51347	3.51836e-08	1.59917e-06	Down
C4B63_101g64	Mucin-associated surface protein (MASP)	73.4885	-1.13393	0.365548	-3.10199	0.00192225	0.014752	Down
C4B63_295g15	nucleosome assembly protein-like protein	1806.84	-1.13251	0.205992	-5.49785	3.84446e-08	1.73131e-06	Down
C4B63_18g287	heat shock 70 kDa protein, mitochondrial precursor	4634.22	-1.12978	0.197732	-5.71368	1.10556e-08	5.73524e-07	Down
C4B63_138g28	ef-hand protein 5	1160.78	-1.12589	0.187444	-6.00651	1.89561e-09	1.19021e-07	Down
C4B63_123g36	O-6 methyl-guanine alkyl transferase	747.631	-1.12403	0.214959	-5.22906	1.7037e-07	6.19111e-06	Down
C4B63_48g92	chaperonin HSP60, mitochondrial precursor	147.752	-1.12169	0.407098	-2.75532	0.00586341	0.0348646	Down
C4B63_38g229	target of rapamycin (TOR) kinase 1	44.1183	-1.11941	0.358957	-3.1185	0.00181774	0.0141197	Down
C4B63_184g39	heat shock protein DNAJ(fragment)	404.498	-1.11698	0.234155	-4.77025	1.83999e-06	4.75578e-05	Down
C4B63_23g153	unspecified product	44.1033	-1.113	0.37637	-2.9572	0.00310447	0.0214796	Down
C4B63_183g12	mitochondrial carrier protein	1254.02	-1.11205	0.258988	-4.29383	1.7562e-05	0.000314738	Down
C4B63_8g483	asparagine synthetase a	5504.31	-1.1005	0.169465	-6.49395	8.36146e-11	7.39486e-09	Down
C4B63_88g29	trans-sialidase, Group V	220.731	-1.1003	0.205853	-5.34507	9.03832e-08	3.62545e-06	Down
C4B63_32g30	translationally controlled tumor protein (TCTP)	361.244	-1.0925	0.239913	-4.55374	5.26993e-06	0.00011687	Down
C4B63_81g100	chaperonin HSP60, mitochondrial precursor	213.223	-1.09097	0.332414	-3.28195	0.00103092	0.00906969	Down
C4B63_56g54	UDP-glucuronic acid/UDP-N-acetylgalactosamine transporter	548.985	-1.0896	0.206213	-5.28387	1.26482e-07	4.77346e-06	Down
C4B63_24g298	CDP-diacylglycerol--inositol 3-phosphatidyltransferase	207.718	-1.08823	0.286055	-3.80427	0.000142222	0.00180933	Down
C4B63_5g794	conserved hypothetical protein	1369.83	-1.08715	0.206148	-5.27363	1.33753e-07	5.02208e-06	Down
C4B63_27g240	conserved hypothetical protein	157.971	-1.08008	0.226966	-4.75877	1.94778e-06	5.02556e-05	Down
C4B63_42g63	adenosine kinase	4159.13	-1.07759	0.241222	-4.46722	7.9241e-06	0.000165012	Down
C4B63_27g160	WD repeat-containing protein 74	1030.02	-1.07758	0.158072	-6.81703	9.29423e-12	1.0689e-09	Down
C4B63_109g57	unspecified product	46.4096	-1.076	0.399046	-2.69642	0.00700885	0.0399599	Down
C4B63_27g188	conserved hypothetical protein	505.28	-1.07326	0.158912	-6.75381	1.44015e-11	1.54327e-09	Down
C4B63_17g1078c	transmembrane protein	882.926	-1.0724	0.255145	-4.2031	2.63281e-05	0.000442752	Down
C4B63_34g109	conserved hypothetical protein	619.835	-1.06738	0.190469	-5.60395	2.09518e-08	1.01516e-06	Down
C4B63_42g42	co-chaperone GrpE	6846.6	-1.06544	0.197544	-5.39342	6.91305e-08	2.89624e-06	Down
C4B63_83g80	cytoplasmic l-asparaginase i-like protein	1641.93	-1.0574	0.216254	-4.88962	1.0103e-06	2.88754e-05	Down
C4B63_18g258	superoxide dismutase	380.909	-1.05725	0.291455	-3.62747	0.000286209	0.00319837	Down
C4B63_231g16	dispersed gene family protein 1 (DGF-1)	51.4978	-1.05537	0.34838	-3.02936	0.00245069	0.01782	Down
C4B63_18g288	heat shock 70 kDa protein, mitochondrial precursor	2886.18	-1.05346	0.173296	-6.07893	1.20984e-09	8.00074e-08	Down
C4B63_30g290	mercaptopyruvate sulfurtransferase	2430.38	-1.05127	0.164258	-6.40012	1.55257e-10	1.26629e-08	Down
C4B63_12g221	pyruvate phosphate dikinase	8178.93	-1.05066	0.246904	-4.25534	2.08734e-05	0.000362225	Down
C4B63_37g417	unspecified product	150.026	-1.04998	0.261293	-4.01842	5.85908e-05	0.000866235	Down
C4B63_27g162	conserved hypothetical protein	889.465	-1.04868	0.19167	-5.47129	4.46784e-08	1.98765e-06	Down
C4B63_101g65	unspecified product	59.5752	-1.04105	0.336412	-3.09456	0.00197103	0.0150321	Down
C4B63_127g56	inositol polyphosphate 1-phosphatase	567.397	-1.03972	0.182699	-5.69086	1.26399e-08	6.42097e-07	Down
C4B63_18g232	glyceraldehyde 3-phosphate dehydrogenase	4452.63	-1.0386	0.239636	-4.33407	1.4638e-05	0.000269637	Down
C4B63_56g32	GTPase	589.607	-1.03683	0.199989	-5.18444	2.16661e-07	7.57332e-06	Down
C4B63_261g22c	conserved hypothetical protein	1421.75	-1.03481	0.207334	-4.99105	6.00527e-07	1.85599e-05	Down
C4B63_18g254	conserved hypothetical protein	189.136	-1.02444	0.307204	-3.33472	0.000853844	0.00777141	Down
C4B63_122g16	oligopeptidase b	6658.87	-1.02361	0.134939	-7.58572	3.30653e-14	5.71097e-12	Down
C4B63_51g842c	Uncharacterized protein At2g34160	2346.37	-1.02157	0.200184	-5.10318	3.33995e-07	1.11015e-05	Down
C4B63_175g9	heat shock protein DNAJ	4024.7	-1.01593	0.166429	-6.10425	1.03284e-09	6.8923e-08	Down
C4B63_2g690	chaperonin alpha subunit	6525.76	-1.01528	0.190971	-5.31638	1.05851e-07	4.1218e-06	Down
C4B63_2g696	60S ribosomal protein L23	2062.97	-1.01118	0.190831	-5.29881	1.1656e-07	4.45629e-06	Down
C4B63_38g320c	conserved hypothetical protein	1426.9	-1.00984	0.157479	-6.41255	1.43105e-10	1.18029e-08	Down
C4B63_250g13	conserved hypothetical protein	127.773	-1.0079	0.360715	-2.79418	0.00520319	0.0317886	Down
C4B63_88g97	trans-sialidase, Group V	388.743	-1.00562	0.19557	-5.14201	2.71815e-07	9.28025e-06	Down
C4B63_7g210	Ribonuclease P protein subunit p25-like protein	4681.63	-1.00014	0.1737	-5.75788	8.5179e-09	4.51448e-07	Down
C4B63_127g35	peptidase	4834.43	-0.99979	0.119845	-8.34238	7.28075e-17	2.01677e-14	Down
C4B63_56g84	conserved hypothetical protein	955.091	-0.99969	0.163167	-6.12679	8.9671e-10	6.09472e-08	Down
C4B63_26g252	nucleosome assembly protein-like protein	1175.07	-0.997664	0.206404	-4.83355	1.34123e-06	3.65332e-05	Down
C4B63_39g1477c	40S ribosomal protein S27	115.089	-0.993694	0.323339	-3.07323	0.00211757	0.0158693	Down
C4B63_1g629	Mucin-associated surface protein (MASP)	156.679	-0.9897	0.372244	-2.65874	0.00784332	0.0436993	Down
C4B63_138g116c	calmodulin	326.173	-0.988522	0.257947	-3.83227	0.000126969	0.00164794	Down
C4B63_216g7	protein associated with differentiation 4	214.63	-0.987625	0.308474	-3.20164	0.00136646	0.0113257	Down
C4B63_27g179	Vacuolar transporter chaperone 4	2192.5	-0.985027	0.114072	-8.63516	5.86461e-18	2.20765e-15	Down
C4B63_18g1166c	conserved hypothetical protein	330.934	-0.983071	0.174136	-5.64541	1.64792e-08	8.22896e-07	Down
C4B63_12g1348c	60S ribosomal protein L28	3381.33	-0.978107	0.185995	-5.25879	1.45007e-07	5.38949e-06	Down
C4B63_91g35	GTPase	435.78	-0.975823	0.1935	-5.04302	4.5823e-07	1.46539e-05	Down
C4B63_150g12	trans-sialidase, Group V	157.478	-0.97349	0.270335	-3.60105	0.00031694	0.00346344	Down
C4B63_72g112	target of rapamycin (TOR) kinase 1	116.748	-0.973238	0.263785	-3.68951	0.000224688	0.0026347	Down
C4B63_62g350c	40S ribosomal protein S33	1597.74	-0.972113	0.195971	-4.96051	7.03092e-07	2.15044e-05	Down
C4B63_137g5	40S ribosomal protein S17	228.544	-0.969614	0.286267	-3.38709	0.000706373	0.0066391	Down
C4B63_18g257	conserved hypothetical protein	1250.77	-0.968317	0.176871	-5.47472	4.38215e-08	1.95545e-06	Down
C4B63_62g351c	40S ribosomal protein S33	5101.91	-0.961168	0.18211	-5.27796	1.30632e-07	4.91746e-06	Down
C4B63_6g2536c	histone H3	209.504	-0.959989	0.354696	-2.70652	0.00679935	0.0390377	Down
C4B63_149g20	cyclophilin	774.028	-0.956725	0.199112	-4.80495	1.54793e-06	4.10944e-05	Down
C4B63_92g26	unspecified product	56.6039	-0.951594	0.32335	-2.94293	0.00325127	0.0221699	Down
C4B63_162g32	60S ribosomal protein L44	2342.64	-0.950186	0.216312	-4.39266	1.11972e-05	0.000217443	Down
C4B63_361g13	conserved hypothetical protein	7930.59	-0.950143	0.137834	-6.89337	5.44878e-12	6.55685e-10	Down
C4B63_27g6	cleavage and polyadenylation specificity factor 30 kDa subunit	123.527	-0.945071	0.330452	-2.85994	0.00423722	0.0270699	Down
C4B63_1g70	mitochondrial RNA-binding protein 2	68.2251	-0.944151	0.295931	-3.19045	0.00142052	0.0116833	Down
C4B63_207g2	fibrillarin	438.779	-0.943773	0.183913	-5.13163	2.87244e-07	9.71667e-06	Down
C4B63_49g329c	centrin-4	322.645	-0.943571	0.302382	-3.12045	0.00180573	0.0140487	Down
C4B63_37g1436c	40S ribosomal protein S33	547.575	-0.943159	0.247088	-3.8171	0.000135029	0.00173021	Down
C4B63_7g341	ribosomal protein L21E (60S)	429.722	-0.942129	0.220749	-4.26788	1.97341e-05	0.0003449	Down
C4B63_7g344	ribosomal protein L21E (60S)	429.634	-0.941564	0.221067	-4.25918	2.05176e-05	0.000356894	Down
C4B63_4g72	fibrillarin	667.832	-0.940852	0.162263	-5.79832	6.69825e-09	3.65719e-07	Down
C4B63_7g313	amidinotransferase	7463.96	-0.940828	0.194865	-4.8281	1.37842e-06	3.71519e-05	Down
C4B63_181g1	conserved hypothetical protein	332.46	-0.939447	0.259826	-3.61568	0.000299561	0.00330901	Down
C4B63_12g220	pyruvate phosphate dikinase	16094.4	-0.935696	0.246186	-3.80077	0.000144249	0.00182878	Down
C4B63_27g229	cyclin 1	1843.36	-0.933627	0.119393	-7.81981	5.29045e-15	1.10956e-12	Down
C4B63_75g49	ribosomal protein L15	117.785	-0.932708	0.288434	-3.23369	0.00122202	0.0103631	Down
C4B63_330g3c	ribosomal protein S29	3324.85	-0.930516	0.193016	-4.82093	1.42894e-06	3.83483e-05	Down
C4B63_2g223	conserved hypothetical protein	2282.02	-0.930242	0.111965	-8.30833	9.70601e-17	2.63878e-14	Down
C4B63_233g19	ribosomal protein L15	1514.09	-0.926708	0.219792	-4.2163	2.48344e-05	0.000421983	Down
C4B63_56g86	methylthioadenosine phosphorylase	9650.39	-0.926071	0.148013	-6.25671	3.93193e-10	2.82964e-08	Down
C4B63_59g182	unspecified product	129.502	-0.925803	0.202968	-4.56133	5.08316e-06	0.000114085	Down
C4B63_7g343	beta-fructofuranosidase-like protein	492.142	-0.924881	0.256869	-3.60059	0.000317496	0.00346344	Down
C4B63_34g367	conserved hypothetical protein	483.378	-0.92168	0.189916	-4.8531	1.21547e-06	3.36052e-05	Down
C4B63_38g164	60S ribosomal protein L11	1166.7	-0.921143	0.238879	-3.8561	0.000115209	0.00151422	Down
C4B63_34g1211c	conserved hypothetical protein	3388.42	-0.919914	0.172172	-5.34298	9.1429e-08	3.65741e-06	Down
C4B63_127g27	Cilia- and flagella-associated protein 43	158.303	-0.919172	0.26021	-3.53242	0.000411773	0.00430573	Down
C4B63_24g1396c	conserved hypothetical protein	281.149	-0.918624	0.30613	-3.00077	0.00269302	0.0191973	Down
C4B63_38g161	60S ribosomal protein L11	1168.84	-0.917487	0.237568	-3.862	0.00011246	0.00148862	Down
C4B63_9g263	trypanothione synthetase	7054	-0.916978	0.203872	-4.4978	6.86602e-06	0.000146939	Down
C4B63_1g576	mucin TcMUCII	250.359	-0.916671	0.206966	-4.4291	9.46271e-06	0.000190827	Down
C4B63_33g276	trans-sialidase, Group VI	125.612	-0.91537	0.253643	-3.6089	0.000307503	0.00338268	Down
C4B63_19g167	eukaryotic translation initiation factor 5A	977.006	-0.913929	0.238093	-3.83854	0.000123767	0.00161369	Down
C4B63_78g23	nucleolar RNA-binding protein	4787.79	-0.912332	0.222407	-4.10208	4.09458e-05	0.000642915	Down
C4B63_5g62	Mucin-associated surface protein (MASP)	191.551	-0.912122	0.215104	-4.24038	2.23146e-05	0.000383799	Down
C4B63_56g85	conserved hypothetical protein	1909.11	-0.911976	0.163565	-5.57562	2.46655e-08	1.1757e-06	Down
C4B63_27g161	conserved hypothetical protein	1276.87	-0.909951	0.188355	-4.83103	1.35826e-06	3.6723e-05	Down
C4B63_34g118	conserved hypothetical protein	740.556	-0.909	0.105948	-8.57966	9.51507e-18	3.40709e-15	Down
C4B63_51g86	conserved hypothetical protein	2453.99	-0.905567	0.142495	-6.35506	2.08341e-10	1.62695e-08	Down
C4B63_266g2	unspecified product	80.2649	-0.905518	0.319602	-2.83326	0.00460752	0.0288949	Down
C4B63_148g62c	transmembrane protein	1921.94	-0.904966	0.217832	-4.15442	3.26113e-05	0.000530784	Down
C4B63_34g121	conserved hypothetical protein	180.194	-0.904913	0.200204	-4.51996	6.18503e-06	0.000134922	Down
C4B63_38g39	actin 3	971.19	-0.903708	0.227987	-3.96385	7.37497e-05	0.00105734	Down
C4B63_41g267	target of rapamycin (TOR) kinase 1	649.843	-0.903	0.185336	-4.87224	1.10342e-06	3.1082e-05	Down
C4B63_168g209c	40S ribosomal protein S23	87.7345	-0.901676	0.284632	-3.16787	0.00153561	0.0124006	Down
C4B63_18g201	conserved hypothetical protein	750.51	-0.901593	0.241443	-3.73419	0.00018832	0.00228301	Down
C4B63_34g104	Diphthine methyltransferase	913.566	-0.90116	0.126798	-7.10705	1.18545e-12	1.68968e-10	Down
C4B63_4g267	mitochondrial carrier protein	3614.83	-0.899745	0.122254	-7.35965	1.84396e-13	2.8799e-11	Down
C4B63_47g52	deoxyhypusine synthase	1121.66	-0.899547	0.191651	-4.69367	2.68346e-06	6.71139e-05	Down
C4B63_39g55	trans-sialidase, Group V	188.717	-0.898258	0.226273	-3.9698	7.19316e-05	0.00103532	Down
C4B63_88g57	conserved hypothetical protein	137.378	-0.89665	0.218844	-4.09721	4.1816e-05	0.000654172	Down
C4B63_43g90	retrotransposon hot spot protein (RHS)	163.585	-0.890213	0.25282	-3.52113	0.000429711	0.00445836	Down
C4B63_37g1437c	40S ribosomal protein S33	1212.12	-0.890165	0.178305	-4.99237	5.96432e-07	1.8473e-05	Down
C4B63_35g97	flagellar calcium-binding protein	240.251	-0.889928	0.263195	-3.38125	0.000721566	0.00676889	Down
C4B63_28g322	unspecified product	534.73	-0.889808	0.241486	-3.68471	0.000228959	0.00267369	Down
C4B63_46g99c	60S ribosomal protein L44	4434.99	-0.888928	0.118754	-7.48543	7.13124e-14	1.17633e-11	Down
C4B63_208g38	kinetoplastid kinetochore protein 8	504.047	-0.886373	0.179305	-4.94339	7.67769e-07	2.29564e-05	Down
C4B63_112g72	cystathionine beta-synthase	113.724	-0.883585	0.29998	-2.94548	0.0032245	0.0220283	Down
C4B63_18g204	3-hydroxy-3-methylglutaryl-CoA reductase	4109.16	-0.88321	0.114622	-7.70541	1.30425e-14	2.51943e-12	Down
C4B63_11g74	pyruvate dehydrogenase E1 beta subunit	4956.56	-0.878288	0.181707	-4.83354	1.34129e-06	3.65332e-05	Down
C4B63_6g315	heat shock protein 70 (hsp70)	90.3786	-0.877915	0.265781	-3.30315	0.000956061	0.00851695	Down
C4B63_98g27	retrotransposon hot spot protein (RHS)	93.4022	-0.877772	0.316539	-2.77303	0.00555374	0.0334295	Down
C4B63_151g47	unspecified product	108.623	-0.877064	0.309608	-2.83282	0.00461389	0.0289102	Down
C4B63_9g516	heat shock protein Hsp20	840.927	-0.876942	0.198917	-4.40857	1.04053e-05	0.000205621	Down
C4B63_12g240	40S ribosomal protein S15A	4046.1	-0.876704	0.147975	-5.92467	3.1292e-09	1.88278e-07	Down
C4B63_183g15	spermidine synthase	854.646	-0.876016	0.190081	-4.60864	4.05311e-06	9.44379e-05	Down
C4B63_2g1505c	60S ribosomal protein L37	6160.14	-0.875923	0.144167	-6.07577	1.23395e-09	8.0873e-08	Down
C4B63_6g130	heat shock protein 70 (hsp70)(fragment)	4749.7	-0.872548	0.257341	-3.39063	0.000697311	0.00657919	Down
C4B63_38g147	spermidine synthase	1462.14	-0.871528	0.178292	-4.88822	1.01754e-06	2.90067e-05	Down
C4B63_78g20	nucleolar RNA-binding protein	1830.44	-0.870609	0.245239	-3.55004	0.000385167	0.00406052	Down
C4B63_122g8	Protein UXT	250.487	-0.870454	0.226399	-3.84478	0.000120663	0.00157742	Down
C4B63_278g13	Enterin neuropeptides	287.158	-0.869747	0.213167	-4.08013	4.50111e-05	0.000694857	Down
C4B63_34g111	DNA-directed RNA polymerase III subunit rpc3	1057.56	-0.869714	0.147152	-5.91032	3.41436e-09	2.0294e-07	Down
C4B63_196g51	CDP-diacylglycerol--inositol 3-phosphatidyltransferase	664.107	-0.867805	0.204734	-4.2387	2.24813e-05	0.00038512	Down
C4B63_13g1488c	ribosomal protein L24	2472.91	-0.866884	0.185454	-4.67438	2.94836e-06	7.18721e-05	Down
C4B63_12g216	40S ribosomal protein S5	1771.87	-0.864876	0.234377	-3.69011	0.000224158	0.00263059	Down
C4B63_75g59	40S ribosomal protein S6	16818.9	-0.864249	0.152791	-5.65642	1.54566e-08	7.79788e-07	Down
C4B63_60g133	protein tyrosine phosphatase-like protein	2608.53	-0.863571	0.233843	-3.69295	0.000221667	0.0026097	Down
C4B63_4g86	60S ribosomal protein L17	3550.94	-0.861564	0.157692	-5.46358	4.66634e-08	2.06345e-06	Down
C4B63_34g106	conserved hypothetical protein	921.514	-0.861273	0.149653	-5.75512	8.65813e-09	4.5723e-07	Down
C4B63_13g195	ubiquitin/ribosomal protein S27a	8186.05	-0.859713	0.165193	-5.2043	1.94725e-07	6.90521e-06	Down
C4B63_80g21	Nucleoside diphosphate kinase	6387.3	-0.857622	0.221268	-3.87595	0.000106211	0.001424	Down
C4B63_69g26	endo-beta-N-acetylglucosaminidase	2134.85	-0.856919	0.200427	-4.27546	1.90742e-05	0.000335363	Down
C4B63_2g11	60S ribosomal protein L26	18121.3	-0.855199	0.166546	-5.1349	2.8229e-07	9.59329e-06	Down
C4B63_43g19c	40S ribosomal protein S23	136.373	-0.854548	0.260606	-3.27908	0.00104145	0.00913353	Down
C4B63_278g11	Glucose-dependent insulinotropic receptor	294.286	-0.854239	0.22329	-3.8257	0.000130403	0.00168081	Down
C4B63_91g38	ATP synthase F1, alpha subunit	197.771	-0.853832	0.293235	-2.91176	0.00359394	0.0237903	Down
C4B63_64g115	conserved hypothetical protein	368.18	-0.852683	0.202717	-4.20628	2.59613e-05	0.000437587	Down
C4B63_122g15	conserved hypothetical protein	126.907	-0.850721	0.272722	-3.11937	0.00181238	0.014093	Down
C4B63_75g47	60S ribosomal protein L5	2796.15	-0.846291	0.136229	-6.21229	5.22193e-10	3.66809e-08	Down
C4B63_56g60	nitroreductase	1317.92	-0.845895	0.127938	-6.61176	3.79768e-11	3.6923e-09	Down
C4B63_34g305	Kinetoplastid RNA editing protein 1	2585.3	-0.845394	0.143894	-5.8751	4.22582e-09	2.45696e-07	Down
C4B63_17g64	conserved hypothetical protein	437.864	-0.845112	0.235651	-3.58629	0.000335416	0.00363145	Down
C4B63_27g180	ATP-dependent protease ATPase subunit HslU2	4141.86	-0.844548	0.108715	-7.76847	7.94419e-15	1.59765e-12	Down
C4B63_147g273c	60S ribosomal protein L35	275.203	-0.843599	0.211154	-3.99519	6.46418e-05	0.000944285	Down
C4B63_18g255	unspecified product	512.011	-0.84046	0.130585	-6.43611	1.22577e-10	1.02248e-08	Down
C4B63_26g204	phosphomevalonate kinase protein	1695.81	-0.839101	0.18045	-4.65006	3.31843e-06	7.9345e-05	Down
C4B63_117g55	inosine-5'-monophosphate dehydrogenase	783.548	-0.835313	0.20097	-4.1564	3.23297e-05	0.00052737	Down
C4B63_12g1344c	60S ribosomal protein L28	2587.63	-0.834333	0.194804	-4.28294	1.84443e-05	0.000326243	Down
C4B63_35g189	eukaryotic translation initiation factor 1A	2645.42	-0.833863	0.177848	-4.68862	2.75048e-06	6.83244e-05	Down
C4B63_6g104	mitochondrial RNA binding protein	9870.22	-0.833661	0.193274	-4.31336	1.60794e-05	0.000292156	Down
C4B63_122g12	Domain of unknown function (DUF4464)	121.971	-0.831952	0.235599	-3.53122	0.000413648	0.00432225	Down
C4B63_5g772	conserved hypothetical protein	114.995	-0.831933	0.238625	-3.48636	0.000489634	0.00494382	Down
C4B63_48g159	25 kDa translation elongation factor 1-beta	6999.65	-0.831713	0.13755	-6.04663	1.47909e-09	9.44108e-08	Down
C4B63_27g210	Tetratricopeptide repeat protein 8	1100.71	-0.83115	0.109521	-7.58897	3.22448e-14	5.63554e-12	Down
C4B63_56g89	hook complex protein, conserved	2266.45	-0.830634	0.0827933	-10.0326	1.09564e-23	6.70212e-21	Down
C4B63_27g189	cdc2-related kinase 12	3103.13	-0.829415	0.110374	-7.51462	5.70786e-14	9.52239e-12	Down
C4B63_367g6	unspecified product	913.905	-0.829194	0.312935	-2.64974	0.00805549	0.0446611	Down
C4B63_92g67	kinetoplastid kinetochore protein 8	153.777	-0.828798	0.306764	-2.70175	0.0068976	0.0394944	Down
C4B63_91g75	Mucin-associated surface protein (MASP)	386.195	-0.827631	0.174483	-4.74332	2.10246e-06	5.36964e-05	Down
C4B63_138g27	calmodulin	2369.74	-0.827481	0.220294	-3.75625	0.000172476	0.00213501	Down
C4B63_9g2155c	ribosomal protein L27	1379.15	-0.827377	0.188735	-4.3838	1.16629e-05	0.000224114	Down
C4B63_54g87c	60S ribosomal protein L30	4196.82	-0.827145	0.171163	-4.83249	1.34839e-06	3.66393e-05	Down
C4B63_13g234	40S ribosomal protein S18	91.8278	-0.826622	0.251299	-3.2894	0.00100403	0.00887426	Down
C4B63_122g10	conserved hypothetical protein	264.313	-0.824065	0.184497	-4.46656	7.94873e-06	0.000165291	Down
C4B63_34g1250c	conserved hypothetical protein	631.53	-0.821793	0.176945	-4.64435	3.41151e-06	8.10426e-05	Down
C4B63_220g12	peroxidoxin	1106.37	-0.819625	0.186407	-4.39696	1.09775e-05	0.00021475	Down
C4B63_2g1123c	small nuclear ribonucleoprotein Sm-F	1121.32	-0.818516	0.158067	-5.17829	2.23929e-07	7.79232e-06	Down
C4B63_220g10	conserved hypothetical protein	85.4077	-0.817792	0.30562	-2.67585	0.00745405	0.0419444	Down
C4B63_2g430	heat shock protein	11108.3	-0.817526	0.165514	-4.93931	7.83987e-07	2.3299e-05	Down
C4B63_60g172	conserved hypothetical protein	709.753	-0.816139	0.187298	-4.35742	1.31602e-05	0.000246121	Down
C4B63_47g53	deoxyhypusine synthase	1138.73	-0.814986	0.20721	-3.93314	8.38444e-05	0.00117662	Down
C4B63_27g176	conserved hypothetical protein	751.903	-0.814752	0.153215	-5.31771	1.0508e-07	4.11381e-06	Down
C4B63_85g45	ribosomal protein S7	2302.11	-0.81304	0.150642	-5.39718	6.76962e-08	2.86412e-06	Down
C4B63_7g340	beta-fructofuranosidase-like protein	523.319	-0.812638	0.272722	-2.97973	0.00288501	0.0203425	Down
C4B63_72g542c	RNA-binding protein	95.635	-0.810783	0.263541	-3.07649	0.0020945	0.0157539	Down
C4B63_2g303	Mitochondrial import receptor subunit ATOM40	3438.07	-0.809302	0.12923	-6.26248	3.78896e-10	2.74018e-08	Down
C4B63_127g59	nucleoporin (NUP54/57)	84.9064	-0.809021	0.300904	-2.68864	0.00717443	0.0406985	Down
C4B63_134g73	conserved hypothetical protein	79.2565	-0.807883	0.252396	-3.20086	0.0013702	0.0113393	Down
C4B63_56g68	conserved hypothetical protein	489.852	-0.807115	0.165759	-4.86921	1.12047e-06	3.14523e-05	Down
C4B63_207g13	prostaglandin F synthase	23999	-0.80496	0.23746	-3.38987	0.000699254	0.00659329	Down
C4B63_34g103	Hsp70-Hsp90 organizing protein 2	2035.99	-0.80466	0.135317	-5.9465	2.73945e-09	1.67574e-07	Down
C4B63_13g192	Elongation factor G1, mitochondrial	6820.35	-0.804343	0.17148	-4.6906	2.72402e-06	6.7902e-05	Down
C4B63_56g97	conserved hypothetical protein	1946.82	-0.803908	0.205623	-3.90962	9.24416e-05	0.00127311	Down
C4B63_12g362	UDP-Gal or UDP-GlcNAc-dependent glycosyltransferase	209.45	-0.802804	0.270196	-2.9712	0.00296641	0.0207282	Down
C4B63_40g46	ATP-dependent protease subunit HslV	3206.7	-0.80254	0.143882	-5.57778	2.4361e-08	1.16721e-06	Down
C4B63_35g353	unspecified product	214.998	-0.802232	0.287408	-2.79126	0.00525032	0.0319806	Down
C4B63_63g46	2,3-bisphosphoglycerate-independent phosphoglycerate mutase	3693.11	-0.801379	0.227725	-3.51906	0.000433083	0.00448552	Down
C4B63_57g98	succinyl-CoA ligase	13411.9	-0.801316	0.175698	-4.56076	5.09679e-06	0.000114085	Down
C4B63_292g76c	calmodulin	430.105	-0.801242	0.2038	-3.93152	8.4412e-05	0.00118249	Down
C4B63_9g273	Phosphoenolpyruvate carboxykinase [ATP], glycosomal	832.381	-0.799331	0.123649	-6.46452	1.01619e-10	8.77574e-09	Down
C4B63_260g15	inosine-5'-monophosphate dehydrogenase	154.305	-0.798184	0.207157	-3.85303	0.000116663	0.00153059	Down
C4B63_88g25	unspecified product	400.118	-0.79763	0.218196	-3.65557	0.000256616	0.00292953	Down
C4B63_27g130	dispersed gene family protein 1 (DGF-1)	150.44	-0.796423	0.277096	-2.87418	0.00405077	0.0262128	Down
C4B63_18g144	60S ribosomal protein L9	11553.2	-0.794575	0.133957	-5.93158	3.00033e-09	1.82016e-07	Down
C4B63_75g48	60S ribosomal protein L5	1282.86	-0.793254	0.185923	-4.26657	1.98504e-05	0.00034652	Down
C4B63_6g98	RNA polymerase I	1404.16	-0.791577	0.199339	-3.971	7.15709e-05	0.00103197	Down
C4B63_19g183	cyclophilin a	35913.7	-0.790798	0.193656	-4.08351	4.43607e-05	0.0006864	Down
C4B63_304g13	nucleosome assembly protein	1109.07	-0.790797	0.140972	-5.60959	2.02808e-08	9.89176e-07	Down
C4B63_9g484	5-methylcytosine rRNA methyltransferase NSUN4	910.604	-0.786238	0.189603	-4.14675	3.37222e-05	0.000546441	Down
C4B63_11g70	mitochondrial RNA binding complex 1 subunit	1487.6	-0.785747	0.221817	-3.54233	0.000396613	0.00415906	Down
C4B63_34g308	ribosomal RNA methyltransferase	1208.23	-0.784	0.118121	-6.63725	3.19593e-11	3.18819e-09	Down
C4B63_23g248	inorganic pyrophosphatase	1499.04	-0.783566	0.193277	-4.05412	5.03237e-05	0.000760868	Down
C4B63_13g235	40S ribosomal protein S18	81.0074	-0.783495	0.282002	-2.77834	0.00546382	0.0330508	Down
C4B63_1g746	mucin TcMUCII	130.455	-0.782939	0.244116	-3.20724	0.00134013	0.0111407	Down
C4B63_12g153	metallo-peptidase, Clan MF, Family M17	4336	-0.782808	0.124425	-6.29139	3.1464e-10	2.33294e-08	Down
C4B63_12g295	GTP-binding nuclear protein rtb2	6571.4	-0.782797	0.178781	-4.37851	1.19491e-05	0.000227373	Down
C4B63_127g34	chaperone DNAJ protein	1130.19	-0.781627	0.222119	-3.51896	0.000433245	0.00448552	Down
C4B63_263g7	ruvB-like DNA helicase	654.285	-0.781354	0.205495	-3.8023	0.000143357	0.00181904	Down
C4B63_117g62	dispersed gene family protein 1 (DGF-1)	622.38	-0.781093	0.182758	-4.27393	1.92057e-05	0.000336869	Down
C4B63_27g199	conserved hypothetical protein	404.051	-0.780933	0.159161	-4.90655	9.26941e-07	2.70029e-05	Down
C4B63_38g167	spermidine synthase	1853.08	-0.779434	0.148817	-5.23754	1.62734e-07	5.97276e-06	Down
C4B63_92g69	Endoplasmic reticulum-Golgi intermediate compartment protein 3	180.945	-0.779259	0.27287	-2.85579	0.00429303	0.0273124	Down
C4B63_11g473	DNL-type zinc finger protein	1441.2	-0.778214	0.154497	-5.03707	4.72724e-07	1.50543e-05	Down
C4B63_13g241	40S ribosomal protein S10	4021.07	-0.777812	0.201617	-3.85788	0.000114376	0.00150867	Down
C4B63_30g166	60S ribosomal protein L19	161.405	-0.774431	0.196245	-3.94625	7.93832e-05	0.00112276	Down
C4B63_24g1404c	60S ribosomal protein L35	493.423	-0.773899	0.18986	-4.07616	4.57851e-05	0.000703109	Down
C4B63_55g56	conserved hypothetical protein	2585.58	-0.773248	0.112943	-6.84633	7.57685e-12	8.89886e-10	Down
C4B63_7g229	Probable 18S rRNA (guanine-N(7))-methyltransferase	1198.46	-0.772642	0.110904	-6.96675	3.24349e-12	4.17699e-10	Down
C4B63_27g194	DNA photolyase	1925.41	-0.772124	0.101073	-7.63924	2.18503e-14	4.05814e-12	Down
C4B63_42g1177c	conserved hypothetical protein	1051.63	-0.76874	0.196011	-3.92193	8.7841e-05	0.00122005	Down
C4B63_255g20	target of rapamycin (TOR) kinase 1	489.273	-0.767846	0.226674	-3.38745	0.000705448	0.00663655	Down
C4B63_23g196	60S ribosomal protein L13	3809.38	-0.766974	0.145636	-5.26637	1.39148e-07	5.18484e-06	Down
C4B63_46g30	Ran-binding protein 1	3041.36	-0.766813	0.222418	-3.44762	0.000565544	0.00551677	Down
C4B63_235g5	ubiquinone biosynthesis protein-like protein	182.823	-0.765691	0.193375	-3.95961	7.50718e-05	0.00107211	Down
C4B63_243g11	conserved hypothetical protein	451.968	-0.765648	0.143505	-5.33535	9.53611e-08	3.76632e-06	Down
C4B63_243g8	conserved hypothetical protein	466.475	-0.765196	0.180696	-4.23472	2.28835e-05	0.000391553	Down
C4B63_83g62	60S ribosomal protein L13a	10197.3	-0.764558	0.146624	-5.2144	1.8441e-07	6.60323e-06	Down
C4B63_165g17	retrotransposon hot spot protein (RHS)	728.448	-0.764024	0.217756	-3.50863	0.000450418	0.00461773	Down
C4B63_4g454	nucleosome assembly protein	281.742	-0.762965	0.196984	-3.87323	0.000107401	0.00143212	Down
C4B63_252g9	ubiquitin carboxyl-terminal hydrolase	466.677	-0.761649	0.255862	-2.9768	0.00291279	0.02049	Down
C4B63_34g306	Kinetoplastid RNA editing protein 1(fragment)	1272.01	-0.761626	0.162377	-4.69047	2.72572e-06	6.7902e-05	Down
C4B63_26g205	proliferative cell nuclear antigen (PCNA)	3001.62	-0.761436	0.165217	-4.6087	4.05203e-06	9.44379e-05	Down
C4B63_8g2697c	ATPase subunit 9	6969.34	-0.760909	0.255941	-2.97298	0.00294924	0.0206376	Down
C4B63_27g186	conserved hypothetical protein	2128.87	-0.76073	0.10993	-6.92016	4.51147e-12	5.56579e-10	Down
C4B63_31g229	orotidine-5-phosphate decarboxylase/orotate phosphoribosyltransferase	141.328	-0.760468	0.265858	-2.86043	0.00423064	0.0270396	Down
C4B63_7g443	target of rapamycin (TOR) kinase 1	920.692	-0.758598	0.112291	-6.75564	1.42202e-11	1.53505e-09	Down
C4B63_6g146	haloacid dehalogenase-like hydrolase	290.952	-0.756512	0.264336	-2.86194	0.0042106	0.0269377	Down
C4B63_28g114	triosephosphate isomerase	4936.9	-0.756401	0.171128	-4.4201	9.86561e-06	0.000198407	Down
C4B63_19g166	eukaryotic translation initiation factor 5A	5615.28	-0.756034	0.185631	-4.07278	4.64548e-05	0.00071042	Down
C4B63_56g51	RNA-binding protein	453.665	-0.755885	0.194459	-3.88712	0.000101439	0.0013713	Down
C4B63_56g74	conserved hypothetical protein	676.316	-0.755081	0.114262	-6.60831	3.88736e-11	3.75463e-09	Down
C4B63_3g1116	Uncharacterized membrane protein C365.16	1490.76	-0.754951	0.167343	-4.51141	6.43992e-06	0.000139241	Down
C4B63_24g359	unspecified product	556.111	-0.754477	0.264366	-2.85391	0.00431848	0.0274576	Down
C4B63_79g20	conserved hypothetical protein	2083.62	-0.75439	0.172623	-4.37016	1.24158e-05	0.000234289	Down
C4B63_12g330	ATP synthase subunit beta, mitochondrial	12745.3	-0.753771	0.205877	-3.66127	0.000250967	0.00288072	Down
C4B63_173g5	ribosomal RNA processing protein 41B	337.743	-0.753615	0.193537	-3.89391	9.86394e-05	0.00134459	Down
C4B63_51g451c	40S ribosomal protein S12	8457.96	-0.753146	0.169764	-4.43643	9.1462e-06	0.000185977	Down
C4B63_21g98	conserved hypothetical protein	3636.87	-0.751879	0.139093	-5.40559	6.45952e-08	2.75675e-06	Down
C4B63_27g166	RNA helicase	2622.82	-0.751157	0.0907266	-8.27934	1.23862e-16	3.24719e-14	Down
C4B63_56g90	conserved hypothetical protein	2259.6	-0.750896	0.156714	-4.7915	1.65537e-06	4.33972e-05	Down
C4B63_3g1129	conserved hypothetical protein	174.534	-0.750881	0.209472	-3.58464	0.000337538	0.00364368	Down
C4B63_58g38	conserved hypothetical protein	6364.71	-0.75078	0.211557	-3.54882	0.000386958	0.00407235	Down
C4B63_34g107	Nop14-like family	2654.76	-0.749907	0.133216	-5.62924	1.81005e-08	8.88739e-07	Down
C4B63_78g25	nucleolar RNA-binding protein	6978.75	-0.749149	0.15011	-4.99065	6.01766e-07	1.85599e-05	Down
C4B63_40g162	exosome-associated protein 4	541.492	-0.749038	0.1863	-4.02061	5.80475e-05	0.000859067	Down
C4B63_8g556	60S ribosomal protein L7	2820.27	-0.748528	0.169646	-4.4123	1.02277e-05	0.000203183	Down
C4B63_8g555	60S ribosomal protein L7	1694.8	-0.747388	0.188572	-3.96342	7.3885e-05	0.00105825	Down
C4B63_153g280c	RNA-binding protein	291.203	-0.747004	0.264506	-2.82415	0.00474069	0.0295784	Down
C4B63_43g125	centromere/microtubule binding protein cbf5	2363.84	-0.746963	0.168438	-4.43465	9.22199e-06	0.000187	Down
C4B63_56g100	ATPase	450.845	-0.74688	0.146594	-5.09488	3.48957e-07	1.14609e-05	Down
C4B63_27g182	DNA replication licensing factor MCM4	1219.71	-0.745854	0.096505	-7.72865	1.0869e-14	2.15631e-12	Down
C4B63_207g16	40S ribosomal protein S2	438.958	-0.745475	0.134793	-5.5305	3.19324e-08	1.47421e-06	Down
C4B63_98g16	surface protease GP63	589.684	-0.744638	0.15146	-4.9164	8.81498e-07	2.57794e-05	Down
C4B63_6g148	haloacid dehalogenase-like hydrolase	258.71	-0.744629	0.284959	-2.61311	0.00897225	0.0482851	Down
C4B63_9g2158c	ribosomal protein L27	2938.02	-0.744208	0.174862	-4.25598	2.08132e-05	0.000361608	Down
C4B63_56g76	S-adenosyl-L-methionine-dependent tRNA 4-demethylwyosine synthase	1648.06	-0.741068	0.114826	-6.45386	1.0904e-10	9.25325e-09	Down
C4B63_20g10	D-isomer specific 2-hydroxyacid dehydrogenase-protein	1674.63	-0.740844	0.202285	-3.66238	0.000249887	0.00287282	Down
C4B63_34g229	conserved hypothetical protein	1194.46	-0.738349	0.142168	-5.19351	2.0637e-07	7.24814e-06	Down
C4B63_11g71	conserved hypothetical protein	2309.78	-0.738285	0.151978	-4.85786	1.18664e-06	3.28915e-05	Down
C4B63_70g111	pumilio-repeat, RNA-binding protein	1226.09	-0.737179	0.121352	-6.07474	1.24189e-09	8.10318e-08	Down
C4B63_83g73	ribonucleoprotein p18, mitochondrial precursor	8885.34	-0.736657	0.202442	-3.63886	0.000273847	0.00309257	Down
C4B63_149g19	peroxidoxin	2581.02	-0.736208	0.164429	-4.47737	7.55678e-06	0.000159398	Down
C4B63_30g161	glutamine synthetase	663.26	-0.736007	0.210231	-3.50095	0.000463608	0.0047288	Down
C4B63_7g74	centrin	1182.48	-0.735764	0.167388	-4.39556	1.10487e-05	0.000215127	Down
C4B63_34g300	conserved hypothetical protein	1832.7	-0.73546	0.0985546	-7.46246	8.49199e-14	1.37001e-11	Down
C4B63_2g517	60S acidic ribosomal protein	2560.9	-0.732467	0.135815	-5.39312	6.92447e-08	2.89624e-06	Down
C4B63_308g4	kinetoplastid kinetochore protein 8	187.098	-0.732297	0.244568	-2.99425	0.00275119	0.0195594	Down
C4B63_30g190	60S ribosomal protein L23a	11294.1	-0.732291	0.165868	-4.4149	1.01056e-05	0.000201878	Down
C4B63_8g2554c	40S ribosomal protein S16	5002.54	-0.731109	0.0874069	-8.36443	6.04066e-17	1.73888e-14	Down
C4B63_6g118	Mitochondrial import receptor subunit ATOM46	3743.05	-0.730055	0.117134	-6.23263	4.58676e-10	3.25305e-08	Down
C4B63_41g81	UPF0587 protein F46B6.12	1208.39	-0.729684	0.211068	-3.4571	0.000546021	0.00536915	Down
C4B63_1g52	Dual specificity protein phosphatase 12	234.863	-0.72952	0.224971	-3.24273	0.0011839	0.0101228	Down
C4B63_32g186	Mucin-associated surface protein (MASP)	294.139	-0.729363	0.266945	-2.73226	0.00629015	0.0367911	Down
C4B63_9g396	sedoheptulose-1,7-bisphosphatase	1891.19	-0.728816	0.149976	-4.85954	1.17659e-06	3.27149e-05	Down
C4B63_208g31	conserved hypothetical protein	196.758	-0.728438	0.208076	-3.50082	0.000463829	0.0047288	Down
C4B63_44g211	mevalonate kinase	4339.54	-0.728217	0.187208	-3.88988	0.000100295	0.00135833	Down
C4B63_56g94	conserved hypothetical protein	1736.21	-0.72814	0.197943	-3.67854	0.000234571	0.00272232	Down
C4B63_333g15	alpha tubulin	7032.56	-0.727006	0.24196	-3.00465	0.00265884	0.0189856	Down
C4B63_70g112	pumilio-repeat, RNA-binding protein(fragment)	931.334	-0.726565	0.17493	-4.15346	3.2749e-05	0.000532435	Down
C4B63_206g148c	ribosomal protein L38	217.547	-0.725631	0.230001	-3.15491	0.00160548	0.0128168	Down
C4B63_2g760	60S ribosomal subunit protein L31	3680.17	-0.723587	0.197871	-3.65685	0.000255329	0.00292166	Down
C4B63_42g251	conserved hypothetical protein	4137.11	-0.723212	0.197511	-3.66163	0.000250618	0.00287896	Down
C4B63_56g82	mitochondrial glycoprotein-like protein	1603.93	-0.722619	0.114024	-6.33743	2.33636e-10	1.79188e-08	Down
C4B63_2g759	60S ribosomal subunit protein L31	4260.13	-0.721996	0.201397	-3.58494	0.000337161	0.00364228	Down
C4B63_4g508	peptidyl-prolyl cis-trans isomerase	1741.03	-0.721593	0.209047	-3.45182	0.000556813	0.00544972	Down
C4B63_2g509	arginyl-tRNA synthetase	2149.2	-0.72144	0.0934021	-7.72403	1.12711e-14	2.20628e-12	Down
C4B63_27g235	palmitoyl acyltransferase 5	1426.88	-0.721037	0.157058	-4.59091	4.41311e-06	0.000101075	Down
C4B63_29g6	EEF1A lysine methyltransferase 4	1009.55	-0.719971	0.156914	-4.58832	4.46817e-06	0.000102017	Down
C4B63_306g10	protein kinase	401.619	-0.719819	0.207203	-3.47397	0.000512817	0.00513552	Down
C4B63_10g167	conserved hypothetical protein	4153.56	-0.718922	0.229682	-3.13008	0.00174761	0.0137128	Down
C4B63_23g71	conserved hypothetical protein	1206.85	-0.717874	0.174307	-4.11845	3.81428e-05	0.000603421	Down
C4B63_243g7	conserved hypothetical protein	1294.25	-0.717583	0.118355	-6.063	1.33608e-09	8.60307e-08	Down
C4B63_333g13	alpha tubulin	24712.5	-0.716709	0.188652	-3.79911	0.000145215	0.00183627	Down
C4B63_27g178	UPF0602 protein C4orf47 homolog	2708.02	-0.715987	0.117936	-6.071	1.27118e-09	8.25758e-08	Down
C4B63_18g811c	40S ribosomal protein S14	7355.36	-0.714099	0.152421	-4.68503	2.79916e-06	6.91827e-05	Down
C4B63_27g183	conserved hypothetical protein	1241.58	-0.712809	0.12965	-5.49794	3.84256e-08	1.73131e-06	Down
C4B63_8g194	conserved hypothetical protein	2024.85	-0.712313	0.126237	-5.64267	1.6743e-08	8.30417e-07	Down
C4B63_35g130	orotidine-5-phosphate decarboxylase/orotate phosphoribosyltransferase	542.792	-0.711757	0.180226	-3.94924	7.83987e-05	0.00111205	Down
C4B63_35g364	unspecified product	507.503	-0.711398	0.250347	-2.84165	0.00448805	0.028315	Down
C4B63_17g90	T-complex protein 1, beta subunit	5412.74	-0.710454	0.19584	-3.62772	0.000285933	0.00319837	Down
C4B63_38g69	chaperone DNAJ protein	3966.64	-0.710051	0.146043	-4.86194	1.1624e-06	3.24435e-05	Down
C4B63_13g171	N-acetylglucosamine-6-phosphate deacetylase-like protein	5539.63	-0.707883	0.138291	-5.11879	3.07498e-07	1.03068e-05	Down
C4B63_70g61	RNA recognition motif. (a.k.a. RRM, RBD, or RNP domain)	1059.71	-0.707747	0.152641	-4.63669	3.54031e-06	8.38312e-05	Down
C4B63_29g358	unspecified product	75.9398	-0.705186	0.270895	-2.60317	0.00923652	0.0493635	Down
C4B63_8g559	Adenine phosphoribosyltransferase	2706.2	-0.704921	0.166271	-4.23959	2.23933e-05	0.00038451	Down
C4B63_30g125	zinc-finger protein	201.893	-0.704753	0.256361	-2.74906	0.00597665	0.0354332	Down
C4B63_212g18	40S ribosomal protein S21	779.74	-0.704134	0.230991	-3.04832	0.00230122	0.0169514	Down
C4B63_27g173	kinesin	3701.4	-0.702811	0.103777	-6.77233	1.26724e-11	1.39883e-09	Down
C4B63_6g2282c	conserved hypothetical protein	1477.01	-0.700182	0.201917	-3.46767	0.00052499	0.00522534	Down
C4B63_4g131	mitochondrial carrier protein	1904.99	-0.699818	0.160279	-4.36625	1.26395e-05	0.000237801	Down
C4B63_8g195	conserved hypothetical protein	1553.24	-0.699453	0.174647	-4.00496	6.20268e-05	0.000910616	Down
C4B63_27g204	kinetoplastid kinetochore protein 10	776.472	-0.698945	0.110736	-6.31179	2.75818e-10	2.05547e-08	Down
C4B63_358g15	UDP-Gal or UDP-GlcNAc-dependent glycosyltransferase	178.361	-0.698183	0.206094	-3.38769	0.000704828	0.00663655	Down
C4B63_27g238	Methyltransferase tRNA wybutosine-synthesizing protein	896.378	-0.695192	0.106594	-6.52189	6.94246e-11	6.2529e-09	Down
C4B63_34g291	conserved hypothetical protein	1011.05	-0.694972	0.150589	-4.61504	3.93028e-06	9.23208e-05	Down
C4B63_20g213	enoyl-CoA hydratase/isomerase family protein	2011.98	-0.694515	0.244589	-2.83952	0.00451815	0.0284473	Down
C4B63_2g786	ubiquitin-activating enzyme E1	10022.5	-0.694138	0.141158	-4.91746	8.76734e-07	2.56913e-05	Down
C4B63_58g143	Lupus La protein homolog	3462.03	-0.694083	0.11668	-5.9486	2.70454e-09	1.66131e-07	Down
C4B63_27g181	cysteine peptidase, Clan CA, family C19	2778.14	-0.693967	0.106295	-6.52868	6.6351e-11	6.01296e-09	Down
C4B63_143g20	glutamine synthetase	779.484	-0.693962	0.257355	-2.69652	0.00700685	0.0399599	Down
C4B63_56g64	Present in the outer mitochondrial membrane proteome 37	1890.53	-0.693895	0.0980202	-7.0791	1.45089e-12	1.9907e-10	Down
C4B63_4g188	Elongation factor Tu, mitochondrial	7347.85	-0.693642	0.193836	-3.57849	0.000345587	0.00371689	Down
C4B63_102g44	hypoxanthine-guanine phosphoribosyltransferase	353.682	-0.69332	0.162669	-4.26216	2.02463e-05	0.000352592	Down
C4B63_34g315	[Skp1-protein]-hydroxyproline N-acetylglucosaminyltransferase	3392.68	-0.692725	0.138698	-4.99449	5.89928e-07	1.83102e-05	Down
C4B63_68g70	neutral sphingomyelinase activation associated factor-like protein	272.273	-0.691154	0.239622	-2.88436	0.00392215	0.0256258	Down
C4B63_6g532	Putative trans-acting enoyl reductase MT2525	6943.3	-0.690952	0.199572	-3.46217	0.00053583	0.0052916	Down
C4B63_56g48	Conserved oligomeric Golgi complex subunit 4	2351.77	-0.690908	0.104761	-6.59507	4.25062e-11	4.07865e-09	Down
C4B63_27g200	conserved hypothetical protein	3186.07	-0.689419	0.0812138	-8.48894	2.08532e-17	6.80324e-15	Down
C4B63_212g19	40S ribosomal protein S21	240.143	-0.689253	0.258373	-2.66766	0.00763807	0.0427179	Down
C4B63_11g9	eukaryotic translation initiation factor 3 subunit j	2891.95	-0.688987	0.146383	-4.70676	2.51689e-06	6.33798e-05	Down
C4B63_7g316	ruvB-like DNA helicase	1427.94	-0.688343	0.169116	-4.07025	4.69635e-05	0.000717453	Down
C4B63_18g256	conserved hypothetical protein	850.494	-0.687981	0.151768	-4.53312	5.8118e-06	0.000128305	Down
C4B63_56g47	conserved hypothetical protein	886.696	-0.68756	0.116603	-5.89662	3.71029e-09	2.18758e-07	Down
C4B63_18g178	conserved hypothetical protein	704.107	-0.687185	0.224304	-3.06363	0.00218669	0.0162876	Down
C4B63_8g476	40S ribosomal protein S16	2631.02	-0.687035	0.15966	-4.30312	1.68412e-05	0.000303369	Down
C4B63_46g77	40S ribosomal protein S4	247.012	-0.686562	0.221499	-3.09961	0.00193774	0.0148286	Down
C4B63_26g268	40S ribosomal protein S3	8398.77	-0.686166	0.144525	-4.74774	2.05706e-06	5.27045e-05	Down
C4B63_56g67	Sperm-tail PG-rich repeat-containing protein 2	865.807	-0.685158	0.148678	-4.60834	4.05901e-06	9.44379e-05	Down
C4B63_16g155	dehydrogenases/reductases (SDR)	10402.4	-0.685099	0.208111	-3.29198	0.000994844	0.00881272	Down
C4B63_21g281	DNA repair and recombination helicase protein PIF5	3860.24	-0.68504	0.231141	-2.96373	0.00303931	0.021147	Down
C4B63_9g388	ABC transporter family-like protein	612.315	-0.684728	0.211895	-3.23144	0.00123166	0.0104159	Down
C4B63_21g41	conserved hypothetical protein	1015.04	-0.684603	0.231071	-2.96274	0.00304917	0.0211955	Down
C4B63_2g174	polyadenylate-binding protein 1	9967.93	-0.683892	0.179997	-3.79947	0.000145006	0.0018352	Down
C4B63_34g292	conserved hypothetical protein	1060.85	-0.683588	0.131109	-5.21391	1.849e-07	6.60466e-06	Down
C4B63_42g242	2-hydroxy-3-oxopropionate reductase	7486.43	-0.683252	0.157984	-4.32481	1.5266e-05	0.000279104	Down
C4B63_174g5	dispersed gene family protein 1 (DGF-1)	355.915	-0.681463	0.259303	-2.62806	0.00858744	0.0466904	Down
C4B63_19g26	guide RNA-binding protein of 21 kDa	4624.04	-0.681169	0.181142	-3.76042	0.000169631	0.00210156	Down
C4B63_54g23	enoyl-CoA hydratase/isomerase family protein	3670.96	-0.680985	0.136831	-4.97685	6.46278e-07	1.98494e-05	Down
C4B63_6g2300c	ribosomal protein S26	6852.88	-0.680727	0.175706	-3.87425	0.000106955	0.00143006	Down
C4B63_51g844c	conserved hypothetical protein	4970.28	-0.680213	0.148057	-4.59428	4.34243e-06	9.96112e-05	Down
C4B63_280g18	retrotransposon hot spot (RHS) protein	1366.09	-0.679909	0.152297	-4.46435	8.0311e-06	0.000166297	Down
C4B63_2g543	carnitine O-acetyltransferase	963.333	-0.679794	0.107297	-6.33565	2.36344e-10	1.79781e-08	Down
C4B63_198g15	conserved hypothetical protein	312.344	-0.679267	0.220266	-3.08385	0.00204344	0.0154399	Down
C4B63_7g233	ribosomal protein S19	9461.09	-0.679243	0.154705	-4.39056	1.13061e-05	0.000218978	Down
C4B63_55g190	unspecified product	528.852	-0.678159	0.251683	-2.6945	0.00704938	0.0401443	Down
C4B63_1g654	mucin TcMUCII	141.727	-0.677978	0.256241	-2.64587	0.00814819	0.045039	Down
C4B63_76g487c	conserved hypothetical protein	771.992	-0.677874	0.197254	-3.43655	0.000589166	0.00570936	Down
C4B63_24g1406c	60S ribosomal protein L35	142.578	-0.677294	0.239552	-2.82734	0.00469365	0.0293348	Down
C4B63_33g4	ATPase	411.061	-0.677197	0.162359	-4.17099	3.03278e-05	0.000499711	Down
C4B63_133g58	heat shock protein 70 (hsp70)	346.126	-0.677111	0.24965	-2.71224	0.00668297	0.0386562	Down
C4B63_14g148	NADH dehydrogenase	1960.03	-0.676952	0.177672	-3.81013	0.000138896	0.00177161	Down
C4B63_54g906c	conserved hypothetical protein	3388.73	-0.676551	0.199127	-3.39758	0.000679839	0.00645583	Down
C4B63_162g33	chaperonin TCP20	1943.13	-0.67578	0.236196	-2.8611	0.00422172	0.0269943	Down
C4B63_34g227	conserved hypothetical protein	2958.68	-0.672992	0.121578	-5.53546	3.10412e-08	1.43759e-06	Down
C4B63_49g112	conserved hypothetical protein	3058.39	-0.672848	0.148636	-4.52682	5.98773e-06	0.000131399	Down
C4B63_19g181	conserved hypothetical protein	756.236	-0.67266	0.171421	-3.92402	8.7084e-05	0.00121183	Down
C4B63_34g153	unspecified product	368.493	-0.672249	0.216292	-3.10806	0.0018832	0.0145206	Down
C4B63_34g374	ribosomal RNA processing protein 41B	386.585	-0.672114	0.197435	-3.40423	0.000663516	0.0063336	Down
C4B63_13g189	ubiquitin-like protein	3597.86	-0.672072	0.12	-5.60061	2.13597e-08	1.03152e-06	Down
C4B63_7g324	Programmed cell death protein 2, C-terminal domain containing protein	170.257	-0.671078	0.22224	-3.01961	0.00253097	0.0182591	Down
C4B63_43g20c	40S ribosomal protein S23	763.935	-0.670409	0.20265	-3.30822	0.000938919	0.00838209	Down
C4B63_11g79	conserved hypothetical protein	996.789	-0.669952	0.223566	-2.99667	0.0027295	0.019424	Down
C4B63_10g449	Triple RNA binding domain protein 3	2002.49	-0.669193	0.143586	-4.66056	3.15352e-06	7.62716e-05	Down
C4B63_7g423	proteasome beta 7 subunit	1700.55	-0.668815	0.191329	-3.49563	0.000472944	0.00480838	Down
C4B63_56g42	conserved hypothetical protein	227.562	-0.66858	0.182859	-3.65627	0.000255916	0.00292382	Down
C4B63_34g314	conserved hypothetical protein	1573.4	-0.667752	0.0883522	-7.55785	4.09794e-14	6.91516e-12	Down
C4B63_27g163	conserved hypothetical protein	963.569	-0.666885	0.168216	-3.96445	7.35648e-05	0.00105676	Down
C4B63_22g292	deoxyhypusine synthase	888.959	-0.66685	0.136238	-4.89472	9.84445e-07	2.82831e-05	Down
C4B63_2g56	ADP-ribosylation factor 1	472.611	-0.666616	0.200496	-3.32483	0.000884719	0.00798805	Down
C4B63_38g298	WD repeat-containing protein 92	95.5133	-0.662897	0.254831	-2.60133	0.00928643	0.049576	Down
C4B63_2g78	conserved hypothetical protein	660.436	-0.66154	0.189908	-3.48348	0.000494935	0.00498824	Down
C4B63_27g211	conserved hypothetical protein	2149.82	-0.661508	0.112614	-5.87412	4.25086e-09	2.45696e-07	Down
C4B63_27g228	ATP-dependent DNA helicase	1809.36	-0.661246	0.108085	-6.11786	9.48433e-10	6.38713e-08	Down
C4B63_8g61	heat shock protein 70 (hsp70)	11950.5	-0.660822	0.16944	-3.90004	9.61759e-05	0.00131836	Down
C4B63_54g30	40S ribosomal protein S3A	5170.66	-0.660217	0.156791	-4.2108	2.54471e-05	0.000430898	Down
C4B63_34g373	histone deacetylase	553.058	-0.660195	0.163633	-4.03462	5.46912e-05	0.000816807	Down
C4B63_54g11	60S ribosomal protein L30	3350.06	-0.65907	0.143172	-4.60334	4.15764e-06	9.62749e-05	Down
C4B63_54g29	40S ribosomal protein S3A	5553.47	-0.65842	0.15014	-4.38537	1.15788e-05	0.000223669	Down
C4B63_1g709	conserved hypothetical protein	514.752	-0.658042	0.206451	-3.1874	0.00143558	0.0117676	Down
C4B63_23g130	Fumarate hydratase class I, cytosolic	2508.23	-0.657692	0.123274	-5.33521	9.54344e-08	3.76632e-06	Down
C4B63_40g124c	60S ribosomal protein L22	9886.83	-0.656789	0.141597	-4.63843	3.5107e-06	8.32642e-05	Down
C4B63_10g457	zinc-finger containing protein	2773.6	-0.656673	0.107521	-6.10741	1.0126e-09	6.78815e-08	Down
C4B63_35g337	unspecified product	467.051	-0.655885	0.236608	-2.77204	0.00557068	0.0335177	Down
C4B63_33g366	Mucin-associated surface protein (MASP)	772.323	-0.655758	0.18927	-3.46467	0.000530887	0.00525907	Down
C4B63_4g1393c	conserved hypothetical protein	350.84	-0.655599	0.225018	-2.91354	0.00357356	0.0237176	Down
C4B63_61g127	histone H2A variant Z	3088.98	-0.654942	0.227462	-2.87934	0.00398505	0.0259328	Down
C4B63_32g234	40S ribosomal protein S8	1108.49	-0.654489	0.239787	-2.72946	0.00634384	0.0370461	Down
C4B63_23g83	Aminopeptidase M1	5355.07	-0.654286	0.17375	-3.76567	0.000166106	0.00206311	Down
C4B63_233g15	COP-coated vesicle membrane protein gp25L precursor	225.8	-0.653065	0.206576	-3.16138	0.00157024	0.0125902	Down
C4B63_243g13	S-adenosyl-L-methionine-dependent tRNA 4-demethylwyosine synthase	400.113	-0.65285	0.147529	-4.42524	9.63373e-06	0.000194009	Down
C4B63_127g55	conserved hypothetical protein	771.35	-0.652742	0.160023	-4.07904	4.5223e-05	0.000696835	Down
C4B63_43g855c	60S ribosomal protein L37a	6761.66	-0.652498	0.166534	-3.9181	8.92482e-05	0.00123492	Down
C4B63_20g304	conserved hypothetical protein	798.824	-0.652311	0.250097	-2.60823	0.00910107	0.0488351	Down
C4B63_2g350	Lsm12 protein	1391.22	-0.652198	0.163012	-4.00093	6.30934e-05	0.000925348	Down
C4B63_34g360	Splicing factor 3A subunit 2	1302.06	-0.65125	0.101534	-6.41409	1.4167e-10	1.17506e-08	Down
C4B63_9g333	cysteine peptidase, Clan CA, family C51	3861.08	-0.649127	0.2076	-3.12682	0.0017671	0.0138362	Down
C4B63_207g14	40S ribosomal protein S2	228.794	-0.648948	0.217263	-2.98692	0.002818	0.0199571	Down
C4B63_59g114	conserved hypothetical protein	10482.3	-0.64871	0.181516	-3.57385	0.000351765	0.00377504	Down
C4B63_8g2646c	10 kDa heat shock protein	1077.6	-0.648409	0.22037	-2.94236	0.0032572	0.0221795	Down
C4B63_56g50	Surp module,	656.738	-0.647801	0.123779	-5.23352	1.66313e-07	6.07374e-06	Down
C4B63_59g115	stress-inducible protein STI1-like(fragment)	13154.6	-0.646574	0.151266	-4.27442	1.91637e-05	0.000336533	Down
C4B63_62g82	thimet oligopeptidase	1399.31	-0.646139	0.161522	-4.00032	6.32578e-05	0.000926834	Down
C4B63_62g131	surface protease GP63	103.413	-0.644699	0.227219	-2.83734	0.00454908	0.0285895	Down
C4B63_27g213	Protein MON2 homolog	2561.39	-0.64318	0.133108	-4.832	1.3517e-06	3.66393e-05	Down
C4B63_46g76	40S ribosomal protein S4	485.242	-0.642619	0.217319	-2.95703	0.00310613	0.0214796	Down
C4B63_34g370	conserved hypothetical protein	1007.26	-0.642471	0.108566	-5.91777	3.26326e-09	1.94748e-07	Down
C4B63_212g15	conserved hypothetical protein	1698.22	-0.6424	0.162034	-3.96461	7.35168e-05	0.00105676	Down
C4B63_2g687	conserved hypothetical protein	1627.57	-0.64234	0.165948	-3.87074	0.000108508	0.00144424	Down
C4B63_38g38	actin 3	1234.3	-0.642041	0.200058	-3.20927	0.00133071	0.0110963	Down
C4B63_29g224	retrotransposon hot spot (RHS) protein	89.9534	-0.641592	0.246081	-2.60724	0.00912744	0.0489587	Down
C4B63_27g196	conserved hypothetical protein	1505.28	-0.641189	0.125574	-5.10606	3.2894e-07	1.09754e-05	Down
C4B63_7g358	conserved hypothetical protein	1872.01	-0.640818	0.145336	-4.40923	1.0374e-05	0.000205533	Down
C4B63_27g233	RhoGEF domain/PH domain containing protein	1522.58	-0.640214	0.110838	-5.77613	7.64386e-09	4.14094e-07	Down
C4B63_4g3139c	conserved hypothetical protein	609.581	-0.639997	0.142874	-4.47947	7.483e-06	0.000158069	Down
C4B63_544g5	unspecified product	126.146	-0.639719	0.223492	-2.86238	0.00420472	0.026922	Down
C4B63_297g9	conserved hypothetical protein	404.254	-0.639428	0.161705	-3.95429	7.67635e-05	0.00109414	Down
C4B63_34g134	unspecified product	749.388	-0.63846	0.184747	-3.45586	0.000548533	0.00538758	Down
C4B63_2g90	Nop53 (60S ribosomal biogenesis)	1966.48	-0.638214	0.118999	-5.36317	8.17762e-08	3.34417e-06	Down
C4B63_44g246	nucleolar protein	2157.87	-0.638213	0.141022	-4.52564	6.02116e-06	0.000131935	Down
C4B63_252g22	T-complex protein 1, beta subunit	1590.18	-0.637804	0.183136	-3.48269	0.000496404	0.00499842	Down
C4B63_13g148	dolicholphosphate-mannose synthase	1198.58	-0.63775	0.200474	-3.18121	0.00146664	0.0119583	Down
C4B63_95g34	mitochondrial processing peptidase alpha subunit	7222.03	-0.635761	0.199905	-3.18032	0.0014711	0.0119852	Down
C4B63_51g127	beta tubulin	1998.18	-0.635691	0.225983	-2.813	0.0049082	0.0304682	Down
C4B63_358g11	UDP-Gal or UDP-GlcNAc-dependent glycosyltransferase	339.5	-0.635445	0.154825	-4.10427	4.05586e-05	0.000637516	Down
C4B63_134g37	orotidine-5-phosphate decarboxylase/orotate phosphoribosyltransferase	1132.38	-0.635025	0.16748	-3.79165	0.000149651	0.00188748	Down
C4B63_86g10	target of rapamycin (TOR) kinase 1	853.212	-0.634691	0.146241	-4.34003	1.42466e-05	0.000264084	Down
C4B63_97g21	60S ribosomal protein L34	10756	-0.634211	0.150135	-4.22428	2.39707e-05	0.000409094	Down
C4B63_19g107	conserved hypothetical protein	864.598	-0.633969	0.179646	-3.52899	0.000417154	0.00435578	Down
C4B63_27g214	serine/threonine protein phosphatase	1797.6	-0.633949	0.0976062	-6.49497	8.30512e-11	7.38955e-09	Down
C4B63_32g235	40S ribosomal protein S8	1176.98	-0.633581	0.232105	-2.72972	0.00633885	0.0370317	Down
C4B63_112g44	zinc-finger protein	548.606	-0.632873	0.233149	-2.71446	0.00663846	0.038491	Down
C4B63_18g212	valyl-tRNA synthetase	7914.69	-0.632834	0.101887	-6.21112	5.26079e-10	3.67779e-08	Down
C4B63_27g192	conserved hypothetical protein	638.917	-0.632755	0.235089	-2.69156	0.00711185	0.040392	Down
C4B63_18g253	conserved hypothetical protein	182.067	-0.631642	0.211105	-2.99208	0.00277086	0.0196707	Down
C4B63_122g9	Present in the outer mitochondrial membrane proteome 17	305.149	-0.631565	0.232897	-2.71178	0.00669232	0.0386811	Down
C4B63_19g723c	conserved hypothetical protein	3888.05	-0.631404	0.169489	-3.72534	0.000195051	0.00235295	Down
C4B63_5g418	DNA-directed RNA polymerase III subunit	125.173	-0.630655	0.226001	-2.7905	0.00526272	0.0320191	Down
C4B63_25g113	GMP reductase	3718.42	-0.630447	0.145172	-4.34277	1.407e-05	0.00026147	Down
C4B63_13g145	eukaryotic translation initiation factor 3 subunit l	4095.8	-0.630336	0.144372	-4.36606	1.26506e-05	0.000237801	Down
C4B63_27g187	kinesin	3410.8	-0.630228	0.138387	-4.55409	5.26118e-06	0.000116852	Down
C4B63_31g49	SIVA1	1285.35	-0.628697	0.122151	-5.14687	2.64869e-07	9.06419e-06	Down
C4B63_21g261	isocitrate dehydrogenase [NADP], mitochondrial precursor	4004.95	-0.628489	0.15999	-3.92829	8.55516e-05	0.00119567	Down
C4B63_19g27	conserved hypothetical protein	4689.42	-0.627557	0.207619	-3.02263	0.00250586	0.0181225	Down
C4B63_18g210	conserved hypothetical protein	2354.39	-0.62727	0.173832	-3.60848	0.000307993	0.00338447	Down
C4B63_7g348	ribosomal protein L13	730.613	-0.626138	0.195529	-3.20227	0.00136349	0.0113092	Down
C4B63_13g270	fructose-bisphosphate aldolase, glycosomal	4645.61	-0.625989	0.199734	-3.13412	0.00172372	0.0135543	Down
C4B63_26g126	retrotransposon hot spot (RHS) protein	2280.69	-0.625362	0.121775	-5.13539	2.81562e-07	9.59076e-06	Down
C4B63_2g229	mitochondrial phosphate transporter	8906.05	-0.624265	0.196223	-3.1814	0.00146566	0.0119583	Down
C4B63_86g9c	CGR1	855.625	-0.623959	0.153926	-4.05363	5.04293e-05	0.000761679	Down
C4B63_34g312	conserved hypothetical protein	2430.74	-0.623879	0.190949	-3.26725	0.00108598	0.00946749	Down
C4B63_279g11	alpha tubulin	35410.3	-0.623843	0.190304	-3.27814	0.00104492	0.00915851	Down
C4B63_4g3150c	conserved hypothetical protein	791.44	-0.623075	0.238709	-2.61018	0.00904941	0.048629	Down
C4B63_17g118	SEC14-like protein 5	893.989	-0.622332	0.131203	-4.74326	2.10309e-06	5.36964e-05	Down
C4B63_216g142c	succinate dehydrogenase subunit	183.842	-0.620544	0.190225	-3.26216	0.00110567	0.0095879	Down
C4B63_155g2	unspecified product	1178.68	-0.619169	0.201663	-3.07032	0.00213832	0.015984	Down
C4B63_34g216	mucin TcSMUGS	8236.18	-0.619151	0.127457	-4.85773	1.18742e-06	3.28915e-05	Down
C4B63_128g263c	conserved hypothetical protein	642.874	-0.618625	0.222722	-2.77756	0.00547685	0.0330887	Down
C4B63_2g388	conserved hypothetical protein	2202.59	-0.61797	0.144202	-4.28545	1.82368e-05	0.000323742	Down
C4B63_1g57	AAA ATPase	5935.5	-0.617393	0.143033	-4.31643	1.58576e-05	0.000288482	Down
C4B63_24g358	unspecified product	483.798	-0.617286	0.216044	-2.85722	0.0042737	0.0272345	Down
C4B63_27g197	conserved hypothetical protein	2059.82	-0.617243	0.10995	-5.61383	1.97892e-08	9.68417e-07	Down
C4B63_2g745	conserved hypothetical protein	608.004	-0.615626	0.195632	-3.14686	0.00165036	0.0130967	Down
C4B63_34g369	conserved hypothetical protein	2162.47	-0.615117	0.106824	-5.75823	8.4998e-09	4.51448e-07	Down
C4B63_187g2	RNA-binding protein	453.842	-0.614239	0.173036	-3.54978	0.000385557	0.00406052	Down
C4B63_55g66	Fatty-acid amide hydrolase 2	2740.9	-0.614083	0.207794	-2.95525	0.00312416	0.0215535	Down
C4B63_16g99	cytosolic leucyl aminopeptidase	1926.38	-0.613293	0.188073	-3.26093	0.00111048	0.00961827	Down
C4B63_79g21	ABC transporter	4368.32	-0.612747	0.107069	-5.72291	1.04714e-08	5.45146e-07	Down
C4B63_51g126	alpha tubulin	2032.91	-0.612164	0.20593	-2.97268	0.00295214	0.0206481	Down
C4B63_2g726	CRAL/TRIO domain containing protein	948.789	-0.61208	0.150558	-4.06542	4.7947e-05	0.000730196	Down
C4B63_12g385	Acyl carrier protein, mitochondrial	3372.53	-0.611892	0.166131	-3.6832	0.000230328	0.00268156	Down
C4B63_5g776	elongation factor 1-gamma (EF-1-gamma)	1320.07	-0.610974	0.153327	-3.98478	6.75427e-05	0.000981009	Down
C4B63_243g4	Present in the outer mitochondrial membrane proteome 37	1466.87	-0.610481	0.095587	-6.38665	1.6956e-10	1.36775e-08	Down
C4B63_75g438c	60S ribosomal protein L32	5871.77	-0.609991	0.138589	-4.40145	1.07532e-05	0.000211053	Down
C4B63_27g191	conserved hypothetical protein	1873.81	-0.608825	0.111344	-5.46794	4.55287e-08	2.01935e-06	Down
C4B63_30g168	60S ribosomal protein L19	141.2	-0.608103	0.200649	-3.03069	0.00243999	0.017751	Down
C4B63_27g225	conserved hypothetical protein	991.853	-0.60807	0.137617	-4.41858	9.93513e-06	0.000199532	Down
C4B63_13g271	fructose-bisphosphate aldolase, glycosomal	1163.03	-0.607762	0.205043	-2.96408	0.00303593	0.0211335	Down
C4B63_371g15	retrotransposon hot spot (RHS) protein	800.604	-0.607557	0.109518	-5.54757	2.89672e-08	1.35435e-06	Down
C4B63_31g106	conserved hypothetical protein	5252.19	-0.60752	0.072254	-8.40812	4.16643e-17	1.27432e-14	Down
C4B63_6g237	cation transporter	411.916	-0.607475	0.175295	-3.46544	0.000529372	0.00525907	Down
C4B63_7g79	aspartyl-tRNA synthetase	9640.8	-0.607314	0.154336	-3.93501	8.31934e-05	0.00116989	Down
C4B63_27g164	N-Acetyl-D-glucosaminylphosphatidylinositol de-N-acetylase	686.669	-0.6068	0.145224	-4.17837	2.93606e-05	0.000487055	Down
C4B63_155g3	retrotransposon hot spot protein (RHS)	328.925	-0.606774	0.184802	-3.28337	0.00102575	0.00903905	Down
C4B63_116g3	P-type H+-ATPase	399.331	-0.606339	0.181242	-3.34548	0.000821414	0.00751819	Down
C4B63_16g100	cytosolic leucyl aminopeptidase	2863.55	-0.606199	0.199147	-3.04397	0.00233476	0.0171298	Down
C4B63_27g1	acyl-CoA binding protein	651.175	-0.605576	0.160235	-3.77931	0.000157266	0.00196999	Down
C4B63_61g73	Acyl-CoA-binding domain-containing protein 5	2533.57	-0.605264	0.195093	-3.10244	0.00191935	0.0147375	Down
C4B63_143g25	60S ribosomal protein L19	988.39	-0.604856	0.144207	-4.19436	2.73647e-05	0.000456524	Down
C4B63_17g179	Importin subunit beta-3	6342.45	-0.604634	0.12366	-4.88949	1.01096e-06	2.88754e-05	Down
C4B63_24g1208c	conserved hypothetical protein	1904.14	-0.602269	0.181703	-3.31458	0.000917812	0.00824447	Down
C4B63_133g44	60S ribosomal protein L14	5558.56	-0.601947	0.146501	-4.10883	3.97677e-05	0.0006271	Down
C4B63_38g165	conserved hypothetical protein	225.04	-0.601414	0.228608	-2.63077	0.00851917	0.0464452	Down
C4B63_278g2	zinc-finger protein	622.74	-0.600306	0.187144	-3.20772	0.00133793	0.0111287	Down
C4B63_28g30	60S ribosomal protein L17	9543.29	-0.599777	0.143062	-4.19242	2.75998e-05	0.000459924	Down
C4B63_23g89c	60S acidic ribosomal protein P2	8273.03	-0.598951	0.140879	-4.25153	2.12313e-05	0.000367568	Down
C4B63_31g84	ribosomal protein L2	2419.72	-0.597555	0.140494	-4.25323	2.1071e-05	0.000365222	Down
C4B63_27g208	Plus-3 domain/Zinc finger, C3HC4 type (RING finger) containing protein	1263.65	-0.59738	0.104182	-5.73402	9.80755e-09	5.14231e-07	Down
C4B63_281g8	translation initiation factor eIF2B delta subunit	966.698	-0.597346	0.143415	-4.16516	3.11138e-05	0.000509232	Down
C4B63_2g510	arginyl-tRNA synthetase	1762.22	-0.597209	0.132427	-4.50972	6.49118e-06	0.000139772	Down
C4B63_49g162	60S ribosomal protein L14	11907.1	-0.596924	0.192521	-3.10057	0.00193148	0.0148073	Down
C4B63_92g53	nucleoporin (NUP54/57)	209.142	-0.595716	0.218977	-2.72045	0.00651927	0.0378597	Down
C4B63_34g224	conserved hypothetical protein	1777.35	-0.593804	0.141097	-4.20849	2.5708e-05	0.000434314	Down
C4B63_34g113	Cilia- and flagella-associated protein 58	2552.85	-0.593773	0.127498	-4.6571	3.20693e-06	7.73085e-05	Down
C4B63_61g149	eukaryotic translation initiation factor 3 subunit a	7673.97	-0.593281	0.109836	-5.4015	6.60858e-08	2.80406e-06	Down
C4B63_87g6	Isy1 splicing protein-like protein	2009.39	-0.592313	0.166174	-3.56441	0.00036468	0.00388129	Down
C4B63_44g192	mitochondrial RNA binding protein	4468.28	-0.592068	0.158428	-3.73714	0.000186125	0.00226388	Down
C4B63_27g193	predicted Zinc finger, C3HC4 type (RING finger) protein	651.048	-0.591517	0.175859	-3.36359	0.000769366	0.00712622	Down
C4B63_144g26	UMP-CMP kinase, mitochondrial	842.431	-0.591409	0.128394	-4.60619	4.10118e-06	9.52681e-05	Down
C4B63_34g316	conserved hypothetical protein	1195.71	-0.590252	0.168414	-3.50477	0.000457009	0.00467551	Down
C4B63_9g314	DNA replication licensing factor MCM3	1436.7	-0.590159	0.134227	-4.39672	1.09899e-05	0.00021475	Down
C4B63_116g22	conserved hypothetical protein	193.843	-0.590045	0.190332	-3.10008	0.00193471	0.0148213	Down
C4B63_98g29	unspecified product	311.511	-0.589819	0.209952	-2.8093	0.00496493	0.0306648	Down
C4B63_25g968c	Acyl-CoA-binding domain-containing protein 5	1001.2	-0.589818	0.211259	-2.79192	0.00523968	0.0319716	Down
C4B63_97g34	P-type H+-ATPase	120.765	-0.589436	0.224172	-2.62939	0.00855377	0.0465448	Down
C4B63_20g172	chaperonin alpha subunit	6964.25	-0.588733	0.193486	-3.04277	0.00234408	0.0171821	Down
C4B63_42g51	mitochondrial oligo U binding protein TBRGG1(fragment)	4936.13	-0.586721	0.186951	-3.13836	0.00169895	0.0133954	Down
C4B63_6g140	conserved hypothetical protein	204.681	-0.58659	0.188537	-3.11127	0.00186282	0.0143938	Down
C4B63_34g105	Adenosine 3'-phospho 5'-phosphosulfate transporter 2	1070.37	-0.586149	0.140658	-4.16718	3.08389e-05	0.000505861	Down
C4B63_10g1766c	Golgi vesicular membrane trafficking protein	767.903	-0.584552	0.15865	-3.68455	0.00022911	0.00267369	Down
C4B63_4g450	40S ribosomal protein S13	4384.27	-0.584051	0.136284	-4.28553	1.82305e-05	0.000323742	Down
C4B63_20g1412c	conserved hypothetical protein	3146.34	-0.583262	0.167655	-3.47894	0.000503401	0.00505501	Down
C4B63_19g205	glycosomal transporter (GAT3)	3771.55	-0.582999	0.133542	-4.36567	1.26735e-05	0.000237928	Down
C4B63_19g1226c	conserved hypothetical protein	860.306	-0.582295	0.199173	-2.92356	0.00346055	0.0232195	Down
C4B63_32g211	60S ribosomal protein L12	2512.8	-0.581245	0.165205	-3.51832	0.000434292	0.00448799	Down
C4B63_40g25	Biotin--acetyl-CoA-carboxylase ligase	2656.09	-0.581171	0.125829	-4.61872	3.86119e-06	9.08431e-05	Down
C4B63_8g490	RBM8A	1557.26	-0.580336	0.189906	-3.05592	0.00224372	0.0165861	Down
C4B63_168g21	katanin	779.789	0.580038	0.128471	4.51492	6.33393e-06	0.000137151	Up
C4B63_30g182	Putative adenylate cyclase regulatory protein	1822.45	0.580476	0.194849	2.97911	0.00289086	0.0203553	Up
C4B63_101g37	conserved hypothetical protein	215.021	0.582238	0.169399	3.43709	0.000588004	0.00570554	Up
C4B63_7g69	conserved hypothetical protein	945.031	0.584779	0.181745	3.21757	0.00129281	0.0108332	Up
C4B63_30g261	deoxyribose-phosphate aldolase	2392.18	0.584838	0.121038	4.83185	1.35267e-06	3.66393e-05	Up
C4B63_227g6	conserved hypothetical protein	371.406	0.585473	0.183198	3.19585	0.00139419	0.0115054	Up
C4B63_54g82	conserved hypothetical protein	1497.11	0.585778	0.11818	4.95668	7.1709e-07	2.18605e-05	Up
C4B63_87g21	conserved hypothetical protein	2911.54	0.585893	0.110215	5.31591	1.06126e-07	4.1218e-06	Up
C4B63_7g303	conserved hypothetical protein	425.147	0.585991	0.219206	2.67324	0.00751227	0.0422057	Up
C4B63_20g186	conserved hypothetical protein	3332.66	0.586934	0.120614	4.8662	1.13764e-06	3.18734e-05	Up
C4B63_26g314	protein kinase	652.147	0.586942	0.144413	4.06434	4.8169e-05	0.000732818	Up
C4B63_25g205	hydrolase-like protein	954.022	0.587015	0.141582	4.14613	3.38149e-05	0.000547338	Up
C4B63_560g1	retrotransposon hot spot (RHS) protein	203.073	0.58828	0.178142	3.30231	0.000958906	0.00853712	Up
C4B63_1g1051	Mucin-associated surface protein (MASP)	273.601	0.588397	0.172539	3.41023	0.000649092	0.00621207	Up
C4B63_43g230	unspecified product	398.392	0.589167	0.191526	3.07617	0.0020968	0.0157539	Up
C4B63_40g107	conserved hypothetical protein	1595.77	0.589603	0.21093	2.79526	0.0051858	0.0317404	Up
C4B63_78g44	proteasome regulatory non-ATPase subunit	2745.64	0.590047	0.10157	5.80926	6.27478e-09	3.51603e-07	Up
C4B63_76g17	conserved hypothetical protein	2847.25	0.590154	0.146473	4.02909	5.59936e-05	0.000833715	Up
C4B63_187g15	unspecified product	123.759	0.59172	0.208344	2.84011	0.0045098	0.0284278	Up
C4B63_1g1302	Mucin-associated surface protein (MASP)	275.013	0.592281	0.171265	3.45828	0.00054363	0.00535281	Up
C4B63_60g145	conserved hypothetical protein	1002.15	0.592424	0.163996	3.61243	0.000303338	0.00334332	Up
C4B63_52g27	Ubiquinone biosynthesis protein COQ9, mitochondrial	946.716	0.593242	0.164173	3.61353	0.00030206	0.00333174	Up
C4B63_45g238	glutamamyl carboxypeptidase	5757.79	0.593243	0.152446	3.89149	9.96311e-05	0.00135183	Up
C4B63_43g170	conserved hypothetical protein	14679.1	0.593345	0.170883	3.47223	0.000516163	0.00515847	Up
C4B63_391g7	Surface membrane protein	927.972	0.593616	0.162572	3.65141	0.000260806	0.00297044	Up
C4B63_263g14	conserved hypothetical protein	1025.74	0.593638	0.159548	3.72075	0.000198628	0.0023863	Up
C4B63_21g62	conserved hypothetical protein	4654.64	0.593664	0.151756	3.91197	9.15481e-05	0.00126217	Up
C4B63_30g282	cysteine proteinase	420.172	0.593902	0.203162	2.92329	0.00346357	0.023228	Up
C4B63_16g94	hook complex protein, conserved	3807.86	0.594052	0.107792	5.51109	3.56627e-08	1.61594e-06	Up
C4B63_84g29	retrotransposon hot spot protein (RHS)	1910.19	0.594624	0.130275	4.56438	5.00969e-06	0.000112976	Up
C4B63_72g99	conserved hypothetical protein	2433.8	0.595478	0.215849	2.75877	0.00580193	0.0346245	Up
C4B63_1g1192	retrotransposon hot spot protein (RHS)	256.285	0.59548	0.211923	2.80989	0.00495579	0.0306529	Up
C4B63_52g43	protein phosphatase 2C	2328.3	0.59626	0.122387	4.87193	1.10516e-06	3.1082e-05	Up
C4B63_11g51	Oocyte-specific histone RNA stem-loop-binding protein 2	888.168	0.596471	0.135201	4.41173	1.02549e-05	0.000203448	Up
C4B63_2g306	meiotic recombination protein DMC1	2751.08	0.597318	0.139025	4.29649	1.73526e-05	0.000311815	Up
C4B63_27g296	Mucin-associated surface protein (MASP)	120.938	0.597536	0.226776	2.63492	0.0084158	0.046037	Up
C4B63_14g113	conserved hypothetical protein	2368.08	0.597641	0.0939154	6.36361	1.97065e-10	1.56385e-08	Up
C4B63_43g196	adenylate kinase 1	3259.72	0.597809	0.0940522	6.35614	2.06891e-10	1.62426e-08	Up
C4B63_15g379	Mucin-associated surface protein (MASP)	225.715	0.599197	0.162759	3.6815	0.000231866	0.00269519	Up
C4B63_48g158	conserved hypothetical protein	1636.45	0.599501	0.160439	3.73664	0.000186498	0.00226466	Up
C4B63_25g112	kinesin	3074.51	0.599502	0.145737	4.11358	3.89574e-05	0.000614982	Up
C4B63_1g981	Mucin-associated surface protein (MASP)	309.003	0.600376	0.190713	3.14806	0.00164356	0.0130568	Up
C4B63_19g261	NADH dehydrogenase [ubiquinone] iron-sulfur protein 7, mitochondrial	2191.51	0.601003	0.122133	4.92091	8.61449e-07	2.52939e-05	Up
C4B63_150g38	glyceraldehyde 3-phosphate dehydrogenase, cytosolic	555.93	0.602678	0.203188	2.96611	0.00301596	0.0210144	Up
C4B63_45g424c	conserved hypothetical protein	1282.66	0.603212	0.149508	4.03463	5.46878e-05	0.000816807	Up
C4B63_6g385	tRNA threonylcarbamoyl adenosine modification protein, Sua5/YciO/YrdC/YwlC family	174.456	0.603529	0.218337	2.76421	0.00570611	0.0341506	Up
C4B63_78g102c	conserved hypothetical protein	1215.69	0.605526	0.163705	3.69888	0.000216552	0.0025618	Up
C4B63_391g60c	conserved hypothetical protein	214.394	0.606928	0.200655	3.02474	0.00248851	0.0180414	Up
C4B63_95g69	unspecified product	2631.79	0.607014	0.188717	3.21653	0.00129749	0.01086	Up
C4B63_81g33	conserved hypothetical protein	1281.62	0.608519	0.17029	3.57342	0.000352344	0.00377623	Up
C4B63_41g248	cyclin-like F-box protein	9949.61	0.609107	0.126162	4.82799	1.37918e-06	3.71519e-05	Up
C4B63_45g224	NUDIX family hydrolase	1207.04	0.609539	0.110529	5.51472	3.49336e-08	1.59273e-06	Up
C4B63_107g50	Mucin-associated surface protein (MASP)	281.197	0.609823	0.19107	3.19162	0.00141477	0.0116491	Up
C4B63_45g225	GPCR-type G protein 2	1220.02	0.609972	0.142457	4.28181	1.85378e-05	0.000327108	Up
C4B63_40g146	Gamma carbonic anhydrase 3, mitochondrial	1545.17	0.609976	0.130255	4.68294	2.82789e-06	6.95414e-05	Up
C4B63_52g30	conserved hypothetical protein	2269.43	0.611392	0.136576	4.47658	7.58483e-06	0.00015976	Up
C4B63_21g28	conserved hypothetical protein	2966.85	0.611869	0.127737	4.79006	1.6673e-06	4.36322e-05	Up
C4B63_43g225	conserved hypothetical protein	1964.21	0.612048	0.146428	4.17985	2.91703e-05	0.000484444	Up
C4B63_8g568	glycine dehydrogenase [decarboxylating](fragment)	154.191	0.612648	0.211736	2.89346	0.00381023	0.0249723	Up
C4B63_55g166	endoplasmic reticulum oxidoreductin	4202.75	0.613535	0.117917	5.20309	1.96004e-07	6.93383e-06	Up
C4B63_2g702	Gim5A protein	1576.53	0.614311	0.154435	3.97779	6.95574e-05	0.00100707	Up
C4B63_28g179	conserved hypothetical protein	1050.4	0.615272	0.172781	3.56099	0.000369452	0.00391619	Up
C4B63_30g122	surface protease GP63	777.94	0.615356	0.150125	4.09895	4.15026e-05	0.000650266	Up
C4B63_24g246	kynureninase	1202.74	0.615688	0.171648	3.58693	0.000334595	0.00362524	Up
C4B63_52g162	conserved hypothetical protein	2785.28	0.615883	0.0923515	6.6689	2.57733e-11	2.646e-09	Up
C4B63_3g76	retrotransposon hot spot (RHS) protein	363.69	0.616392	0.193022	3.19338	0.0014062	0.0115893	Up
C4B63_37g106	trans-sialidase, Group VI	177.378	0.616527	0.236638	2.60536	0.0091777	0.0491206	Up
C4B63_3g978	unspecified product	152.641	0.616614	0.231096	2.66822	0.00762541	0.0426796	Up
C4B63_48g15	conserved hypothetical protein	1557.71	0.61677	0.140331	4.3951	1.10721e-05	0.000215298	Up
C4B63_26g313	protein kinase	333.42	0.617231	0.157773	3.91214	9.14804e-05	0.00126217	Up
C4B63_5g222	trans-sialidase, Group V	359.464	0.61769	0.219671	2.81189	0.00492518	0.030522	Up
C4B63_1g813	unspecified product	135.331	0.618468	0.220706	2.80223	0.00507514	0.031201	Up
C4B63_1g85	unspecified product	219.653	0.618845	0.203242	3.04486	0.00232786	0.0171018	Up
C4B63_30g133	Putative trans-acting enoyl reductase MT2525	6439.23	0.618908	0.154248	4.01242	6.01004e-05	0.000886767	Up
C4B63_136g39	conserved hypothetical protein	354.404	0.619198	0.163887	3.77819	0.000157974	0.00197548	Up
C4B63_5g376	trans-sialidase, Group V	1014.22	0.619705	0.202496	3.06034	0.00221089	0.0164324	Up
C4B63_39g231	Mucin-associated surface protein (MASP)	232.913	0.620037	0.22621	2.74098	0.00612562	0.0360731	Up
C4B63_34g117	cytochrome b5-dependent oleate desaturase	9877.11	0.620378	0.127563	4.86331	1.15437e-06	3.22807e-05	Up
C4B63_21g240	Uncharacterized protein PB7E8.02	173.858	0.620688	0.226132	2.7448	0.00605471	0.0357991	Up
C4B63_13g301	Myosin heavy chain kinase B	435.509	0.620798	0.15549	3.99254	6.53706e-05	0.000953035	Up
C4B63_101g25	acid phosphatase	2831.37	0.621268	0.140765	4.41351	1.01708e-05	0.00020238	Up
C4B63_9g480	conserved hypothetical protein	6548.72	0.622071	0.129563	4.80129	1.57645e-06	4.1776e-05	Up
C4B63_129g44	cytochrome c oxidase VIII (COX VIII)	7704.23	0.622553	0.17802	3.49709	0.000470364	0.00478877	Up
C4B63_22g167	calpain-like cysteine peptidase	358.891	0.622756	0.209655	2.97039	0.00297423	0.0207729	Up
C4B63_14g213	conserved hypothetical protein	2471.78	0.623265	0.118586	5.25578	1.47395e-07	5.46442e-06	Up
C4B63_14g221	Putative adenylate cyclase regulatory protein	911.491	0.623316	0.173634	3.58983	0.000330896	0.00359311	Up
C4B63_459g4	conserved hypothetical protein	249.481	0.623418	0.234922	2.65372	0.00796102	0.0442543	Up
C4B63_21g246	conserved hypothetical protein	729.025	0.623511	0.198031	3.14855	0.0016408	0.0130435	Up
C4B63_67g84	unspecified product	206.438	0.625524	0.209931	2.97967	0.00288558	0.0203425	Up
C4B63_14g801c	dynein light chain	531.717	0.62557	0.188186	3.32421	0.000886706	0.00799615	Up
C4B63_22g743c	calpain-like cysteine peptidase	6356.18	0.628336	0.150996	4.16129	3.16461e-05	0.000517367	Up
C4B63_45g78	mitochondrial carrier protein	1862.96	0.628504	0.12832	4.89793	9.68521e-07	2.78801e-05	Up
C4B63_15g263	retrotransposon hot spot (RHS) protein	376.883	0.628761	0.150368	4.18147	2.89635e-05	0.000481555	Up
C4B63_2g788	conserved hypothetical protein	2222.27	0.629323	0.10851	5.79966	6.64484e-09	3.65367e-07	Up
C4B63_63g96	conserved hypothetical protein	842.381	0.62947	0.133083	4.7299	2.24634e-06	5.71551e-05	Up
C4B63_12g22	conserved hypothetical protein	3081.88	0.629788	0.198406	3.17425	0.00150227	0.012185	Up
C4B63_45g218	conserved hypothetical protein	333.724	0.629999	0.140599	4.48081	7.43597e-06	0.000157529	Up
C4B63_5g156	trans-sialidase, Group V	123.666	0.630735	0.22539	2.79841	0.00513544	0.0314926	Up
C4B63_78g43	conserved hypothetical protein	1554.22	0.630834	0.103966	6.06772	1.29741e-09	8.39085e-08	Up
C4B63_4g180	serine/threonine protein kinase	1904.27	0.631577	0.155822	4.05319	5.05233e-05	0.000762316	Up
C4B63_7g438	glutamate dehydrogenase	8179.03	0.631661	0.153239	4.12205	3.75508e-05	0.000596628	Up
C4B63_57g113	Flagellar Member 2	9145.9	0.63176	0.130867	4.82749	1.38263e-06	3.71765e-05	Up
C4B63_43g202	hook complex protein, conserved	1069.74	0.632216	0.121057	5.22248	1.76541e-07	6.35245e-06	Up
C4B63_22g60	homocysteine S-methyltransferase	797.097	0.632289	0.225882	2.7992	0.00512292	0.031429	Up
C4B63_309g13	retrotransposon hot spot (RHS) protein	247.207	0.632778	0.178394	3.54709	0.000389516	0.00409633	Up
C4B63_60g141	conserved hypothetical protein	518	0.63286	0.208979	3.02835	0.00245893	0.0178711	Up
C4B63_45g103	protein kinase	2625.38	0.63324	0.121496	5.21204	1.86777e-07	6.65551e-06	Up
C4B63_48g167	amino acid permease 24	243.438	0.63364	0.172888	3.66503	0.000247313	0.00284546	Up
C4B63_14g58	Apo-petrobactin exporter	3368.75	0.634085	0.093685	6.76826	1.30337e-11	1.42796e-09	Up
C4B63_16g264	conserved hypothetical protein	1195.34	0.63439	0.137069	4.62827	3.68741e-06	8.70334e-05	Up
C4B63_10g160	conserved hypothetical protein	3967.32	0.634626	0.118093	5.37395	7.70322e-08	3.16782e-06	Up
C4B63_128g52	conserved hypothetical protein	748.535	0.635622	0.186937	3.40019	0.000673397	0.0064154	Up
C4B63_8g560	Adenine phosphoribosyltransferase	4460.42	0.635678	0.142553	4.45925	8.22477e-06	0.000169828	Up
C4B63_37g395	retrotransposon hot spot protein (RHS)	641.534	0.635798	0.122783	5.17824	2.23987e-07	7.79232e-06	Up
C4B63_75g99	retrotransposon hot spot (RHS) protein	2702.43	0.635806	0.123177	5.16174	2.44664e-07	8.4715e-06	Up
C4B63_161g33	Sphingosine N-acyltransferase	616.213	0.636127	0.141037	4.51034	6.4723e-06	0.000139735	Up
C4B63_43g137	pumilio/PUF RNA binding protein 3	2168.35	0.636145	0.146026	4.35638	1.32233e-05	0.000246987	Up
C4B63_45g121	6-phosphofructo-2-kinase/fructose-2,6-biphosphatase	1667.63	0.636172	0.12696	5.01081	5.42011e-07	1.70757e-05	Up
C4B63_17g119	Phosphatidylinositol/phosphatidylcholine transfer protein SFH14	2014.6	0.637462	0.11035	5.77673	7.61643e-09	4.14094e-07	Up
C4B63_58g126	ubiquitin-conjugating enzyme variant Kua homologue	2348.25	0.637725	0.119939	5.31706	1.05456e-07	4.11754e-06	Up
C4B63_1g991	mucin TcMUCII	386.647	0.638824	0.165648	3.85651	0.000115015	0.00151422	Up
C4B63_78g85c	peptidyl-prolyl cis-trans isomerase	2363.67	0.638918	0.132864	4.80881	1.51832e-06	4.0528e-05	Up
C4B63_26g17	retrotransposon hot spot (RHS) protein	369.967	0.640559	0.243056	2.63544	0.00840282	0.0460133	Up
C4B63_1g931	trans-sialidase, Group V	155.491	0.640807	0.21943	2.92033	0.00349663	0.0233975	Up
C4B63_87g19	Calcium uptake protein 1, mitochondrial	1536.57	0.642409	0.115543	5.55993	2.6988e-08	1.27399e-06	Up
C4B63_3g383	Mucin-associated surface protein (MASP)	214.307	0.643066	0.180497	3.56274	0.000367	0.00389921	Up
C4B63_197g33	small GTP-binding protein Rab32	356.197	0.643312	0.203928	3.1546	0.00160718	0.0128234	Up
C4B63_19g222	calpain-like cysteine peptidase	459.364	0.643666	0.21865	2.94382	0.00324184	0.0221262	Up
C4B63_261g5	conserved hypothetical protein	228.418	0.644601	0.210784	3.05811	0.00222738	0.0164986	Up
C4B63_52g69	conserved hypothetical protein	1093.55	0.645614	0.135072	4.77976	1.75507e-06	4.55233e-05	Up
C4B63_1g72	conserved hypothetical protein	896.177	0.646056	0.156845	4.11908	3.80393e-05	0.000602432	Up
C4B63_26g50	Mucin-associated surface protein (MASP)	218.685	0.646121	0.243215	2.65659	0.0078936	0.0439628	Up
C4B63_63g50	conserved hypothetical protein	2720.13	0.646248	0.147568	4.37932	1.19051e-05	0.000227373	Up
C4B63_37g110	unspecified product	271.929	0.646851	0.194271	3.32963	0.000869612	0.00788073	Up
C4B63_1g701	unspecified product	176.739	0.647788	0.210504	3.07732	0.00208869	0.0157494	Up
C4B63_55g87	Uncharacterized protein RSN1	5897.66	0.648318	0.0927625	6.98902	2.76821e-12	3.59647e-10	Up
C4B63_186g23	ATP-dependent DEAD/H RNA helicase(fragment)	284.85	0.648428	0.232386	2.7903	0.00526588	0.032025	Up
C4B63_31g216	conserved hypothetical protein	1627.5	0.649806	0.150813	4.3087	1.64217e-05	0.000297272	Up
C4B63_234g7	WD and tetratricopeptide repeats protein 1	487.5	0.651167	0.195381	3.33281	0.000859726	0.00781526	Up
C4B63_13g256	conserved hypothetical protein	3989.78	0.651598	0.112934	5.76972	7.94049e-09	4.28582e-07	Up
C4B63_31g50	amino acid permease	1209.14	0.651621	0.236429	2.75609	0.00584961	0.034839	Up
C4B63_14g185	chaperone DNAJ protein	2192.79	0.651805	0.0996695	6.53966	6.16577e-11	5.72909e-09	Up
C4B63_8g188	small GTP-binding protein Rab32	386.971	0.651831	0.175324	3.71786	0.000200918	0.00240987	Up
C4B63_45g216	conserved hypothetical protein	640.53	0.65238	0.158369	4.11937	3.79914e-05	0.000602324	Up
C4B63_45g120	chaperone protein DNAj	1456.99	0.652431	0.126166	5.1712	2.32589e-07	8.07244e-06	Up
C4B63_3g806	Mucin-associated surface protein (MASP)	245.945	0.652596	0.166223	3.92602	8.63642e-05	0.0012041	Up
C4B63_218g25	conserved hypothetical protein	223.805	0.653413	0.18106	3.60881	0.000307601	0.00338268	Up
C4B63_45g104	protein kinase	2344.46	0.655279	0.118588	5.52569	3.2819e-08	1.51039e-06	Up
C4B63_223g17	retrotransposon hot spot protein (RHS)	205.58	0.655402	0.207414	3.15987	0.0015784	0.0126349	Up
C4B63_16g21	conserved hypothetical protein	502.081	0.655458	0.141104	4.6452	3.39741e-06	8.08386e-05	Up
C4B63_44g183	conserved hypothetical protein	1106.56	0.655617	0.175288	3.74022	0.000183856	0.00224372	Up
C4B63_97g23	pumilio/PUF RNA binding protein 2	1652.5	0.656994	0.0989983	6.63642	3.21403e-11	3.18819e-09	Up
C4B63_1g197	unspecified product	232.092	0.657355	0.206964	3.17617	0.00149232	0.0121128	Up
C4B63_38g174	conserved hypothetical protein	3945.35	0.657574	0.106188	6.19253	5.92076e-10	4.10013e-08	Up
C4B63_18g308	sphingosine 1-phosphate lyase	4148.18	0.657975	0.121235	5.42726	5.72268e-08	2.47831e-06	Up
C4B63_39g237	mucin TcMUCII	228.816	0.659832	0.178874	3.68882	0.000225299	0.0026356	Up
C4B63_14g193	PSP1 C-terminal conserved region	999.84	0.660086	0.126939	5.20002	1.99264e-07	7.01534e-06	Up
C4B63_234g9	Vacuolar import and degradation protein 27 (VID27)	510.926	0.660261	0.153797	4.29306	1.76224e-05	0.000314738	Up
C4B63_49g199	trans-sialidase, Group II	579.857	0.660972	0.186005	3.55352	0.000380118	0.00401764	Up
C4B63_142g12	conserved hypothetical protein	3180.88	0.661219	0.117908	5.60791	2.0479e-08	9.95535e-07	Up
C4B63_78g36	Secretory immunoglobulin A-binding protein EsiB	1155.32	0.663072	0.158082	4.19448	2.73496e-05	0.000456524	Up
C4B63_28g96	sugar transporter(fragment)	3156.67	0.663203	0.153622	4.3171	1.58091e-05	0.000287958	Up
C4B63_29g87	Mucin-associated surface protein (MASP)	122.569	0.663769	0.245556	2.70313	0.00686908	0.0393465	Up
C4B63_9g373	conserved hypothetical protein	1447.75	0.664035	0.135998	4.8827	1.04644e-06	2.97729e-05	Up
C4B63_78g33	Oxidoreductase HTATIP2	1957.91	0.664577	0.12032	5.52343	3.32443e-08	1.52519e-06	Up
C4B63_53g165	conserved hypothetical protein	595.116	0.665234	0.192519	3.45543	0.000549418	0.00538811	Up
C4B63_255g16	RNA polymerase IIA largest subunit	847.201	0.667016	0.134765	4.94947	7.44167e-07	2.23875e-05	Up
C4B63_14g222	conserved hypothetical protein	1305.49	0.668699	0.161567	4.13884	3.49061e-05	0.000562521	Up
C4B63_42g559c	conserved hypothetical protein	1506.78	0.669891	0.135176	4.9557	7.20692e-07	2.18605e-05	Up
C4B63_78g35	conserved hypothetical protein	646.396	0.670048	0.137515	4.87256	1.10163e-06	3.1082e-05	Up
C4B63_214g1	amino acid transporter	1955.39	0.670358	0.158133	4.23922	2.24302e-05	0.000384694	Up
C4B63_1g92	unspecified product	334.709	0.670416	0.222608	3.01164	0.00259836	0.0186263	Up
C4B63_23g122	serine/threonine protein kinase	4103.59	0.670899	0.175957	3.81286	0.000137367	0.00175516	Up
C4B63_212g14	PUF nine target 1	2846.44	0.671215	0.164374	4.08346	4.43698e-05	0.0006864	Up
C4B63_192g2	amino acid permease 24	276.292	0.671386	0.190297	3.52809	0.000418566	0.00436743	Up
C4B63_1g661	Mucin-associated surface protein (MASP)	220.953	0.671953	0.243253	2.76236	0.00573853	0.0343166	Up
C4B63_180g11	unspecified product	659.291	0.672567	0.2456	2.73847	0.00617257	0.0363059	Up
C4B63_25g203	conserved hypothetical protein	832.325	0.673147	0.149084	4.51521	6.32539e-06	0.000137151	Up
C4B63_37g189	trans-sialidase, Group VI	313.473	0.673501	0.218641	3.0804	0.00206723	0.0155956	Up
C4B63_175g11	Homologous-pairing protein 2 homolog	1970.3	0.677109	0.132064	5.12714	2.94178e-07	9.90558e-06	Up
C4B63_79g30	conserved hypothetical protein	503.406	0.677301	0.206091	3.28643	0.00101467	0.00895754	Up
C4B63_218g24	Cullin family/Cullin protein neddylation domain containing protein	270.964	0.678233	0.212906	3.1856	0.00144454	0.0118278	Up
C4B63_55g177	conserved hypothetical protein	1661.13	0.679507	0.150459	4.51624	6.29475e-06	0.000136909	Up
C4B63_14g104	conserved hypothetical protein	1334.43	0.679634	0.125268	5.42545	5.78101e-08	2.49621e-06	Up
C4B63_45g98	plasma membrane Ca2+ ATPase	4279.68	0.679861	0.084773	8.01978	1.05939e-15	2.32132e-13	Up
C4B63_188g48	conserved hypothetical protein	1691.59	0.680473	0.115831	5.87472	4.23562e-09	2.45696e-07	Up
C4B63_25g331	trans-sialidase, Group I	244.907	0.681378	0.22356	3.04786	0.00230481	0.0169693	Up
C4B63_87g38	protein phosphatase 2A, regulatory subunit B	2771.41	0.681522	0.151646	4.49416	6.98438e-06	0.000149037	Up
C4B63_99g79	retrotransposon hot spot (RHS) protein	140.094	0.681832	0.233925	2.91474	0.00355982	0.0236478	Up
C4B63_52g312c	calpain-like cysteine peptidase	11750.6	0.681907	0.155414	4.38767	1.1457e-05	0.000221608	Up
C4B63_9g106	mucin TcMUCII	120.19	0.683799	0.258819	2.642	0.00824185	0.045446	Up
C4B63_25g202	conserved hypothetical protein	873.105	0.683917	0.151131	4.52533	6.03016e-06	0.000131936	Up
C4B63_343g14	unspecified product	309.08	0.684009	0.262376	2.60698	0.0091345	0.0489787	Up
C4B63_9g448	superoxide dismutase	1775.48	0.684077	0.107332	6.37346	1.84816e-10	1.48267e-08	Up
C4B63_223g15	trans-sialidase, Group V	286.375	0.684395	0.194693	3.51525	0.000439342	0.0045263	Up
C4B63_33g186	retrotransposon hot spot protein (RHS)	2620.3	0.684517	0.197087	3.47317	0.000514356	0.00514742	Up
C4B63_78g52	surface protease GP63	1280.73	0.685159	0.145709	4.70224	2.57326e-06	6.46885e-05	Up
C4B63_114g36	conserved hypothetical protein	1427.96	0.686198	0.124426	5.51489	3.48993e-08	1.59273e-06	Up
C4B63_29g185	NADH-ubiquinone oxidoreductase, mitochondrial	657.565	0.686298	0.195431	3.51172	0.000445222	0.00457084	Up
C4B63_320g3	Mucin-associated surface protein (MASP)	139.262	0.688037	0.22684	3.03314	0.00242023	0.0176247	Up
C4B63_37g387	unspecified product	581.703	0.688244	0.184473	3.73086	0.000190825	0.00230766	Up
C4B63_1g1219	Mucin-associated surface protein (MASP)	129.403	0.688355	0.244885	2.81093	0.00493979	0.0305867	Up
C4B63_12g182	PUF nine target 1	845.271	0.688893	0.217462	3.16788	0.00153556	0.0124006	Up
C4B63_16g93	Uncharacterized protein in mobD 3'region	2920.63	0.689346	0.137026	5.03079	4.88465e-07	1.54885e-05	Up
C4B63_45g140	conserved hypothetical protein	343.216	0.68951	0.151132	4.56232	5.0592e-06	0.000113917	Up
C4B63_103g44	retrotransposon hot spot protein (RHS)	417.59	0.689905	0.186552	3.69819	0.000217144	0.00256675	Up
C4B63_1g1238	Mucin-associated surface protein (MASP)	232.468	0.69005	0.204472	3.37479	0.000738719	0.0068858	Up
C4B63_87g89	UDP-Gal or UDP-GlcNAc-dependent glycosyltransferase	440.421	0.690283	0.221106	3.12195	0.00179655	0.0139996	Up
C4B63_19g247	conserved hypothetical protein	1835.48	0.69104	0.117997	5.85642	4.72954e-09	2.72292e-07	Up
C4B63_45g143	conserved hypothetical protein	170.854	0.691273	0.224371	3.08094	0.00206348	0.0155753	Up
C4B63_17g282	conserved hypothetical protein	1747.16	0.691903	0.187211	3.69585	0.000219154	0.00258425	Up
C4B63_49g216	trans-sialidase, Group II	754.184	0.692742	0.243601	2.84376	0.00445852	0.0282015	Up
C4B63_75g111	retrotransposon hot spot (RHS) protein	760.466	0.693446	0.135889	5.10304	3.34232e-07	1.11015e-05	Up
C4B63_70g102	tubulin-tyrosine ligase-like protein	3048.87	0.693746	0.211993	3.27249	0.00106605	0.00933258	Up
C4B63_58g227	trans-sialidase, Group VIII	612.78	0.693956	0.241592	2.87243	0.00407325	0.0263318	Up
C4B63_81g24	phosphoprotein phosphatase(fragment)	810.56	0.694172	0.13217	5.25211	1.5037e-07	5.53279e-06	Up
C4B63_16g186	retrotransposon hot spot protein (RHS)	166.795	0.694997	0.266973	2.60325	0.0092345	0.0493635	Up
C4B63_104g103	zinc transporter	188.408	0.695064	0.207553	3.34884	0.000811494	0.00743667	Up
C4B63_112g40	surface protease GP63	496.199	0.696191	0.194197	3.58497	0.000337122	0.00364228	Up
C4B63_6g2366c	UPF0382 membrane protein HI 1073	10720.9	0.69639	0.13049	5.33673	9.46362e-08	3.76519e-06	Up
C4B63_1g514	Mucin-associated surface protein (MASP)	324.436	0.697476	0.192669	3.62007	0.000294528	0.0032683	Up
C4B63_39g367	retrotransposon hot spot protein (RHS)	212.412	0.697841	0.235295	2.96582	0.00301881	0.0210243	Up
C4B63_82g448c	conserved hypothetical protein	1239.41	0.698424	0.252164	2.76972	0.00561044	0.0337017	Up
C4B63_36g149	Mucin-associated surface protein (MASP)	180.684	0.699465	0.237121	2.94982	0.00317958	0.0218128	Up
C4B63_46g183	retrotransposon hot spot (RHS) protein	238.541	0.700125	0.174634	4.00909	6.09526e-05	0.00089696	Up
C4B63_78g37	cation-transporting ATPase	4913.55	0.701548	0.15675	4.47559	7.61993e-06	0.00016027	Up
C4B63_104g80	conserved hypothetical protein	431.656	0.701647	0.18795	3.73317	0.000189087	0.00229042	Up
C4B63_68g134	trans-sialidase, Group II	252.117	0.702391	0.253945	2.76592	0.00567621	0.0340133	Up
C4B63_24g356	retrotransposon hot spot (RHS) protein	1597.98	0.703488	0.224391	3.1351	0.00171793	0.0135233	Up
C4B63_44g229	amino acid permease	2771.02	0.703589	0.197254	3.56692	0.000361202	0.00385379	Up
C4B63_271g10	conserved hypothetical protein	770.68	0.70466	0.17396	4.0507	5.10651e-05	0.000769699	Up
C4B63_48g142	serine/threonine protein kinase	1746.49	0.705059	0.123545	5.7069	1.15052e-08	5.92661e-07	Up
C4B63_13g388	Mucin-associated surface protein (MASP)	319.443	0.705875	0.20479	3.44682	0.000567227	0.00552952	Up
C4B63_59g213	Mucin-associated surface protein (MASP)	316.875	0.706498	0.202817	3.48342	0.000495052	0.00498824	Up
C4B63_45g217	WD40 repeat protein	1504.39	0.707207	0.161508	4.37878	1.19343e-05	0.000227373	Up
C4B63_2g318	conserved hypothetical protein	3809.95	0.707384	0.184921	3.82534	0.000130592	0.00168177	Up
C4B63_54g18	serine palmitoyltransferase	4569.8	0.711619	0.113457	6.27213	3.56136e-10	2.58833e-08	Up
C4B63_12g170	protein associated with differentiation 4	571.365	0.712468	0.151292	4.70924	2.48641e-06	6.27198e-05	Up
C4B63_10g154	RNA-binding protein	388.925	0.712753	0.23545	3.02719	0.0024684	0.0179044	Up
C4B63_87g29	conserved hypothetical protein	5245.06	0.712943	0.0880282	8.09903	5.54002e-16	1.27083e-13	Up
C4B63_488g7	conserved hypothetical protein	97.6318	0.713865	0.271203	2.63221	0.00848308	0.0463146	Up
C4B63_14g147	phosphoribosylpyrophosphate synthetase	6357.72	0.714447	0.106024	6.73857	1.59956e-11	1.67737e-09	Up
C4B63_57g89	cullin-like protein	5301.34	0.71451	0.0918569	7.77851	7.33819e-15	1.51735e-12	Up
C4B63_81g59	glucokinase	6795.87	0.715637	0.131779	5.43059	5.6168e-08	2.43965e-06	Up
C4B63_45g197	unspecified product	226.779	0.71595	0.192264	3.72378	0.00019626	0.00236559	Up
C4B63_45g74	conserved hypothetical protein	873.27	0.716153	0.141608	5.0573	4.25223e-07	1.36602e-05	Up
C4B63_238g14	conserved hypothetical protein	908.526	0.718192	0.113188	6.34514	2.22223e-10	1.72617e-08	Up
C4B63_145g23	trans-sialidase, Group III	1045.09	0.718402	0.249172	2.88316	0.0039371	0.0256806	Up
C4B63_38g158	Poly(A) RNA polymerase cid14	866.344	0.71979	0.220371	3.26627	0.00108975	0.00948809	Up
C4B63_9g382	conserved hypothetical protein	3499.82	0.72032	0.167912	4.28985	1.78791e-05	0.00031816	Up
C4B63_35g374	protein kinase	1718.14	0.720493	0.114059	6.31684	2.66969e-10	2.00994e-08	Up
C4B63_14g167	conserved hypothetical protein,predicted C2 domain protein	4476.53	0.722116	0.135617	5.32467	1.01136e-07	3.96998e-06	Up
C4B63_1g220	mucin TcMUCII	132.914	0.725837	0.224542	3.23253	0.00122701	0.0103885	Up
C4B63_45g227	conserved hypothetical protein	3441.72	0.726173	0.132356	5.48652	4.09923e-08	1.84039e-06	Up
C4B63_7g298	conserved hypothetical protein	20384.5	0.72788	0.171303	4.24908	2.14652e-05	0.000370742	Up
C4B63_350g11	dihydrouridine synthase (Dus)	124.811	0.728483	0.244371	2.98105	0.00287259	0.020285	Up
C4B63_406g2	mannose-P-dolichol utilization defect 1	481.858	0.728588	0.198096	3.67795	0.000235115	0.00272648	Up
C4B63_309g7	retrotransposon hot spot protein (RHS)	91.644	0.728692	0.274874	2.651	0.00802536	0.0445335	Up
C4B63_3g943	trans-sialidase, Group V	105.094	0.728766	0.235269	3.09758	0.00195108	0.0149031	Up
C4B63_46g58	conserved hypothetical protein	388.454	0.728869	0.181021	4.02643	5.66296e-05	0.000841476	Up
C4B63_2g547	receptor-type adenylate cyclase	503.955	0.729586	0.225449	3.23615	0.00121153	0.0103018	Up
C4B63_45g73	conserved hypothetical protein	736.184	0.732227	0.186316	3.93003	8.49359e-05	0.0011887	Up
C4B63_159g13	retrotransposon hot spot protein (RHS)	188.517	0.733145	0.18679	3.92497	8.67387e-05	0.00120817	Up
C4B63_146g28	retrotransposon hot spot protein (RHS)	244.149	0.733832	0.199015	3.68733	0.000226623	0.00264892	Up
C4B63_11g215	unspecified product	123.865	0.734693	0.266444	2.7574	0.00582623	0.034742	Up
C4B63_258g21	lipase	6036.35	0.735493	0.14993	4.90556	9.31611e-07	2.70296e-05	Up
C4B63_41g249	conserved hypothetical protein	3514.69	0.735653	0.113254	6.49557	8.2719e-11	7.38955e-09	Up
C4B63_57g112	serine carboxypeptidase S28	3424.22	0.737227	0.0855857	8.6139	7.06147e-18	2.59174e-15	Up
C4B63_161g35	kinetoplast ribosomal PPR-repeat containing protein 3	402.057	0.738594	0.195692	3.77426	0.00016048	0.00200341	Up
C4B63_2g320	conserved hypothetical protein	4243.86	0.738649	0.154006	4.79623	1.6168e-06	4.26145e-05	Up
C4B63_5g506	unspecified product	227.817	0.738976	0.192848	3.83191	0.000127152	0.00164794	Up
C4B63_228g33	unspecified product	124.457	0.739089	0.272988	2.7074	0.00678116	0.0389748	Up
C4B63_78g75	unspecified product	214.203	0.739247	0.185911	3.97636	6.99792e-05	0.00101151	Up
C4B63_14g154	oxidoreductase	981.262	0.741814	0.150702	4.92239	8.54927e-07	2.51527e-05	Up
C4B63_78g74	unspecified product	385.381	0.742191	0.156136	4.7535	1.99923e-06	5.14022e-05	Up
C4B63_63g52	conserved hypothetical protein	3191.16	0.742427	0.0817298	9.08393	1.04725e-19	4.65901e-17	Up
C4B63_104g79	conserved hypothetical protein	493.278	0.74269	0.159541	4.65517	3.23718e-06	7.79098e-05	Up
C4B63_12g405	cytochrome P450	7038.54	0.74297	0.137743	5.39387	6.89562e-08	2.89624e-06	Up
C4B63_50g208	trans-sialidase, Group VI	252.229	0.743094	0.275108	2.7011	0.00691097	0.0395247	Up
C4B63_12g400	conserved hypothetical protein	812.444	0.743219	0.171259	4.33974	1.42651e-05	0.000264092	Up
C4B63_78g28	RNA recognition motif (a.k.a. RRM, RBD, or RNP domain)	4385.12	0.743813	0.148643	5.00402	5.61482e-07	1.76135e-05	Up
C4B63_4g418	conserved hypothetical protein	4607.18	0.744154	0.116831	6.36951	1.89635e-10	1.51306e-08	Up
C4B63_24g225	serine/threonine protein phosphatase	1997.86	0.745146	0.180263	4.13365	3.57051e-05	0.000570389	Up
C4B63_69g318c	conserved hypothetical protein	584.333	0.748494	0.160203	4.67215	2.98056e-06	7.23266e-05	Up
C4B63_246g4	proton-dependent oligopeptide transporter, POT family	351.975	0.749486	0.147161	5.09295	3.5253e-07	1.15267e-05	Up
C4B63_45g172	conserved hypothetical protein	579.578	0.75024	0.151526	4.95122	7.3749e-07	2.2278e-05	Up
C4B63_150g39	transportin2-like protein	266.835	0.750768	0.214733	3.49629	0.000471774	0.0047998	Up
C4B63_166g23	retrotransposon hot spot (RHS) protein	2281.11	0.751066	0.183445	4.09422	4.23589e-05	0.000660862	Up
C4B63_7g299	conserved hypothetical protein	59635.2	0.751559	0.161317	4.6589	3.17899e-06	7.6761e-05	Up
C4B63_96g90	Mucin-associated surface protein (MASP)	221.7	0.752798	0.214399	3.5112	0.000446091	0.00457656	Up
C4B63_1g794	trans-sialidase, Group V	673.325	0.75324	0.169115	4.45402	8.42781e-06	0.000173289	Up
C4B63_45g101	Serine/threonine-protein phosphatase 5	2402.07	0.754559	0.157469	4.7918	1.65294e-06	4.33972e-05	Up
C4B63_3g1071	mucin TcMUCII	73.8959	0.754687	0.284414	2.65348	0.00796655	0.0442683	Up
C4B63_105g48	trans-sialidase, Group IV	162.651	0.756046	0.283659	2.66533	0.00769121	0.0429496	Up
C4B63_18g282	reticulon domain protein	8013.97	0.756317	0.152608	4.95595	7.1978e-07	2.18605e-05	Up
C4B63_39g146	Mucin-associated surface protein (MASP)	242.347	0.756666	0.167788	4.50966	6.49305e-06	0.000139772	Up
C4B63_41g277	trans-sialidase, Group II	1720.91	0.757384	0.228843	3.30963	0.000934204	0.00835774	Up
C4B63_157g29	choline/carnitine O-acyltransferase	254.66	0.757518	0.229853	3.29566	0.000981901	0.00871014	Up
C4B63_52g61	fatty acid elongase	1966.98	0.757669	0.0885489	8.55651	1.16336e-17	4.0665e-15	Up
C4B63_29g223	trans-sialidase, Group II	711.989	0.759628	0.255573	2.97226	0.00295616	0.0206664	Up
C4B63_1g1161	trans-sialidase, Group II	335.739	0.759857	0.255419	2.97495	0.00293041	0.0205783	Up
C4B63_251g11	lipase	358.302	0.760735	0.272034	2.79647	0.00516641	0.0316561	Up
C4B63_52g166	protein kinase	573.882	0.761076	0.20126	3.78156	0.000155849	0.0019539	Up
C4B63_30g300	unspecified product	442.425	0.762134	0.226875	3.35927	0.000781497	0.00722037	Up
C4B63_391g6	Surface membrane protein(fragment)	169.818	0.762139	0.21138	3.60553	0.000311514	0.00341804	Up
C4B63_447g6	unspecified product	354.551	0.762285	0.209562	3.63752	0.000275278	0.00310158	Up
C4B63_22g138	unspecified product	6194.19	0.7623	0.221691	3.43857	0.000584788	0.00568185	Up
C4B63_10g472	conserved hypothetical protein	784.798	0.762375	0.154339	4.93962	7.82752e-07	2.3299e-05	Up
C4B63_198g23	retrotransposon hot spot (RHS) protein	1908.64	0.762579	0.145117	5.25492	1.48087e-07	5.47623e-06	Up
C4B63_29g205	retrotransposon hot spot protein (RHS)	522.152	0.76281	0.194996	3.91193	9.15609e-05	0.00126217	Up
C4B63_78g18	conserved hypothetical protein	872.8	0.763534	0.111298	6.86028	6.87252e-12	8.13673e-10	Up
C4B63_218g22	conserved hypothetical protein	853.953	0.764181	0.126518	6.0401	1.54019e-09	9.74634e-08	Up
C4B63_48g23	nicotinate phosphoribosyltransferase	2952.18	0.764478	0.12756	5.9931	2.05876e-09	1.28071e-07	Up
C4B63_250g24	retrotransposon hot spot protein (RHS)	9882.2	0.764847	0.187521	4.07872	4.52851e-05	0.000696887	Up
C4B63_162g5	beta galactofuranosyl glycosyltransferase	487.445	0.76511	0.155072	4.9339	8.06044e-07	2.38579e-05	Up
C4B63_141g14	retrotransposon hot spot (RHS) protein	1465.63	0.765498	0.166524	4.59693	4.28766e-06	9.89734e-05	Up
C4B63_11g262	gamma-glutamylcysteine synthetase	1338.11	0.766971	0.159779	4.80021	1.58498e-06	4.19262e-05	Up
C4B63_15g132	unspecified product	129.319	0.76699	0.244341	3.13902	0.00169516	0.0133799	Up
C4B63_528g5	conserved hypothetical protein	160.795	0.76754	0.264142	2.90578	0.00366336	0.024139	Up
C4B63_48g144	serine/threonine protein kinase	1817.03	0.768212	0.145716	5.27196	1.34972e-07	5.05493e-06	Up
C4B63_41g280	retrotransposon hot spot (RHS) protein	230.607	0.769584	0.219607	3.50437	0.000457688	0.00467815	Up
C4B63_79g29	conserved hypothetical protein	724.219	0.76985	0.143988	5.34663	8.96067e-08	3.60913e-06	Up
C4B63_19g220	calpain-like cysteine peptidase	2587.83	0.770602	0.245468	3.13931	0.00169343	0.0133735	Up
C4B63_85g422c	conserved hypothetical protein	1747.13	0.770693	0.211202	3.64907	0.000263189	0.00299061	Up
C4B63_64g71	Mucin-associated surface protein (MASP)	73.2862	0.771701	0.265375	2.90796	0.00363789	0.0240359	Up
C4B63_5g426	trans-sialidase, Group II	219.343	0.771938	0.238541	3.23607	0.00121186	0.0103018	Up
C4B63_40g33	conserved hypothetical protein	2393.51	0.772156	0.146974	5.25367	1.49095e-07	5.49964e-06	Up
C4B63_115g70	retrotransposon hot spot protein (RHS)	122.65	0.773167	0.223143	3.4649	0.000530426	0.00525907	Up
C4B63_129g40	thiolase protein-like protein	3330.54	0.774937	0.0961152	8.06258	7.46998e-16	1.66162e-13	Up
C4B63_159g19	retrotransposon hot spot protein (RHS)	185.743	0.77494	0.174619	4.4379	9.08406e-06	0.00018497	Up
C4B63_4g509	FKBP-type peptidylprolyl cis-trans isomerase	2557.49	0.775032	0.101475	7.6377	2.21137e-14	4.05814e-12	Up
C4B63_94g87	trans-sialidase, Group VIII	124.479	0.776783	0.244933	3.17141	0.00151703	0.0122776	Up
C4B63_5g740	trans-sialidase, Group V	629.737	0.777723	0.21431	3.62897	0.000284559	0.00318901	Up
C4B63_52g158	TPR-repeat-containing chaperone protein DNAJ	5459.7	0.777838	0.145122	5.35989	8.3274e-08	3.39596e-06	Up
C4B63_106g45	Mucin-associated surface protein (MASP)	108.599	0.777951	0.287707	2.70397	0.00685162	0.0392771	Up
C4B63_276g9	Alcohol Dehydrogenasa	524.525	0.778841	0.147017	5.29762	1.17321e-07	4.47375e-06	Up
C4B63_81g32	Protein DENND6B	2180.45	0.781127	0.117912	6.62467	3.48013e-11	3.42898e-09	Up
C4B63_258g18	lipase	277.643	0.781701	0.196591	3.97628	7.00014e-05	0.00101151	Up
C4B63_10g153	RNA-binding protein	444.369	0.782565	0.216079	3.62167	0.000292713	0.00325061	Up
C4B63_39g154	trans-sialidase, Group V	469.371	0.782603	0.190123	4.1163	3.85009e-05	0.000608431	Up
C4B63_86g4	small nuclear RNA gene activation protein (SNAP) 50	791.59	0.784089	0.193768	4.04653	5.19834e-05	0.000782737	Up
C4B63_94g59	conserved hypothetical protein	243.702	0.784697	0.272423	2.88043	0.00397127	0.0258661	Up
C4B63_52g29	conserved hypothetical protein	1227.95	0.784871	0.230112	3.41083	0.000647662	0.00620243	Up
C4B63_350g3	glutamamyl carboxypeptidase(fragment)	765.258	0.785642	0.135393	5.80268	6.52637e-09	3.61561e-07	Up
C4B63_311g19	trans-sialidase, Group V	84.0621	0.786542	0.302743	2.59805	0.00937546	0.0499605	Up
C4B63_78g51	Mucin-associated surface protein (MASP)	1195.87	0.787009	0.13473	5.84137	5.17744e-09	2.96914e-07	Up
C4B63_52g153	conserved hypothetical protein	1571.15	0.787385	0.129375	6.08608	1.15707e-09	7.68638e-08	Up
C4B63_26g318	conserved hypothetical protein	747.853	0.788007	0.154506	5.10017	3.39357e-07	1.12206e-05	Up
C4B63_151g29	conserved hypothetical protein	1108.41	0.788208	0.138412	5.69463	1.23638e-08	6.30337e-07	Up
C4B63_52g62	fatty acid elongase	2021.91	0.78915	0.142106	5.55326	2.80396e-08	1.31517e-06	Up
C4B63_53g215	retrotransposon hot spot (RHS) protein	197.715	0.789662	0.218361	3.61631	0.000298829	0.00330355	Up
C4B63_65g113	trans-sialidase, Group V	231.955	0.790894	0.211569	3.73823	0.000185317	0.00225592	Up
C4B63_15g268	Mucin-associated surface protein (MASP)	381.19	0.791469	0.190629	4.15189	3.29742e-05	0.00053491	Up
C4B63_14g248	protein kinase	2641.9	0.792587	0.0943501	8.40049	4.44604e-17	1.31796e-14	Up
C4B63_397g11	zinc-finger CCCH domain containing protein 11	425.046	0.792946	0.26186	3.02813	0.00246074	0.0178754	Up
C4B63_8g190	conserved hypothetical protein	963.171	0.793904	0.179701	4.41791	9.96589e-06	0.000199876	Up
C4B63_251g19	conserved hypothetical protein	211.08	0.794038	0.303518	2.61612	0.00889357	0.0479671	Up
C4B63_2g205	conserved hypothetical protein	883.046	0.794576	0.158786	5.00407	5.6133e-07	1.76135e-05	Up
C4B63_14g105	conserved hypothetical protein	3254.97	0.796681	0.131099	6.07693	1.22507e-09	8.06516e-08	Up
C4B63_24g203	conserved hypothetical protein	3224.95	0.797299	0.189248	4.21299	2.52009e-05	0.000427222	Up
C4B63_104g81	conserved hypothetical protein	957.638	0.797896	0.129677	6.15295	7.6056e-10	5.21765e-08	Up
C4B63_78g47	N-terminal region of Chorein, a TM vesicle-mediated sorter	243.471	0.798909	0.209311	3.81686	0.000135162	0.00173021	Up
C4B63_52g147	conserved hypothetical protein	9135.01	0.799086	0.0702826	11.3696	5.92446e-30	5.79847e-27	Up
C4B63_123g148c	conserved hypothetical protein	1930.24	0.799151	0.14999	5.32804	9.92773e-08	3.90748e-06	Up
C4B63_10g168	phosphatidylinositol 4-kinase alpha	1167.05	0.799717	0.179271	4.46093	8.16044e-06	0.000168737	Up
C4B63_78g69	retrotransposon hot spot (RHS) protein	130.959	0.800863	0.272449	2.9395	0.0032874	0.022323	Up
C4B63_106g46	unspecified product	76.7061	0.801195	0.300756	2.66394	0.00772315	0.0431116	Up
C4B63_21g180	trans-sialidase, Group VIII	139.214	0.801554	0.247571	3.23767	0.00120511	0.0102563	Up
C4B63_46g90	Ring finger domain containing protein	571.379	0.801965	0.258165	3.10641	0.00189376	0.0145714	Up
C4B63_52g71	conserved hypothetical protein	827.744	0.802319	0.186227	4.30829	1.64525e-05	0.000297462	Up
C4B63_8g240	trans-sialidase, Group VI	95.7097	0.802404	0.301664	2.65993	0.00781576	0.0435929	Up
C4B63_4g462	arginase	4949.75	0.802521	0.122893	6.53024	6.56641e-11	5.98767e-09	Up
C4B63_43g68	beta galactofuranosyl glycosyltransferase	223.268	0.802719	0.196644	4.08209	4.46331e-05	0.000689747	Up
C4B63_87g24	nonspecific lipid-transfer protein	1568.89	0.803949	0.164277	4.89386	9.88776e-07	2.8352e-05	Up
C4B63_45g145	WD and tetratricopeptide repeats protein 1	111.118	0.804555	0.293569	2.7406	0.00613279	0.0360965	Up
C4B63_43g122	amino acid permease 24	2033.92	0.804618	0.180017	4.46968	7.83378e-06	0.000163363	Up
C4B63_396g11	conserved hypothetical protein	417.283	0.804694	0.193136	4.16647	3.09353e-05	0.000506876	Up
C4B63_5g424	Mucin-associated surface protein (MASP)	117.652	0.805743	0.253113	3.18333	0.0014559	0.0119034	Up
C4B63_14g60	conserved hypothetical protein	1740.14	0.8099	0.157155	5.1535	2.55673e-07	8.78164e-06	Up
C4B63_3g864	Mucin-associated surface protein (MASP)	191.533	0.809995	0.193954	4.17623	2.96383e-05	0.000490552	Up
C4B63_12g266	unspecified product	256.861	0.810466	0.163524	4.95626	7.18642e-07	2.18605e-05	Up
C4B63_6g259	nucleotidyl transferase	4568.42	0.810649	0.159192	5.09227	3.53802e-07	1.15426e-05	Up
C4B63_103g68	unspecified product	95.5171	0.812621	0.251151	3.23558	0.00121394	0.0103136	Up
C4B63_31g225	Tetraspanin family	6507.32	0.812841	0.158671	5.12282	3.01004e-07	1.01122e-05	Up
C4B63_121g70	Mucin-associated surface protein (MASP)	363.958	0.814376	0.20627	3.9481	7.87732e-05	0.00111628	Up
C4B63_1g997	Mucin-associated surface protein (MASP)	126.503	0.815223	0.297946	2.73614	0.00621645	0.0365058	Up
C4B63_11g190	mucin TcMUCII	82.9528	0.815405	0.251042	3.24807	0.00116189	0.0099578	Up
C4B63_49g192	cysteine peptidase C (CPC)	40131.9	0.816364	0.136519	5.97987	2.2332e-09	1.38336e-07	Up
C4B63_62g22	mucin TcMUCII	75.7043	0.816477	0.291333	2.80255	0.00507	0.0311825	Up
C4B63_45g229	conserved hypothetical protein	2310.76	0.816536	0.127848	6.38678	1.69411e-10	1.36775e-08	Up
C4B63_19g221	calpain-like cysteine peptidase(fragment)	254.34	0.816963	0.22339	3.65712	0.000255068	0.00292095	Up
C4B63_223g14	Mucin-associated surface protein (MASP)	71.8651	0.817784	0.311847	2.62239	0.00873146	0.0472665	Up
C4B63_52g40	immunodominant antigen	9705.52	0.818475	0.0995982	8.21777	2.07316e-16	5.24759e-14	Up
C4B63_28g173	glycogenin glucosyltransferase	980.845	0.818612	0.145055	5.64348	1.66647e-08	8.29335e-07	Up
C4B63_104g105	conserved hypothetical protein	317.67	0.819084	0.162432	5.04264	4.5915e-07	1.46539e-05	Up
C4B63_15g7	protein kinase	134.317	0.820403	0.275853	2.97406	0.00293887	0.0206016	Up
C4B63_405g4	glutamate dehydrogenase	3364.09	0.822495	0.172001	4.78192	1.73629e-06	4.5116e-05	Up
C4B63_83g34	Eukaryotic translation initiation factor 4 gamma 1	7704.95	0.823056	0.172253	4.77819	1.76878e-06	4.57979e-05	Up
C4B63_62g3	trans-sialidase, Group V	159.204	0.825491	0.273561	3.01757	0.0025481	0.0183196	Up
C4B63_14g212	conserved hypothetical protein	368.457	0.826055	0.186384	4.432	9.33635e-06	0.000188538	Up
C4B63_116g18	gamma-glutamylcysteine synthetase	2189.42	0.826738	0.124244	6.65416	2.84917e-11	2.90477e-09	Up
C4B63_57g131	glutamate dehydrogenase	16292.3	0.8268	0.168537	4.90574	9.30743e-07	2.70296e-05	Up
C4B63_66g174	Mucin-associated surface protein (MASP)	144.319	0.828569	0.203898	4.06365	4.83123e-05	0.000734237	Up
C4B63_23g3	protein kinase	580.425	0.829426	0.205703	4.03215	5.5269e-05	0.000824597	Up
C4B63_8g253	Mucin-associated surface protein (MASP)	92.1923	0.830053	0.272797	3.04275	0.00234423	0.0171821	Up
C4B63_45g129	conserved hypothetical protein	1206.09	0.830615	0.207237	4.00805	6.12229e-05	0.000899714	Up
C4B63_24g199	conserved hypothetical protein	1499.17	0.831872	0.179447	4.63576	3.55632e-06	8.40745e-05	Up
C4B63_25g220	5'-3' exoribonuclease B	2941.77	0.831914	0.12209	6.81392	9.49749e-12	1.08087e-09	Up
C4B63_104g106	conserved hypothetical protein	157.278	0.832332	0.217781	3.82188	0.000132438	0.00170255	Up
C4B63_50g220	Mucin-associated surface protein (MASP)	159.784	0.832717	0.232348	3.58392	0.000338479	0.00364847	Up
C4B63_60g128	Right handed beta helix region containing protein	1001.24	0.833899	0.182193	4.57701	4.71673e-06	0.000107192	Up
C4B63_250g25	retrotransposon hot spot (RHS) protein	25584.9	0.836109	0.154352	5.41691	6.06372e-08	2.60297e-06	Up
C4B63_78g50	unspecified product	132.855	0.83641	0.222953	3.7515	0.000175778	0.00216857	Up
C4B63_107g97	unspecified product	210.333	0.83649	0.19791	4.22661	2.37235e-05	0.000405454	Up
C4B63_1g747	Mucin-associated surface protein (MASP)	89.9053	0.837835	0.27617	3.03377	0.00241522	0.0176057	Up
C4B63_24g344	unspecified product	235.73	0.837857	0.251498	3.33147	0.000863889	0.00784339	Up
C4B63_226g21	retrotransposon hot spot protein (RHS)	114.58	0.838347	0.293538	2.85601	0.00428999	0.0273119	Up
C4B63_113g57	dual specificity protein phosphatase or MAP kinase phosphatase	2842.26	0.838934	0.103986	8.06775	7.16064e-16	1.61731e-13	Up
C4B63_1g163	unspecified product	96.8195	0.840168	0.253226	3.31786	0.000907113	0.00816013	Up
C4B63_45g130	conserved hypothetical protein	2303.35	0.840312	0.194271	4.32545	1.52218e-05	0.000278643	Up
C4B63_197g20	surface protease GP63	135.494	0.840656	0.294021	2.85917	0.00424751	0.0271111	Up
C4B63_32g1409c	cysteine peptidase inhibitor (Chagasin)	942.128	0.841038	0.284918	2.95186	0.00315866	0.0217388	Up
C4B63_118g18	retrotransposon hot spot protein (RHS)	1020.99	0.841711	0.117174	7.18346	6.79703e-13	9.97872e-11	Up
C4B63_103g59	retrotransposon hot spot protein (RHS)	94.3204	0.842035	0.276055	3.05024	0.00228657	0.016852	Up
C4B63_5g308	Mucin-associated surface protein (MASP)	81.6389	0.843027	0.29909	2.81864	0.00482273	0.030001	Up
C4B63_3g685	mucin TcMUCII	107.598	0.843047	0.246549	3.41938	0.000627629	0.00603025	Up
C4B63_116g28	conserved hypothetical protein	147.015	0.843554	0.281014	3.00182	0.00268372	0.0191446	Up
C4B63_99g97	trans-sialidase, Group V	116.056	0.843722	0.244955	3.44439	0.000572339	0.00557565	Up
C4B63_336g11	conserved hypothetical protein	371.914	0.843924	0.140683	5.99879	1.98799e-09	1.24195e-07	Up
C4B63_62g100	trans-sialidase, Group II	90.8015	0.844088	0.298307	2.82959	0.00466072	0.0291787	Up
C4B63_45g91	Protein sel-1 homolog 2	4430.8	0.846135	0.135477	6.24561	4.22153e-10	3.00856e-08	Up
C4B63_9g96	Mucin-associated surface protein (MASP)	79.1569	0.846879	0.29844	2.83768	0.00454423	0.0285713	Up
C4B63_161g30	conserved hypothetical protein	387.795	0.848309	0.243501	3.4838	0.000494354	0.00498805	Up
C4B63_226g22	retrotransposon hot spot protein (RHS)	102.535	0.848447	0.291322	2.9124	0.00358662	0.0237903	Up
C4B63_36g137	unspecified product	190.526	0.849121	0.299089	2.83902	0.00452522	0.0284671	Up
C4B63_159g6	retrotransposon hot spot (RHS) protein	218.189	0.849322	0.21961	3.86742	0.000109995	0.00146007	Up
C4B63_32g198	conserved hypothetical protein	314.742	0.849621	0.184517	4.60457	4.13324e-06	9.58611e-05	Up
C4B63_54g138	tyrosine aminotransferase	13473.7	0.850111	0.147548	5.76159	8.33237e-09	4.46451e-07	Up
[truncated: 427 more rows]
