# Supplementary material for: Transcriptomic analysis of benznidazole-resistant Trypanosoma cruzi clone reveals nitroreductase I-independent resistance mechanisms
Source: PLoS One. 2025 Feb 18;20(2):e0314189. doi: 10.1371/journal.pone.0314189 (PMC12005674; doi:10.1371/journal.pone.0314189)
Supplement: S2 File — BP: Biological process; CC: Cellular component; MF: Molecular Function. (XLSX) [file pone.0314189.s008.xlsx]

## Sheet: 61R_cl4_BP_DOWN
S2 File. Gene Ontology annotation of up- and downregulated genes from 61R_cl4 clone. BP: Biological process; CC: Cellular component; MF: Molecular Function.
GO	Name	Bgd count	Result count	Result gene list	Pct of bgd	Fold enrichment	Odds ratio	P-value	Benjamini	Bonferroni
GO:0008150	biological process	3626	177	C4B63_101g12,C4B63_101g5,C4B63_109g37,C4B63_123g22,C4B63_13g109,C4B63_13g111,C4B63_13g119,C4B63_13g1339c,C4B63_13g160,C4B63_13g166,C4B63_13g195,C4B63_13g211,C4B63_13g227,C4B63_13g230,C4B63_13g231,C4B63_13g238,C4B63_13g251,C4B63_13g270,C4B63_13g271,C4B63_13g317,C4B63_13g40,C4B63_13g978c,C4B63_141g21,C4B63_144g25,C4B63_144g30,C4B63_147g273c,C4B63_147g68,C4B63_149g16,C4B63_14g1,C4B63_16g114,C4B63_16…	4.9	1.23	1.49	0.000173781	0.0689885	0.0910615
GO:0009987	cellular process	3134	155	C4B63_101g5,C4B63_109g37,C4B63_123g22,C4B63_13g109,C4B63_13g111,C4B63_13g119,C4B63_13g1339c,C4B63_13g160,C4B63_13g195,C4B63_13g211,C4B63_13g227,C4B63_13g230,C4B63_13g231,C4B63_13g238,C4B63_13g251,C4B63_13g270,C4B63_13g271,C4B63_13g317,C4B63_13g40,C4B63_13g978c,C4B63_141g21,C4B63_144g30,C4B63_147g273c,C4B63_14g1,C4B63_16g114,C4B63_16g116,C4B63_16g121,C4B63_16g134,C4B63_16g150,C4B63_16g157,C4B63_16…	4.9	1.24	1.47	0.000371483	0.0689885	0.194657
GO:1901264	carbohydrate derivative transport	17	5	C4B63_26g240,C4B63_26g243,C4B63_26g295,C4B63_52g32,C4B63_70g119,	29.4	7.39	10.19	0.000404088	0.0689885	0.211742
GO:0055085	transmembrane transport	256	21	C4B63_13g111,C4B63_13g1339c,C4B63_14g1,C4B63_16g281,C4B63_241g16,C4B63_25g226,C4B63_25g227,C4B63_26g192,C4B63_26g230,C4B63_26g238,C4B63_26g240,C4B63_26g243,C4B63_26g295,C4B63_26g309,C4B63_26g310,C4B63_26g311,C4B63_328g10,C4B63_34g211,C4B63_4g495,C4B63_52g32,C4B63_70g119,	8.2	2.06	2.23	0.00130708	0.0689885	0.684909
GO:0009074	aromatic amino acid family catabolic process	13	4	C4B63_24g246,C4B63_42g164,C4B63_54g138,C4B63_81g66,	30.8	7.73	10.84	0.00132512	0.0689885	0.694364
GO:0009072	aromatic amino acid family metabolic process	13	4	C4B63_24g246,C4B63_42g164,C4B63_54g138,C4B63_81g66,	30.8	7.73	10.84	0.00132512	0.0689885	0.694364
GO:0043649	dicarboxylic acid catabolic process	2	2	C4B63_26g261,C4B63_295g26,	100	25.12	inf	0.00157989	0.0689885	0.827862
GO:0030148	sphingolipid biosynthetic process	2	2	C4B63_123g22,C4B63_69g73,	100	25.12	inf	0.00157989	0.0689885	0.827862
GO:0019551	glutamate catabolic process to 2-oxoglutarate	2	2	C4B63_26g261,C4B63_295g26,	100	25.12	inf	0.00157989	0.0689885	0.827862
GO:0006103	2-oxoglutarate metabolic process	2	2	C4B63_26g261,C4B63_295g26,	100	25.12	inf	0.00157989	0.0689885	0.827862
GO:0006106	fumarate metabolic process	2	2	C4B63_26g261,C4B63_295g26,	100	25.12	inf	0.00157989	0.0689885	0.827862
GO:0006538	glutamate catabolic process	2	2	C4B63_26g261,C4B63_295g26,	100	25.12	inf	0.00157989	0.0689885	0.827862
GO:0043647	inositol phosphate metabolic process	7	3	C4B63_25g252,C4B63_25g316,C4B63_26g289,	42.9	10.77	18.24	0.00194144	0.0782549	1
GO:0015931	nucleobase-containing compound transport	25	5	C4B63_26g240,C4B63_26g243,C4B63_26g295,C4B63_52g32,C4B63_70g119,	20	5.02	6.11	0.00266943	0.0999131	1
GO:0007165	signal transduction	106	11	C4B63_16g114,C4B63_23g195,C4B63_25g278,C4B63_26g193,C4B63_26g199,C4B63_26g201,C4B63_26g245,C4B63_26g265,C4B63_26g301,C4B63_314g10,C4B63_61g107,	10.4	2.61	2.85	0.0031927	0.102079	1
GO:0007154	cell communication	107	11	C4B63_16g114,C4B63_23g195,C4B63_25g278,C4B63_26g193,C4B63_26g199,C4B63_26g201,C4B63_26g245,C4B63_26g265,C4B63_26g301,C4B63_314g10,C4B63_61g107,	10.3	2.58	2.82	0.00343543	0.102079	1
GO:0023052	signaling	107	11	C4B63_16g114,C4B63_23g195,C4B63_25g278,C4B63_26g193,C4B63_26g199,C4B63_26g201,C4B63_26g245,C4B63_26g265,C4B63_26g301,C4B63_314g10,C4B63_61g107,	10.3	2.58	2.82	0.00343543	0.102079	1
GO:0007018	microtubule-based movement	123	12	C4B63_13g238,C4B63_144g30,C4B63_16g121,C4B63_16g157,C4B63_16g330,C4B63_25g112,C4B63_25g213,C4B63_406g4,C4B63_406g6,C4B63_52g133,C4B63_52g135,C4B63_61g133,	9.8	2.45	2.67	0.00353463	0.102079	1
GO:0006629	lipid metabolic process	190	16	C4B63_101g12,C4B63_123g22,C4B63_16g120,C4B63_16g13,C4B63_258g17,C4B63_258g18,C4B63_258g21,C4B63_25g252,C4B63_25g278,C4B63_26g1442c,C4B63_26g245,C4B63_295g25,C4B63_341g11,C4B63_34g117,C4B63_52g61,C4B63_69g73,	8.4	2.12	2.28	0.00370133	0.102079	1
GO:1901642	nucleoside transmembrane transport	9	3	C4B63_26g240,C4B63_26g243,C4B63_70g119,	33.3	8.37	12.16	0.00439006	0.109251	1
GO:0015858	nucleoside transport	9	3	C4B63_26g240,C4B63_26g243,C4B63_70g119,	33.3	8.37	12.16	0.00439006	0.109251	1
GO:0006928	movement of cell or subcellular component	127	12	C4B63_13g238,C4B63_144g30,C4B63_16g121,C4B63_16g157,C4B63_16g330,C4B63_25g112,C4B63_25g213,C4B63_406g4,C4B63_406g6,C4B63_52g133,C4B63_52g135,C4B63_61g133,	9.4	2.37	2.57	0.00458687	0.109251	1
GO:0044282	small molecule catabolic process	101	10	C4B63_141g21,C4B63_24g246,C4B63_25g252,C4B63_26g261,C4B63_26g289,C4B63_295g26,C4B63_42g164,C4B63_54g138,C4B63_68g117,C4B63_81g66,	9.9	2.49	2.7	0.00674549	0.120741	1
GO:0019439	aromatic compound catabolic process	31	5	C4B63_24g246,C4B63_25g105,C4B63_42g164,C4B63_54g138,C4B63_81g66,	16.1	4.05	4.69	0.00702317	0.120741	1
GO:1901361	organic cyclic compound catabolic process	31	5	C4B63_24g246,C4B63_25g105,C4B63_42g164,C4B63_54g138,C4B63_81g66,	16.1	4.05	4.69	0.00702317	0.120741	1
GO:0006066	alcohol metabolic process	20	4	C4B63_25g252,C4B63_25g316,C4B63_26g1442c,C4B63_26g289,	20	5.02	6.09	0.00720361	0.120741	1
GO:0006811	ion transport	135	12	C4B63_13g1339c,C4B63_16g281,C4B63_194g17,C4B63_25g226,C4B63_25g227,C4B63_26g192,C4B63_26g230,C4B63_26g238,C4B63_26g246,C4B63_34g211,C4B63_52g32,C4B63_52g74,	8.9	2.23	2.4	0.00743782	0.120741	1
GO:1902221	erythrose 4-phosphate/phosphoenolpyruvate family amino acid metabolic process	11	3	C4B63_42g164,C4B63_54g138,C4B63_81g66,	27.3	6.85	9.12	0.00812676	0.120741	1
GO:0006572	tyrosine catabolic process	11	3	C4B63_42g164,C4B63_54g138,C4B63_81g66,	27.3	6.85	9.12	0.00812676	0.120741	1
GO:0006570	tyrosine metabolic process	11	3	C4B63_42g164,C4B63_54g138,C4B63_81g66,	27.3	6.85	9.12	0.00812676	0.120741	1
GO:1902222	erythrose 4-phosphate/phosphoenolpyruvate family amino acid catabolic process	11	3	C4B63_42g164,C4B63_54g138,C4B63_81g66,	27.3	6.85	9.12	0.00812676	0.120741	1
GO:0006559	L-phenylalanine catabolic process	11	3	C4B63_42g164,C4B63_54g138,C4B63_81g66,	27.3	6.85	9.12	0.00812676	0.120741	1
GO:0006558	L-phenylalanine metabolic process	11	3	C4B63_42g164,C4B63_54g138,C4B63_81g66,	27.3	6.85	9.12	0.00812676	0.120741	1
GO:0000493	box H/ACA snoRNP assembly	4	2	C4B63_109g37,C4B63_34g118,	50	12.56	24.26	0.00898648	0.120741	1
GO:0046855	inositol phosphate dephosphorylation	4	2	C4B63_25g252,C4B63_26g289,	50	12.56	24.26	0.00898648	0.120741	1
GO:0006665	sphingolipid metabolic process	4	2	C4B63_123g22,C4B63_69g73,	50	12.56	24.26	0.00898648	0.120741	1
GO:0000491	small nucleolar ribonucleoprotein complex assembly	4	2	C4B63_109g37,C4B63_34g118,	50	12.56	24.26	0.00898648	0.120741	1
GO:0071545	inositol phosphate catabolic process	4	2	C4B63_25g252,C4B63_26g289,	50	12.56	24.26	0.00898648	0.120741	1
GO:0046838	phosphorylated carbohydrate dephosphorylation	4	2	C4B63_25g252,C4B63_26g289,	50	12.56	24.26	0.00898648	0.120741	1
GO:0051716	cellular response to stimulus	210	16	C4B63_13g211,C4B63_16g114,C4B63_16g116,C4B63_23g195,C4B63_25g278,C4B63_26g193,C4B63_26g199,C4B63_26g201,C4B63_26g207,C4B63_26g208,C4B63_26g245,C4B63_26g265,C4B63_26g301,C4B63_314g10,C4B63_61g107,C4B63_99g109,	7.6	1.91	2.04	0.00955386	0.125156	1
GO:0043648	dicarboxylic acid metabolic process	12	3	C4B63_24g246,C4B63_26g261,C4B63_295g26,	25	6.28	8.1	0.01052	0.13125	1
GO:0019751	polyol metabolic process	12	3	C4B63_25g252,C4B63_25g316,C4B63_26g289,	25	6.28	8.1	0.01052	0.13125	1
GO:0030001	metal ion transport	36	5	C4B63_16g281,C4B63_26g192,C4B63_26g230,C4B63_26g238,C4B63_52g74,	13.9	3.49	3.93	0.0132565	0.159306	1
GO:0065007	biological regulation	256	18	C4B63_149g16,C4B63_16g114,C4B63_23g195,C4B63_25g105,C4B63_25g278,C4B63_26g193,C4B63_26g199,C4B63_26g201,C4B63_26g245,C4B63_26g246,C4B63_26g265,C4B63_26g301,C4B63_314g10,C4B63_325g2,C4B63_56g69,C4B63_61g107,C4B63_69g77,C4B63_99g109,	7	1.77	1.87	0.0135752	0.159306	1
GO:1901606	alpha-amino acid catabolic process	80	8	C4B63_141g21,C4B63_24g246,C4B63_26g261,C4B63_295g26,C4B63_42g164,C4B63_54g138,C4B63_68g117,C4B63_81g66,	10	2.51	2.72	0.013903	0.159306	1
GO:0046174	polyol catabolic process	5	2	C4B63_25g252,C4B63_26g289,	40	10.05	16.17	0.0145849	0.159306	1
GO:0006891	intra-Golgi vesicle-mediated transport	5	2	C4B63_300g16,C4B63_34g318,	40	10.05	16.17	0.0145849	0.159306	1
GO:0050789	regulation of biological process	239	17	C4B63_149g16,C4B63_16g114,C4B63_23g195,C4B63_25g105,C4B63_25g278,C4B63_26g193,C4B63_26g199,C4B63_26g201,C4B63_26g245,C4B63_26g246,C4B63_26g265,C4B63_26g301,C4B63_314g10,C4B63_325g2,C4B63_56g69,C4B63_61g107,C4B63_69g77,	7.1	1.79	1.89	0.0145929	0.159306	1
GO:0070646	protein modification by small protein removal	25	4	C4B63_25g212,C4B63_25g253,C4B63_26g231,C4B63_75g67,	16	4.02	4.64	0.0160912	0.168636	1
GO:0016579	protein deubiquitination	25	4	C4B63_25g212,C4B63_25g253,C4B63_26g231,C4B63_75g67,	16	4.02	4.64	0.0160912	0.168636	1
GO:0006810	transport	610	35	C4B63_13g111,C4B63_13g119,C4B63_13g1339c,C4B63_13g317,C4B63_14g1,C4B63_16g150,C4B63_16g281,C4B63_16g321,C4B63_194g17,C4B63_241g16,C4B63_24g269,C4B63_259g24,C4B63_259g9,C4B63_25g226,C4B63_25g227,C4B63_25g301,C4B63_26g192,C4B63_26g230,C4B63_26g238,C4B63_26g240,C4B63_26g243,C4B63_26g246,C4B63_26g295,C4B63_26g309,C4B63_26g310,C4B63_26g311,C4B63_300g16,C4B63_328g10,C4B63_34g211,C4B63_34g318,C4B63_4g49…	5.7	1.44	1.52	0.0175941	0.17889	1
GO:0009063	cellular amino acid catabolic process	84	8	C4B63_141g21,C4B63_24g246,C4B63_26g261,C4B63_295g26,C4B63_42g164,C4B63_54g138,C4B63_68g117,C4B63_81g66,	9.5	2.39	2.58	0.0182517	0.17889	1
GO:0051234	establishment of localization	612	35	C4B63_13g111,C4B63_13g119,C4B63_13g1339c,C4B63_13g317,C4B63_14g1,C4B63_16g150,C4B63_16g281,C4B63_16g321,C4B63_194g17,C4B63_241g16,C4B63_24g269,C4B63_259g24,C4B63_259g9,C4B63_25g226,C4B63_25g227,C4B63_25g301,C4B63_26g192,C4B63_26g230,C4B63_26g238,C4B63_26g240,C4B63_26g243,C4B63_26g246,C4B63_26g295,C4B63_26g309,C4B63_26g310,C4B63_26g311,C4B63_300g16,C4B63_328g10,C4B63_34g211,C4B63_34g318,C4B63_4g49…	5.7	1.44	1.52	0.0184007	0.17889	1
GO:1901615	organic hydroxy compound metabolic process	26	4	C4B63_25g252,C4B63_25g316,C4B63_26g1442c,C4B63_26g289,	15.4	3.87	4.43	0.0184353	0.17889	1
GO:0008610	lipid biosynthetic process	85	8	C4B63_101g12,C4B63_123g22,C4B63_16g120,C4B63_25g252,C4B63_25g278,C4B63_295g25,C4B63_52g61,C4B63_69g73,	9.4	2.36	2.54	0.0194759	0.185552	1
GO:0050896	response to stimulus	230	16	C4B63_13g211,C4B63_16g114,C4B63_16g116,C4B63_23g195,C4B63_25g278,C4B63_26g193,C4B63_26g199,C4B63_26g201,C4B63_26g207,C4B63_26g208,C4B63_26g245,C4B63_26g265,C4B63_26g301,C4B63_314g10,C4B63_61g107,C4B63_99g109,	7	1.75	1.84	0.0211384	0.189225	1
GO:0009065	glutamine family amino acid catabolic process	6	2	C4B63_26g261,C4B63_295g26,	33.3	8.37	12.13	0.0213058	0.189225	1
GO:0046854	phosphatidylinositol phosphate biosynthetic process	6	2	C4B63_25g252,C4B63_25g278,	33.3	8.37	12.13	0.0213058	0.189225	1
GO:0046173	polyol biosynthetic process	6	2	C4B63_25g252,C4B63_25g316,	33.3	8.37	12.13	0.0213058	0.189225	1
GO:0016310	phosphorylation	349	22	C4B63_13g227,C4B63_13g231,C4B63_13g270,C4B63_13g271,C4B63_196g48,C4B63_24g220,C4B63_24g303,C4B63_25g120,C4B63_26g190,C4B63_26g246,C4B63_26g314,C4B63_280g13,C4B63_34g225,C4B63_34g313,C4B63_34g377,C4B63_52g154,C4B63_52g51,C4B63_61g141,C4B63_61g59,C4B63_61g91,C4B63_85g81,C4B63_91g42,	6.3	1.58	1.67	0.0218456	0.190785	1
GO:0006796	phosphate-containing compound metabolic process	580	33	C4B63_13g109,C4B63_13g1339c,C4B63_13g160,C4B63_13g227,C4B63_13g231,C4B63_13g270,C4B63_13g271,C4B63_196g48,C4B63_24g220,C4B63_24g246,C4B63_24g303,C4B63_25g120,C4B63_25g252,C4B63_25g278,C4B63_25g316,C4B63_26g190,C4B63_26g245,C4B63_26g246,C4B63_26g286,C4B63_26g289,C4B63_26g314,C4B63_280g13,C4B63_34g225,C4B63_34g313,C4B63_34g377,C4B63_52g154,C4B63_52g43,C4B63_52g51,C4B63_61g141,C4B63_61g59,C4B63_61g9…	5.7	1.43	1.5	0.0232529	0.197625	1
GO:0051179	localization	623	35	C4B63_13g111,C4B63_13g119,C4B63_13g1339c,C4B63_13g317,C4B63_14g1,C4B63_16g150,C4B63_16g281,C4B63_16g321,C4B63_194g17,C4B63_241g16,C4B63_24g269,C4B63_259g24,C4B63_259g9,C4B63_25g226,C4B63_25g227,C4B63_25g301,C4B63_26g192,C4B63_26g230,C4B63_26g238,C4B63_26g240,C4B63_26g243,C4B63_26g246,C4B63_26g295,C4B63_26g309,C4B63_26g310,C4B63_26g311,C4B63_300g16,C4B63_328g10,C4B63_34g211,C4B63_34g318,C4B63_4g49…	5.6	1.41	1.49	0.0233831	0.197625	1
GO:1901575	organic substance catabolic process	235	16	C4B63_13g211,C4B63_13g270,C4B63_13g271,C4B63_141g21,C4B63_24g246,C4B63_25g105,C4B63_25g212,C4B63_25g252,C4B63_26g231,C4B63_26g261,C4B63_26g289,C4B63_295g26,C4B63_42g164,C4B63_54g138,C4B63_68g117,C4B63_81g66,	6.8	1.71	1.8	0.0252528	0.21004	1
GO:0046395	carboxylic acid catabolic process	90	8	C4B63_141g21,C4B63_24g246,C4B63_26g261,C4B63_295g26,C4B63_42g164,C4B63_54g138,C4B63_68g117,C4B63_81g66,	8.9	2.23	2.39	0.0264846	0.211901	1
GO:0016054	organic acid catabolic process	90	8	C4B63_141g21,C4B63_24g246,C4B63_26g261,C4B63_295g26,C4B63_42g164,C4B63_54g138,C4B63_68g117,C4B63_81g66,	8.9	2.23	2.39	0.0264846	0.211901	1
GO:0001522	pseudouridine synthesis	29	4	C4B63_109g37,C4B63_13g978c,C4B63_34g118,C4B63_69g21,	13.8	3.47	3.89	0.0266898	0.211901	1
GO:0006468	protein phosphorylation	317	20	C4B63_13g227,C4B63_13g231,C4B63_196g48,C4B63_24g220,C4B63_24g303,C4B63_25g120,C4B63_26g190,C4B63_26g246,C4B63_26g314,C4B63_280g13,C4B63_34g225,C4B63_34g313,C4B63_34g377,C4B63_52g154,C4B63_52g51,C4B63_61g141,C4B63_61g59,C4B63_61g91,C4B63_85g81,C4B63_91g42,	6.3	1.59	1.66	0.0277783	0.214409	1
GO:0006793	phosphorus metabolic process	589	33	C4B63_13g109,C4B63_13g1339c,C4B63_13g160,C4B63_13g227,C4B63_13g231,C4B63_13g270,C4B63_13g271,C4B63_196g48,C4B63_24g220,C4B63_24g246,C4B63_24g303,C4B63_25g120,C4B63_25g252,C4B63_25g278,C4B63_25g316,C4B63_26g190,C4B63_26g245,C4B63_26g246,C4B63_26g286,C4B63_26g289,C4B63_26g314,C4B63_280g13,C4B63_34g225,C4B63_34g313,C4B63_34g377,C4B63_52g154,C4B63_52g43,C4B63_52g51,C4B63_61g141,C4B63_61g59,C4B63_61g9…	5.6	1.41	1.48	0.0282426	0.214409	1
GO:0046164	alcohol catabolic process	7	2	C4B63_25g252,C4B63_26g289,	28.6	7.18	9.7	0.0290516	0.214409	1
GO:1901616	organic hydroxy compound catabolic process	7	2	C4B63_25g252,C4B63_26g289,	28.6	7.18	9.7	0.0290516	0.214409	1
GO:0006536	glutamate metabolic process	7	2	C4B63_26g261,C4B63_295g26,	28.6	7.18	9.7	0.0290516	0.214409	1
GO:0008152	metabolic process	2709	124	C4B63_101g12,C4B63_101g5,C4B63_109g37,C4B63_123g22,C4B63_13g109,C4B63_13g1339c,C4B63_13g160,C4B63_13g166,C4B63_13g195,C4B63_13g211,C4B63_13g227,C4B63_13g231,C4B63_13g251,C4B63_13g270,C4B63_13g271,C4B63_13g310,C4B63_13g978c,C4B63_141g21,C4B63_144g25,C4B63_145g28,C4B63_147g273c,C4B63_147g68,C4B63_16g116,C4B63_16g120,C4B63_16g13,C4B63_16g134,C4B63_16g168,C4B63_16g318,C4B63_196g48,C4B63_216g35,C4B63_…	4.6	1.15	1.25	0.0323338	0.235318	1
GO:0007017	microtubule-based process	166	12	C4B63_13g238,C4B63_144g30,C4B63_16g121,C4B63_16g157,C4B63_16g330,C4B63_25g112,C4B63_25g213,C4B63_406g4,C4B63_406g6,C4B63_52g133,C4B63_52g135,C4B63_61g133,	7.2	1.82	1.91	0.0329959	0.236847	1
GO:0009056	catabolic process	246	16	C4B63_13g211,C4B63_13g270,C4B63_13g271,C4B63_141g21,C4B63_24g246,C4B63_25g105,C4B63_25g212,C4B63_25g252,C4B63_26g231,C4B63_26g261,C4B63_26g289,C4B63_295g26,C4B63_42g164,C4B63_54g138,C4B63_68g117,C4B63_81g66,	6.5	1.63	1.71	0.0363875	0.257497	1
GO:0046165	alcohol biosynthetic process	8	2	C4B63_25g252,C4B63_25g316,	25	6.28	8.08	0.0377304	0.257497	1
GO:0015693	magnesium ion transport	1	1	C4B63_26g192,	100	25.12	inf	0.0398039	0.257497	1
GO:0048034	heme O biosynthetic process	1	1	C4B63_16g168,	100	25.12	inf	0.0398039	0.257497	1
GO:0048033	heme O metabolic process	1	1	C4B63_16g168,	100	25.12	inf	0.0398039	0.257497	1
GO:0042256	mature ribosome assembly	1	1	C4B63_13g230,	100	25.12	inf	0.0398039	0.257497	1
GO:0006425	glutaminyl-tRNA aminoacylation	1	1	C4B63_26g206,	100	25.12	inf	0.0398039	0.257497	1
GO:1903830	magnesium ion transmembrane transport	1	1	C4B63_26g192,	100	25.12	inf	0.0398039	0.257497	1
GO:0044237	cellular metabolic process	2065	96	C4B63_101g5,C4B63_109g37,C4B63_123g22,C4B63_13g109,C4B63_13g1339c,C4B63_13g160,C4B63_13g195,C4B63_13g211,C4B63_13g227,C4B63_13g231,C4B63_13g251,C4B63_13g270,C4B63_13g271,C4B63_13g978c,C4B63_141g21,C4B63_147g273c,C4B63_16g116,C4B63_16g134,C4B63_16g168,C4B63_16g318,C4B63_196g48,C4B63_216g35,C4B63_24g1404c,C4B63_24g220,C4B63_24g246,C4B63_24g267,C4B63_24g303,C4B63_259g10,C4B63_25g105,C4B63_25g120,C4B…	4.6	1.17	1.25	0.0444865	0.28428	1
GO:0010629	negative regulation of gene expression	9	2	C4B63_149g16,C4B63_25g105,	22.2	5.58	6.93	0.0472562	0.293898	1
GO:0016071	mRNA metabolic process	50	5	C4B63_16g318,C4B63_25g105,C4B63_25g325,C4B63_26g258,C4B63_295g23,	10	2.51	2.71	0.047616	0.293898	1
GO:0006812	cation transport	101	8	C4B63_13g1339c,C4B63_16g281,C4B63_25g226,C4B63_25g227,C4B63_26g192,C4B63_26g230,C4B63_26g238,C4B63_52g74,	7.9	1.99	2.1	0.0476743	0.293898	1

## Sheet: 61R_cl4_CC_DOWN
S2 File. Gene Ontology annotation of up- and downregulated genes from 61R_cl4 clone. BP: Biological process; CC: Cellular component; MF: Molecular Function.
GO	Name	Bgd count	Result count	Result gene list	Pct of bgd	Fold enrichment	Odds ratio	P-value	Benjamini	Bonferroni
GO:0005732	sno(s)RNA-containing ribonucleoprotein complex	4	2	C4B63_109g37,C4B63_34g118,	50	12.56	24.26	0.00898648	0.291197	1
GO:0099023	vesicle tethering complex	23	4	C4B63_16g321,C4B63_25g301,C4B63_300g16,C4B63_34g318,	17.4	4.37	5.13	0.0119875	0.291197	1
GO:0000145	exocyst	7	2	C4B63_16g321,C4B63_25g301,	28.6	7.18	9.7	0.0290516	0.291197	1
GO:0017119	Golgi transport complex	7	2	C4B63_300g16,C4B63_34g318,	28.6	7.18	9.7	0.0290516	0.291197	1
GO:0005840	ribosome	321	20	C4B63_13g1488c,C4B63_13g1491c,C4B63_13g195,C4B63_13g241,C4B63_13g242,C4B63_147g273c,C4B63_24g1404c,C4B63_24g267,C4B63_25g290,C4B63_26g1318c,C4B63_26g202,C4B63_26g263,C4B63_26g268,C4B63_295g27,C4B63_52g151,C4B63_52g36,C4B63_52g58,C4B63_61g132,C4B63_85g44,C4B63_85g45,	6.2	1.57	1.64	0.0311646	0.291197	1
GO:0070013	intracellular organelle lumen	129	10	C4B63_109g37,C4B63_13g230,C4B63_13g978c,C4B63_16g1800c,C4B63_26g195,C4B63_26g202,C4B63_26g265,C4B63_2g2395c,C4B63_34g118,C4B63_99g109,	7.8	1.95	2.06	0.0327444	0.291197	1
GO:0043233	organelle lumen	129	10	C4B63_109g37,C4B63_13g230,C4B63_13g978c,C4B63_16g1800c,C4B63_26g195,C4B63_26g202,C4B63_26g265,C4B63_2g2395c,C4B63_34g118,C4B63_99g109,	7.8	1.95	2.06	0.0327444	0.291197	1
GO:0031974	membrane-enclosed lumen	129	10	C4B63_109g37,C4B63_13g230,C4B63_13g978c,C4B63_16g1800c,C4B63_26g195,C4B63_26g202,C4B63_26g265,C4B63_2g2395c,C4B63_34g118,C4B63_99g109,	7.8	1.95	2.06	0.0327444	0.291197	1
GO:0031981	nuclear lumen	94	8	C4B63_109g37,C4B63_13g230,C4B63_13g978c,C4B63_26g195,C4B63_26g202,C4B63_26g265,C4B63_2g2395c,C4B63_34g118,	8.5	2.14	2.27	0.0332288	0.291197	1
GO:1990904	ribonucleoprotein complex	95	8	C4B63_109g37,C4B63_16g318,C4B63_26g1318c,C4B63_26g202,C4B63_26g258,C4B63_26g268,C4B63_295g23,C4B63_34g118,	8.4	2.12	2.25	0.0350819	0.291197	1
GO:0030666	endocytic vesicle membrane	1	1	C4B63_26g245,	100	25.12	inf	0.0398039	0.291197	1
GO:0031901	early endosome membrane	1	1	C4B63_26g245,	100	25.12	inf	0.0398039	0.291197	1
GO:0030139	endocytic vesicle	1	1	C4B63_26g245,	100	25.12	inf	0.0398039	0.291197	1
GO:0005753	mitochondrial proton-transporting ATP synthase complex	1	1	C4B63_13g1339c,	100	25.12	inf	0.0398039	0.291197	1
GO:0000811	GINS complex	1	1	C4B63_26g195,	100	25.12	inf	0.0398039	0.291197	1
GO:0045335	phagocytic vesicle	1	1	C4B63_26g245,	100	25.12	inf	0.0398039	0.291197	1
GO:0000275	mitochondrial proton-transporting ATP synthase complex, catalytic sector F(1)	1	1	C4B63_13g1339c,	100	25.12	inf	0.0398039	0.291197	1
GO:0030670	phagocytic vesicle membrane	1	1	C4B63_26g245,	100	25.12	inf	0.0398039	0.291197	1
GO:0031261	DNA replication preinitiation complex	1	1	C4B63_26g195,	100	25.12	inf	0.0398039	0.291197	1
GO:0043228	non-membrane-bounded organelle	701	37	C4B63_109g37,C4B63_13g1488c,C4B63_13g1491c,C4B63_13g195,C4B63_13g230,C4B63_13g238,C4B63_13g241,C4B63_13g242,C4B63_13g978c,C4B63_144g30,C4B63_147g273c,C4B63_16g121,C4B63_16g330,C4B63_24g1404c,C4B63_24g176,C4B63_24g267,C4B63_25g290,C4B63_25g298,C4B63_26g1318c,C4B63_26g189,C4B63_26g195,C4B63_26g202,C4B63_26g263,C4B63_26g265,C4B63_26g268,C4B63_295g27,C4B63_34g118,C4B63_34g1195c,C4B63_406g6,C4B63_52g1…	5.3	1.33	1.39	0.0456086	0.301886	1
GO:0043232	intracellular non-membrane-bounded organelle	701	37	C4B63_109g37,C4B63_13g1488c,C4B63_13g1491c,C4B63_13g195,C4B63_13g230,C4B63_13g238,C4B63_13g241,C4B63_13g242,C4B63_13g978c,C4B63_144g30,C4B63_147g273c,C4B63_16g121,C4B63_16g330,C4B63_24g1404c,C4B63_24g176,C4B63_24g267,C4B63_25g290,C4B63_25g298,C4B63_26g1318c,C4B63_26g189,C4B63_26g195,C4B63_26g202,C4B63_26g263,C4B63_26g265,C4B63_26g268,C4B63_295g27,C4B63_34g118,C4B63_34g1195c,C4B63_406g6,C4B63_52g1…	5.3	1.33	1.39	0.0456086	0.301886	1

## Sheet: 61R_cl4_MF_DOWN
S2 File. Gene Ontology annotation of up- and downregulated genes from 61R_cl4 clone. BP: Biological process; CC: Cellular component; MF: Molecular Function.
GO	Name	Bgd count	Result count	Result gene list	Pct of bgd	Fold enrichment	Odds ratio	P-value	Benjamini	Bonferroni
GO:0015299	solute:proton antiporter activity	4	3	C4B63_16g281,C4B63_25g226,C4B63_25g227,	75	18.84	73	0.000242722	0.031996	0.0764575
GO:0015298	solute:cation antiporter activity	4	3	C4B63_16g281,C4B63_25g226,C4B63_25g227,	75	18.84	73	0.000242722	0.031996	0.0764575
GO:0022804	active transmembrane transporter activity	100	12	C4B63_16g281,C4B63_194g17,C4B63_241g16,C4B63_25g226,C4B63_25g227,C4B63_26g279,C4B63_26g283,C4B63_26g309,C4B63_26g310,C4B63_26g311,C4B63_328g10,C4B63_52g32,	12	3.01	3.37	0.000584016	0.031996	0.183965
GO:0022857	transmembrane transporter activity	276	23	C4B63_13g1339c,C4B63_14g1,C4B63_16g281,C4B63_194g17,C4B63_241g16,C4B63_25g226,C4B63_25g227,C4B63_26g192,C4B63_26g230,C4B63_26g238,C4B63_26g240,C4B63_26g243,C4B63_26g279,C4B63_26g283,C4B63_26g295,C4B63_26g309,C4B63_26g310,C4B63_26g311,C4B63_328g10,C4B63_34g211,C4B63_52g32,C4B63_52g74,C4B63_70g119,	8.3	2.09	2.28	0.000626305	0.031996	0.197286
GO:0008017	microtubule binding	88	11	C4B63_144g30,C4B63_16g330,C4B63_17g276,C4B63_24g176,C4B63_25g112,C4B63_25g213,C4B63_406g4,C4B63_406g6,C4B63_52g133,C4B63_52g135,C4B63_61g133,	12.5	3.14	3.53	0.000694086	0.031996	0.218637
GO:1901505	carbohydrate derivative transmembrane transporter activity	19	5	C4B63_26g240,C4B63_26g243,C4B63_26g295,C4B63_52g32,C4B63_70g119,	26.3	6.61	8.73	0.000711022	0.031996	0.223972
GO:0015932	nucleobase-containing compound transmembrane transporter activity	19	5	C4B63_26g240,C4B63_26g243,C4B63_26g295,C4B63_52g32,C4B63_70g119,	26.3	6.61	8.73	0.000711022	0.031996	0.223972
GO:0005215	transporter activity	295	23	C4B63_13g1339c,C4B63_14g1,C4B63_16g281,C4B63_194g17,C4B63_241g16,C4B63_25g226,C4B63_25g227,C4B63_26g192,C4B63_26g230,C4B63_26g238,C4B63_26g240,C4B63_26g243,C4B63_26g279,C4B63_26g283,C4B63_26g295,C4B63_26g309,C4B63_26g310,C4B63_26g311,C4B63_328g10,C4B63_34g211,C4B63_52g32,C4B63_52g74,C4B63_70g119,	7.8	1.96	2.12	0.00154352	0.0414721	0.486208
GO:0004353	glutamate dehydrogenase [NAD(P)+] activity	2	2	C4B63_26g261,C4B63_295g26,	100	25.12	inf	0.00157989	0.0414721	0.497665
GO:0042284	sphingolipid delta-4 desaturase activity	2	2	C4B63_123g22,C4B63_69g73,	100	25.12	inf	0.00157989	0.0414721	0.497665
GO:0004332	fructose-bisphosphate aldolase activity	2	2	C4B63_13g270,C4B63_13g271,	100	25.12	inf	0.00157989	0.0414721	0.497665
GO:0004352	glutamate dehydrogenase (NAD+) activity	2	2	C4B63_26g261,C4B63_295g26,	100	25.12	inf	0.00157989	0.0414721	0.497665
GO:0015297	antiporter activity	14	4	C4B63_16g281,C4B63_25g226,C4B63_25g227,C4B63_52g32,	28.6	7.18	9.75	0.00179745	0.041689	0.566195
GO:0015631	tubulin binding	99	11	C4B63_144g30,C4B63_16g330,C4B63_17g276,C4B63_24g176,C4B63_25g112,C4B63_25g213,C4B63_406g4,C4B63_406g6,C4B63_52g133,C4B63_52g135,C4B63_61g133,	11.1	2.79	3.08	0.00185284	0.041689	0.583646
GO:0003777	microtubule motor activity	101	11	C4B63_13g238,C4B63_144g30,C4B63_16g121,C4B63_16g330,C4B63_25g112,C4B63_25g213,C4B63_406g4,C4B63_406g6,C4B63_52g133,C4B63_52g135,C4B63_61g133,	10.9	2.74	3.01	0.00217712	0.0457195	0.685793
GO:0015291	secondary active transmembrane transporter activity	26	5	C4B63_16g281,C4B63_194g17,C4B63_25g226,C4B63_25g227,C4B63_52g32,	19.2	4.83	5.81	0.00319895	0.0629793	1
GO:0005337	nucleoside transmembrane transporter activity	9	3	C4B63_26g240,C4B63_26g243,C4B63_70g119,	33.3	8.37	12.16	0.00439006	0.07268	1
GO:0004114	3',5'-cyclic-nucleotide phosphodiesterase activity	9	3	C4B63_23g195,C4B63_26g199,C4B63_26g201,	33.3	8.37	12.16	0.00439006	0.07268	1
GO:0004112	cyclic-nucleotide phosphodiesterase activity	9	3	C4B63_23g195,C4B63_26g199,C4B63_26g201,	33.3	8.37	12.16	0.00439006	0.07268	1
GO:0016717	oxidoreductase activity, acting on paired donors, with oxidation of a pair of donors resulting in the reduction of molecular oxygen to two molecules of water	3	2	C4B63_123g22,C4B63_69g73,	66.7	16.75	48.53	0.0046146	0.07268	1
GO:0070547	L-tyrosine aminotransferase activity	11	3	C4B63_42g164,C4B63_54g138,C4B63_81g66,	27.3	6.85	9.12	0.00812676	0.107203	1
GO:0004838	L-tyrosine:2-oxoglutarate aminotransferase activity	11	3	C4B63_42g164,C4B63_54g138,C4B63_81g66,	27.3	6.85	9.12	0.00812676	0.107203	1
GO:0005484	SNAP receptor activity	4	2	C4B63_13g317,C4B63_259g24,	50	12.56	24.26	0.00898648	0.107203	1
GO:0016832	aldehyde-lyase activity	4	2	C4B63_13g270,C4B63_13g271,	50	12.56	24.26	0.00898648	0.107203	1
GO:0004190	aspartic-type endopeptidase activity	4	2	C4B63_26g193,C4B63_85g64,	50	12.56	24.26	0.00898648	0.107203	1
GO:0070001	aspartic-type peptidase activity	4	2	C4B63_26g193,C4B63_85g64,	50	12.56	24.26	0.00898648	0.107203	1
GO:0008092	cytoskeletal protein binding	122	11	C4B63_144g30,C4B63_16g330,C4B63_17g276,C4B63_24g176,C4B63_25g112,C4B63_25g213,C4B63_406g4,C4B63_406g6,C4B63_52g133,C4B63_52g135,C4B63_61g133,	9	2.27	2.44	0.00918886	0.107203	1
GO:0003774	cytoskeletal motor activity	127	11	C4B63_13g238,C4B63_144g30,C4B63_16g121,C4B63_16g330,C4B63_25g112,C4B63_25g213,C4B63_406g4,C4B63_406g6,C4B63_52g133,C4B63_52g135,C4B63_61g133,	8.7	2.18	2.33	0.0122281	0.124169	1
GO:0051540	metal cluster binding	49	6	C4B63_16g134,C4B63_259g10,C4B63_25g236,C4B63_26g194,C4B63_26g290,C4B63_61g128,	12.2	3.08	3.41	0.0125623	0.124169	1
GO:0051536	iron-sulfur cluster binding	49	6	C4B63_16g134,C4B63_259g10,C4B63_25g236,C4B63_26g194,C4B63_26g290,C4B63_61g128,	12.2	3.08	3.41	0.0125623	0.124169	1
GO:0042626	ATPase-coupled transmembrane transporter activity	64	7	C4B63_241g16,C4B63_26g279,C4B63_26g283,C4B63_26g309,C4B63_26g310,C4B63_26g311,C4B63_328g10,	10.9	2.75	3	0.0131815	0.124169	1
GO:0070279	vitamin B6 binding	36	5	C4B63_101g5,C4B63_24g246,C4B63_42g164,C4B63_54g138,C4B63_81g66,	13.9	3.49	3.93	0.0132565	0.124169	1
GO:0030170	pyridoxal phosphate binding	36	5	C4B63_101g5,C4B63_24g246,C4B63_42g164,C4B63_54g138,C4B63_81g66,	13.9	3.49	3.93	0.0132565	0.124169	1
GO:0030674	protein-macromolecule adaptor activity	5	2	C4B63_13g317,C4B63_259g24,	40	10.05	16.17	0.0145849	0.124169	1
GO:0060090	molecular adaptor activity	5	2	C4B63_13g317,C4B63_259g24,	40	10.05	16.17	0.0145849	0.124169	1
GO:0016639	oxidoreductase activity, acting on the CH-NH2 group of donors, NAD or NADP as acceptor	5	2	C4B63_26g261,C4B63_295g26,	40	10.05	16.17	0.0145849	0.124169	1
GO:0016796	exonuclease activity, active with either ribo- or deoxyribonucleic acids and producing 5'-phosphomonoesters	5	2	C4B63_16g116,C4B63_325g2,	40	10.05	16.17	0.0145849	0.124169	1
GO:0008483	transaminase activity	25	4	C4B63_101g5,C4B63_42g164,C4B63_54g138,C4B63_81g66,	16	4.02	4.64	0.0160912	0.129968	1
GO:0016769	transferase activity, transferring nitrogenous groups	25	4	C4B63_101g5,C4B63_42g164,C4B63_54g138,C4B63_81g66,	16	4.02	4.64	0.0160912	0.129968	1
GO:0016491	oxidoreductase activity	402	25	C4B63_123g22,C4B63_13g310,C4B63_13g40,C4B63_141g21,C4B63_145g28,C4B63_16g120,C4B63_16g13,C4B63_16g134,C4B63_259g10,C4B63_25g236,C4B63_25g248,C4B63_26g219,C4B63_26g253,C4B63_26g261,C4B63_26g267,C4B63_26g320,C4B63_280g10,C4B63_295g26,C4B63_339g3,C4B63_42g180,C4B63_61g128,C4B63_68g117,C4B63_69g73,C4B63_77g74,C4B63_99g109,	6.2	1.56	1.65	0.0175723	0.138382	1
GO:0004843	thiol-dependent deubiquitinase	27	4	C4B63_25g212,C4B63_25g253,C4B63_26g231,C4B63_75g67,	14.8	3.72	4.23	0.0209805	0.156077	1
GO:0008242	omega peptidase activity	27	4	C4B63_25g212,C4B63_25g253,C4B63_26g231,C4B63_75g67,	14.8	3.72	4.23	0.0209805	0.156077	1
GO:0030515	snoRNA binding	6	2	C4B63_13g978c,C4B63_24g267,	33.3	8.37	12.13	0.0213058	0.156077	1
GO:0015318	inorganic molecular entity transmembrane transporter activity	121	10	C4B63_13g1339c,C4B63_16g281,C4B63_194g17,C4B63_25g226,C4B63_25g227,C4B63_26g192,C4B63_26g230,C4B63_26g238,C4B63_34g211,C4B63_52g74,	8.3	2.08	2.21	0.0221959	0.158902	1
GO:0101005	deubiquitinase activity	28	4	C4B63_25g212,C4B63_25g253,C4B63_26g231,C4B63_75g67,	14.3	3.59	4.06	0.0237309	0.162505	1
GO:0019783	ubiquitin-like protein-specific protease activity	28	4	C4B63_25g212,C4B63_25g253,C4B63_26g231,C4B63_75g67,	14.3	3.59	4.06	0.0237309	0.162505	1
GO:0015399	primary active transmembrane transporter activity	74	7	C4B63_241g16,C4B63_26g279,C4B63_26g283,C4B63_26g309,C4B63_26g310,C4B63_26g311,C4B63_328g10,	9.5	2.38	2.55	0.0273243	0.183131	1
GO:0019842	vitamin binding	44	5	C4B63_101g5,C4B63_24g246,C4B63_42g164,C4B63_54g138,C4B63_81g66,	11.4	2.85	3.12	0.0295409	0.187138	1
GO:0015075	ion transmembrane transporter activity	132	10	C4B63_13g1339c,C4B63_16g281,C4B63_25g226,C4B63_25g227,C4B63_26g192,C4B63_26g230,C4B63_26g238,C4B63_34g211,C4B63_52g32,C4B63_52g74,	7.6	1.9	2.01	0.0374822	0.187138	1
GO:0051537	2 iron, 2 sulfur cluster binding	8	2	C4B63_26g290,C4B63_61g128,	25	6.28	8.08	0.0377304	0.187138	1
GO:0050528	acyloxyacyl hydrolase activity	1	1	C4B63_13g128,	100	25.12	inf	0.0398039	0.187138	1
GO:0052832	inositol monophosphate 3-phosphatase activity	1	1	C4B63_25g252,	100	25.12	inf	0.0398039	0.187138	1
GO:0052833	inositol monophosphate 4-phosphatase activity	1	1	C4B63_25g252,	100	25.12	inf	0.0398039	0.187138	1
GO:0045148	tripeptide aminopeptidase activity	1	1	C4B63_61g135,	100	25.12	inf	0.0398039	0.187138	1
GO:0052834	inositol monophosphate phosphatase activity	1	1	C4B63_25g252,	100	25.12	inf	0.0398039	0.187138	1
GO:0001055	RNA polymerase II activity	1	1	C4B63_2g2395c,	100	25.12	inf	0.0398039	0.187138	1
GO:0030553	cGMP binding	1	1	C4B63_26g246,	100	25.12	inf	0.0398039	0.187138	1
GO:0030551	cyclic nucleotide binding	1	1	C4B63_26g246,	100	25.12	inf	0.0398039	0.187138	1
GO:0016899	oxidoreductase activity, acting on the CH-OH group of donors, oxygen as acceptor	1	1	C4B63_25g248,	100	25.12	inf	0.0398039	0.187138	1
GO:0015095	magnesium ion transmembrane transporter activity	1	1	C4B63_26g192,	100	25.12	inf	0.0398039	0.187138	1
GO:0008934	inositol monophosphate 1-phosphatase activity	1	1	C4B63_25g252,	100	25.12	inf	0.0398039	0.187138	1
GO:0008495	protoheme IX farnesyltransferase activity	1	1	C4B63_16g168,	100	25.12	inf	0.0398039	0.187138	1
GO:0004819	glutamine-tRNA ligase activity	1	1	C4B63_26g206,	100	25.12	inf	0.0398039	0.187138	1
GO:0003885	D-arabinono-1,4-lactone oxidase activity	1	1	C4B63_25g248,	100	25.12	inf	0.0398039	0.187138	1
GO:0003858	3-hydroxybutyrate dehydrogenase activity	1	1	C4B63_13g310,	100	25.12	inf	0.0398039	0.187138	1
GO:0034701	tripeptidase activity	1	1	C4B63_61g135,	100	25.12	inf	0.0398039	0.187138	1
GO:0016286	small conductance calcium-activated potassium channel activity	1	1	C4B63_52g74,	100	25.12	inf	0.0398039	0.187138	1
GO:0004672	protein kinase activity	331	20	C4B63_13g227,C4B63_13g231,C4B63_196g48,C4B63_24g220,C4B63_24g303,C4B63_25g120,C4B63_26g190,C4B63_26g246,C4B63_26g314,C4B63_280g13,C4B63_34g225,C4B63_34g313,C4B63_34g377,C4B63_52g154,C4B63_52g51,C4B63_61g141,C4B63_61g59,C4B63_61g91,C4B63_85g81,C4B63_91g42,	6	1.52	1.59	0.040979	0.187436	1
GO:0022890	inorganic cation transmembrane transporter activity	98	8	C4B63_13g1339c,C4B63_16g281,C4B63_25g226,C4B63_25g227,C4B63_26g192,C4B63_26g230,C4B63_26g238,C4B63_52g74,	8.2	2.05	2.17	0.0410574	0.187436	1
GO:0005515	protein binding	1216	60	C4B63_136g39,C4B63_136g40,C4B63_13g112,C4B63_13g136,C4B63_13g149,C4B63_13g195,C4B63_13g206,C4B63_13g212,C4B63_13g327,C4B63_13g334,C4B63_144g30,C4B63_16g110,C4B63_16g280,C4B63_16g282,C4B63_16g286,C4B63_16g330,C4B63_17g276,C4B63_221g21,C4B63_221g23,C4B63_24g176,C4B63_24g267,C4B63_24g273,C4B63_24g274,C4B63_24g275,C4B63_24g276,C4B63_24g277,C4B63_25g112,C4B63_25g213,C4B63_25g218,C4B63_25g245,C4B63_25g…	4.9	1.24	1.31	0.0422441	0.190099	1
GO:0046873	metal ion transmembrane transporter activity	35	4	C4B63_26g192,C4B63_26g230,C4B63_26g238,C4B63_52g74,	11.4	2.87	3.14	0.0489273	0.214057	1
GO:0022853	active ion transmembrane transporter activity	35	4	C4B63_16g281,C4B63_25g226,C4B63_25g227,C4B63_52g32,	11.4	2.87	3.14	0.0489273	0.214057	1

## Sheet: 61Rcl4_BP_UP
S2 File. Gene Ontology annotation of up- and downregulated genes from 61R_cl4 clone. BP: Biological process; CC: Cellular component; MF: Molecular Function.
GO	Name	Bgd count	Result count	Result gene list	Pct of bgd	Fold enrichment	Odds ratio	P-value	Benjamini	Bonferroni
GO:0006751	glutathione catabolic process	1	1	C4B63_49g136,	100	58.28	inf	0.0171589	0.166827	1
GO:0044273	sulfur compound catabolic process	1	1	C4B63_49g136,	100	58.28	inf	0.0171589	0.166827	1
GO:0043171	peptide catabolic process	1	1	C4B63_49g136,	100	58.28	inf	0.0171589	0.166827	1
GO:0042219	cellular modified amino acid catabolic process	1	1	C4B63_49g136,	100	58.28	inf	0.0171589	0.166827	1
GO:0034453	microtubule anchoring	1	1	C4B63_2g372,	100	58.28	inf	0.0171589	0.166827	1
GO:0006556	S-adenosylmethionine biosynthetic process	1	1	C4B63_18g164,	100	58.28	inf	0.0171589	0.166827	1
GO:0046490	isopentenyl diphosphate metabolic process	3	2	C4B63_227g9,C4B63_44g211,	66.7	38.85	116.12	0.000867471	0.102713	0.335711
GO:0019287	isopentenyl diphosphate biosynthetic process, mevalonate pathway	3	2	C4B63_227g9,C4B63_44g211,	66.7	38.85	116.12	0.000867471	0.102713	0.335711
GO:0009240	isopentenyl diphosphate biosynthetic process	3	2	C4B63_227g9,C4B63_44g211,	66.7	38.85	116.12	0.000867471	0.102713	0.335711
GO:0008612	peptidyl-lysine modification to peptidyl-hypusine	4	2	C4B63_47g52,C4B63_47g53,	50	29.14	58.06	0.00171539	0.102713	0.663855
GO:0051983	regulation of chromosome segregation	2	1	C4B63_28g122,	50	29.14	57.66	0.0340253	0.17557	1
GO:0046098	guanine metabolic process	2	1	C4B63_10g404,	50	29.14	57.66	0.0340253	0.17557	1
GO:0072523	purine-containing compound catabolic process	2	1	C4B63_10g404,	50	29.14	57.66	0.0340253	0.17557	1
GO:1902099	regulation of metaphase/anaphase transition of cell cycle	2	1	C4B63_28g122,	50	29.14	57.66	0.0340253	0.17557	1
GO:0046113	nucleobase catabolic process	2	1	C4B63_10g404,	50	29.14	57.66	0.0340253	0.17557	1
GO:0046500	S-adenosylmethionine metabolic process	2	1	C4B63_18g164,	50	29.14	57.66	0.0340253	0.17557	1
GO:0019464	glycine decarboxylation via glycine cleavage system	2	1	C4B63_86g237c,	50	29.14	57.66	0.0340253	0.17557	1
GO:0035600	tRNA methylthiolation	2	1	C4B63_278g5,	50	29.14	57.66	0.0340253	0.17557	1
GO:0006145	purine nucleobase catabolic process	2	1	C4B63_10g404,	50	29.14	57.66	0.0340253	0.17557	1
GO:0006147	guanine catabolic process	2	1	C4B63_10g404,	50	29.14	57.66	0.0340253	0.17557	1
GO:0006430	lysyl-tRNA aminoacylation	2	1	C4B63_45g239,	50	29.14	57.66	0.0340253	0.17557	1
GO:0006528	asparagine metabolic process	2	1	C4B63_8g483,	50	29.14	57.66	0.0340253	0.17557	1
GO:0006529	asparagine biosynthetic process	2	1	C4B63_8g483,	50	29.14	57.66	0.0340253	0.17557	1
GO:0006561	proline biosynthetic process	2	1	C4B63_76g52,	50	29.14	57.66	0.0340253	0.17557	1
GO:0006573	valine metabolic process	2	1	C4B63_20g213,	50	29.14	57.66	0.0340253	0.17557	1
GO:0006574	valine catabolic process	2	1	C4B63_20g213,	50	29.14	57.66	0.0340253	0.17557	1
GO:0006695	cholesterol biosynthetic process	2	1	C4B63_227g9,	50	29.14	57.66	0.0340253	0.17557	1
GO:0008203	cholesterol metabolic process	2	1	C4B63_227g9,	50	29.14	57.66	0.0340253	0.17557	1
GO:0010965	regulation of mitotic sister chromatid separation	2	1	C4B63_28g122,	50	29.14	57.66	0.0340253	0.17557	1
GO:1902653	secondary alcohol biosynthetic process	2	1	C4B63_227g9,	50	29.14	57.66	0.0340253	0.17557	1
GO:0030071	regulation of mitotic metaphase/anaphase transition	2	1	C4B63_28g122,	50	29.14	57.66	0.0340253	0.17557	1
GO:0033045	regulation of sister chromatid segregation	2	1	C4B63_28g122,	50	29.14	57.66	0.0340253	0.17557	1
GO:1905818	regulation of chromosome separation	2	1	C4B63_28g122,	50	29.14	57.66	0.0340253	0.17557	1
GO:0006084	acetyl-CoA metabolic process	6	2	C4B63_227g9,C4B63_44g211,	33.3	19.43	29.02	0.00419254	0.107783	1
GO:0016126	sterol biosynthetic process	6	2	C4B63_227g9,C4B63_44g211,	33.3	19.43	29.02	0.00419254	0.107783	1
GO:0016125	sterol metabolic process	7	2	C4B63_227g9,C4B63_44g211,	28.6	16.65	23.21	0.00580366	0.112301	1
GO:0006637	acyl-CoA metabolic process	8	2	C4B63_227g9,C4B63_44g211,	25	14.57	19.34	0.00765147	0.12338	1
GO:0035383	thioester metabolic process	8	2	C4B63_227g9,C4B63_44g211,	25	14.57	19.34	0.00765147	0.12338	1
GO:0043101	purine-containing compound salvage	10	2	C4B63_2g296,C4B63_56g86,	20	11.66	14.5	0.0120234	0.166181	1
GO:0006270	DNA replication initiation	10	2	C4B63_2g421,C4B63_2g422,	20	11.66	14.5	0.0120234	0.166181	1
GO:0008299	isoprenoid biosynthetic process	11	2	C4B63_227g9,C4B63_44g211,	18.2	10.6	12.89	0.0145312	0.166827	1
GO:0043094	cellular metabolic compound salvage	12	2	C4B63_2g296,C4B63_56g86,	16.7	9.71	11.6	0.0172431	0.166827	1
GO:0034032	purine nucleoside bisphosphate metabolic process	12	2	C4B63_227g9,C4B63_44g211,	16.7	9.71	11.6	0.0172431	0.166827	1
GO:0033875	ribonucleoside bisphosphate metabolic process	12	2	C4B63_227g9,C4B63_44g211,	16.7	9.71	11.6	0.0172431	0.166827	1
GO:0033865	nucleoside bisphosphate metabolic process	12	2	C4B63_227g9,C4B63_44g211,	16.7	9.71	11.6	0.0172431	0.166827	1
GO:1901617	organic hydroxy compound biosynthetic process	13	2	C4B63_227g9,C4B63_44g211,	15.4	8.97	10.54	0.0201513	0.17557	1
GO:0018205	peptidyl-lysine modification	21	3	C4B63_194g18,C4B63_47g52,C4B63_47g53,	14.3	8.33	9.72	0.00524809	0.107783	1
GO:0051604	protein maturation	21	3	C4B63_2g357,C4B63_47g52,C4B63_47g53,	14.3	8.33	9.72	0.00524809	0.107783	1
GO:0006720	isoprenoid metabolic process	15	2	C4B63_227g9,C4B63_44g211,	13.3	7.77	8.92	0.0265273	0.17557	1
GO:0051301	cell division	23	3	C4B63_28g122,C4B63_2g421,C4B63_2g422,	13	7.6	8.75	0.00681563	0.119893	1
GO:0006694	steroid biosynthetic process	17	2	C4B63_227g9,C4B63_44g211,	11.8	6.86	7.73	0.0336021	0.17557	1
GO:0008202	steroid metabolic process	18	2	C4B63_227g9,C4B63_44g211,	11.1	6.48	7.24	0.0373845	0.190366	1
GO:0072594	establishment of protein localization to organelle	30	3	C4B63_263g10,C4B63_2g377,C4B63_2g387,	10	5.83	6.48	0.0143198	0.166827	1
GO:0033365	protein localization to organelle	33	3	C4B63_263g10,C4B63_2g377,C4B63_2g387,	9.1	5.3	5.83	0.0185405	0.175004	1
GO:0018193	peptidyl-amino acid modification	65	5	C4B63_194g18,C4B63_2g294,C4B63_2g432,C4B63_47g52,C4B63_47g53,	7.7	4.48	4.91	0.00502281	0.107783	1
GO:0007049	cell cycle	40	3	C4B63_28g122,C4B63_2g421,C4B63_2g422,	7.5	4.37	4.72	0.0307929	0.17557	1
GO:0006790	sulfur compound metabolic process	70	4	C4B63_18g164,C4B63_227g9,C4B63_44g211,C4B63_49g136,	5.7	3.33	3.54	0.0318867	0.17557	1
GO:0006457	protein folding	91	5	C4B63_113g25,C4B63_175g9,C4B63_2g294,C4B63_2g430,C4B63_2g690,	5.5	3.2	3.41	0.0198768	0.17557	1
GO:0072521	purine-containing compound metabolic process	99	5	C4B63_10g404,C4B63_227g9,C4B63_2g296,C4B63_44g211,C4B63_56g86,	5.1	2.94	3.12	0.0274492	0.17557	1
GO:0044283	small molecule biosynthetic process	129	6	C4B63_113g65,C4B63_227g9,C4B63_56g86,C4B63_76g52,C4B63_8g483,C4B63_9g273,	4.7	2.71	2.87	0.0234087	0.17557	1
GO:0006259	DNA metabolic process	161	7	C4B63_142g10,C4B63_2g421,C4B63_2g422,C4B63_2g439,C4B63_31g223,C4B63_43g206,C4B63_6g416,	4.3	2.53	2.68	0.0206872	0.17557	1
GO:0055086	nucleobase-containing small molecule metabolic process	153	6	C4B63_10g404,C4B63_227g9,C4B63_27g3,C4B63_2g296,C4B63_44g211,C4B63_56g86,	3.9	2.29	2.39	0.0477859	0.220043	1
GO:0006396	RNA processing	218	8	C4B63_207g2,C4B63_278g5,C4B63_2g336,C4B63_2g347,C4B63_2g382,C4B63_41g260,C4B63_44g246,C4B63_9g446,	3.7	2.14	2.25	0.0338397	0.17557	1
GO:0006139	nucleobase-containing compound metabolic process	680	23	C4B63_10g404,C4B63_10g517,C4B63_142g10,C4B63_207g2,C4B63_227g9,C4B63_278g5,C4B63_27g3,C4B63_2g296,C4B63_2g336,C4B63_2g347,C4B63_2g382,C4B63_2g421,C4B63_2g422,C4B63_2g439,C4B63_31g223,C4B63_41g260,C4B63_43g206,C4B63_44g211,C4B63_44g246,C4B63_45g239,C4B63_56g86,C4B63_6g416,C4B63_9g446,	3.4	1.97	2.19	0.00121975	0.102713	0.472043
GO:0090304	nucleic acid metabolic process	510	17	C4B63_10g517,C4B63_142g10,C4B63_207g2,C4B63_278g5,C4B63_2g336,C4B63_2g347,C4B63_2g382,C4B63_2g421,C4B63_2g422,C4B63_2g439,C4B63_31g223,C4B63_41g260,C4B63_43g206,C4B63_44g246,C4B63_45g239,C4B63_6g416,C4B63_9g446,	3.3	1.94	2.1	0.00632622	0.116583	1
GO:0046483	heterocycle metabolic process	696	23	C4B63_10g404,C4B63_10g517,C4B63_142g10,C4B63_207g2,C4B63_227g9,C4B63_278g5,C4B63_27g3,C4B63_2g296,C4B63_2g336,C4B63_2g347,C4B63_2g382,C4B63_2g421,C4B63_2g422,C4B63_2g439,C4B63_31g223,C4B63_41g260,C4B63_43g206,C4B63_44g211,C4B63_44g246,C4B63_45g239,C4B63_56g86,C4B63_6g416,C4B63_9g446,	3.3	1.93	2.14	0.00166043	0.102713	0.642586
GO:0006725	cellular aromatic compound metabolic process	702	23	C4B63_10g404,C4B63_10g517,C4B63_142g10,C4B63_207g2,C4B63_227g9,C4B63_278g5,C4B63_27g3,C4B63_2g296,C4B63_2g336,C4B63_2g347,C4B63_2g382,C4B63_2g421,C4B63_2g422,C4B63_2g439,C4B63_31g223,C4B63_41g260,C4B63_43g206,C4B63_44g211,C4B63_44g246,C4B63_45g239,C4B63_56g86,C4B63_6g416,C4B63_9g446,	3.3	1.91	2.11	0.00185786	0.102713	0.718991
GO:0044281	small molecule metabolic process	487	16	C4B63_10g404,C4B63_10g517,C4B63_113g65,C4B63_18g164,C4B63_20g213,C4B63_227g9,C4B63_27g3,C4B63_2g296,C4B63_39g324,C4B63_44g211,C4B63_45g239,C4B63_56g86,C4B63_76g52,C4B63_86g237c,C4B63_8g483,C4B63_9g273,	3.3	1.91	2.06	0.0091652	0.13642	1
GO:1901360	organic cyclic compound metabolic process	722	23	C4B63_10g404,C4B63_10g517,C4B63_142g10,C4B63_207g2,C4B63_227g9,C4B63_278g5,C4B63_27g3,C4B63_2g296,C4B63_2g336,C4B63_2g347,C4B63_2g382,C4B63_2g421,C4B63_2g422,C4B63_2g439,C4B63_31g223,C4B63_41g260,C4B63_43g206,C4B63_44g211,C4B63_44g246,C4B63_45g239,C4B63_56g86,C4B63_6g416,C4B63_9g446,	3.2	1.86	2.05	0.00266817	0.103258	1
GO:0034641	cellular nitrogen compound metabolic process	990	25	C4B63_10g404,C4B63_10g517,C4B63_142g10,C4B63_207g2,C4B63_20g319,C4B63_227g9,C4B63_278g5,C4B63_27g3,C4B63_2g296,C4B63_2g336,C4B63_2g347,C4B63_2g382,C4B63_2g421,C4B63_2g422,C4B63_2g439,C4B63_31g223,C4B63_41g260,C4B63_43g206,C4B63_44g211,C4B63_44g246,C4B63_45g239,C4B63_49g136,C4B63_56g86,C4B63_6g416,C4B63_9g446,	2.5	1.47	1.58	0.0299935	0.17557	1
GO:0044237	cellular metabolic process	2065	51	C4B63_10g404,C4B63_10g517,C4B63_113g65,C4B63_142g10,C4B63_143g3,C4B63_189g15,C4B63_18g164,C4B63_194g18,C4B63_207g2,C4B63_20g213,C4B63_20g319,C4B63_227g9,C4B63_23g248,C4B63_278g5,C4B63_27g3,C4B63_28g122,C4B63_2g252,C4B63_2g294,C4B63_2g296,C4B63_2g336,C4B63_2g337,C4B63_2g340,C4B63_2g347,C4B63_2g357,C4B63_2g359,C4B63_2g382,C4B63_2g421,C4B63_2g422,C4B63_2g432,C4B63_2g439,C4B63_2g456,C4B63_30g155,C4B6…	2.5	1.44	1.69	0.00232123	0.103258	0.898318
GO:0006807	nitrogen compound metabolic process	2083	50	C4B63_10g404,C4B63_10g517,C4B63_142g10,C4B63_143g3,C4B63_189g15,C4B63_194g18,C4B63_207g2,C4B63_20g213,C4B63_20g319,C4B63_227g9,C4B63_278g5,C4B63_27g3,C4B63_28g122,C4B63_2g252,C4B63_2g294,C4B63_2g296,C4B63_2g336,C4B63_2g337,C4B63_2g340,C4B63_2g347,C4B63_2g357,C4B63_2g359,C4B63_2g382,C4B63_2g421,C4B63_2g422,C4B63_2g432,C4B63_2g439,C4B63_2g445,C4B63_2g446,C4B63_2g456,C4B63_30g155,C4B63_31g223,C4B63_…	2.4	1.4	1.62	0.00483582	0.107783	1
GO:0071704	organic substance metabolic process	2384	56	C4B63_10g404,C4B63_10g517,C4B63_113g65,C4B63_142g10,C4B63_143g3,C4B63_189g15,C4B63_18g164,C4B63_194g18,C4B63_207g2,C4B63_20g213,C4B63_20g319,C4B63_227g9,C4B63_278g5,C4B63_27g3,C4B63_28g122,C4B63_2g252,C4B63_2g294,C4B63_2g296,C4B63_2g336,C4B63_2g337,C4B63_2g340,C4B63_2g347,C4B63_2g357,C4B63_2g359,C4B63_2g382,C4B63_2g387,C4B63_2g421,C4B63_2g422,C4B63_2g432,C4B63_2g439,C4B63_2g445,C4B63_2g446,C4B63_…	2.3	1.37	1.61	0.00414185	0.107783	1
GO:0044238	primary metabolic process	2303	54	C4B63_10g404,C4B63_10g517,C4B63_113g65,C4B63_142g10,C4B63_143g3,C4B63_189g15,C4B63_194g18,C4B63_207g2,C4B63_20g213,C4B63_20g319,C4B63_227g9,C4B63_278g5,C4B63_27g3,C4B63_28g122,C4B63_2g252,C4B63_2g294,C4B63_2g296,C4B63_2g336,C4B63_2g337,C4B63_2g340,C4B63_2g347,C4B63_2g357,C4B63_2g359,C4B63_2g382,C4B63_2g421,C4B63_2g422,C4B63_2g432,C4B63_2g439,C4B63_2g445,C4B63_2g446,C4B63_2g456,C4B63_30g155,C4B63_…	2.3	1.37	1.59	0.00529169	0.107783	1
GO:0008152	metabolic process	2709	63	C4B63_10g404,C4B63_10g517,C4B63_113g65,C4B63_142g10,C4B63_143g3,C4B63_189g15,C4B63_18g164,C4B63_194g18,C4B63_19g45,C4B63_207g2,C4B63_20g213,C4B63_20g319,C4B63_227g9,C4B63_23g248,C4B63_249g22,C4B63_278g5,C4B63_27g3,C4B63_28g122,C4B63_2g252,C4B63_2g292,C4B63_2g294,C4B63_2g296,C4B63_2g336,C4B63_2g337,C4B63_2g340,C4B63_2g347,C4B63_2g357,C4B63_2g359,C4B63_2g382,C4B63_2g387,C4B63_2g421,C4B63_2g422,C4B6…	2.3	1.36	1.64	0.0025187	0.103258	0.974735
GO:0009987	cellular process	3134	70	C4B63_10g404,C4B63_10g517,C4B63_113g25,C4B63_113g65,C4B63_142g10,C4B63_143g3,C4B63_175g9,C4B63_189g15,C4B63_18g164,C4B63_194g18,C4B63_207g2,C4B63_20g213,C4B63_20g319,C4B63_227g9,C4B63_23g248,C4B63_249g22,C4B63_263g10,C4B63_278g5,C4B63_27g3,C4B63_28g122,C4B63_29g184,C4B63_29g37,C4B63_2g252,C4B63_2g294,C4B63_2g296,C4B63_2g308,C4B63_2g336,C4B63_2g337,C4B63_2g340,C4B63_2g347,C4B63_2g357,C4B63_2g359,C…	2.2	1.3	1.59	0.0036879	0.107783	1
GO:0043170	macromolecule metabolic process	1749	39	C4B63_10g517,C4B63_142g10,C4B63_143g3,C4B63_189g15,C4B63_194g18,C4B63_207g2,C4B63_20g319,C4B63_278g5,C4B63_28g122,C4B63_2g252,C4B63_2g294,C4B63_2g336,C4B63_2g337,C4B63_2g340,C4B63_2g347,C4B63_2g357,C4B63_2g359,C4B63_2g382,C4B63_2g387,C4B63_2g421,C4B63_2g422,C4B63_2g432,C4B63_2g439,C4B63_2g445,C4B63_2g446,C4B63_2g456,C4B63_30g155,C4B63_31g223,C4B63_41g260,C4B63_43g206,C4B63_44g246,C4B63_45g239,C4B…	2.2	1.3	1.42	0.0429731	0.215981	1
GO:0008150	biological process	3626	77	C4B63_10g404,C4B63_10g517,C4B63_113g25,C4B63_113g65,C4B63_142g10,C4B63_143g3,C4B63_175g9,C4B63_189g15,C4B63_18g164,C4B63_194g18,C4B63_207g2,C4B63_20g213,C4B63_20g319,C4B63_227g9,C4B63_23g248,C4B63_23g274,C4B63_249g22,C4B63_263g10,C4B63_278g5,C4B63_27g3,C4B63_28g122,C4B63_29g184,C4B63_29g37,C4B63_2g1532c,C4B63_2g252,C4B63_2g294,C4B63_2g296,C4B63_2g308,C4B63_2g336,C4B63_2g337,C4B63_2g340,C4B63_2g34…	2.1	1.24	1.51	0.00838961	0.129871	1

## Sheet: 61R_cl4_CC_UP
S2 File. Gene Ontology annotation of up- and downregulated genes from 61R_cl4 clone. BP: Biological process; CC: Cellular component; MF: Molecular Function.
GO	Name	Bgd count	Result count	Result gene list	Pct of bgd	Fold enrichment	Odds ratio	P-value	Benjamini	Bonferroni
GO:0031080	nuclear pore outer ring	1	1	C4B63_2g387,	100	58.28	inf	0.0171589	0.077631	1
GO:0031965	nuclear membrane	2	1	C4B63_2g387,	50	29.14	57.66	0.0340253	0.106514	1
GO:0005853	eukaryotic translation elongation factor 1 complex	2	1	C4B63_20g319,	50	29.14	57.66	0.0340253	0.106514	1
GO:0005960	glycine cleavage complex	2	1	C4B63_86g237c,	50	29.14	57.66	0.0340253	0.106514	1
GO:0044444	obsolete cytoplasmic part	115	8	C4B63_20g213,C4B63_227g9,C4B63_2g336,C4B63_2g377,C4B63_2g426,C4B63_39g324,C4B63_57g98,C4B63_86g237c,	7	4.05	4.47	0.00078147	0.0140665	0.0562658
GO:0098827	endoplasmic reticulum subcompartment	58	4	C4B63_23g274,C4B63_2g337,C4B63_2g357,C4B63_2g361,	6.9	4.02	4.33	0.0172513	0.077631	1
GO:0005789	endoplasmic reticulum membrane	58	4	C4B63_23g274,C4B63_2g337,C4B63_2g357,C4B63_2g361,	6.9	4.02	4.33	0.0172513	0.077631	1
GO:0042175	nuclear outer membrane-endoplasmic reticulum membrane network	58	4	C4B63_23g274,C4B63_2g337,C4B63_2g357,C4B63_2g361,	6.9	4.02	4.33	0.0172513	0.077631	1
GO:0031984	organelle subcompartment	62	4	C4B63_23g274,C4B63_2g337,C4B63_2g357,C4B63_2g361,	6.5	3.76	4.03	0.0215283	0.0911785	1
GO:0005739	mitochondrion	131	8	C4B63_20g213,C4B63_2g336,C4B63_2g426,C4B63_39g324,C4B63_42g70,C4B63_56g82,C4B63_57g98,C4B63_86g237c,	6.1	3.56	3.88	0.00181642	0.0186832	0.130783
GO:0005783	endoplasmic reticulum	85	5	C4B63_23g274,C4B63_2g337,C4B63_2g357,C4B63_2g361,C4B63_2g377,	5.9	3.43	3.67	0.0152031	0.077631	1
GO:0012505	endomembrane system	271	11	C4B63_143g3,C4B63_23g274,C4B63_2g337,C4B63_2g357,C4B63_2g361,C4B63_2g373,C4B63_2g377,C4B63_2g387,C4B63_2g451,C4B63_30g155,C4B63_45g248,	4.1	2.37	2.54	0.00683868	0.0492385	0.492385
GO:0031090	organelle membrane	284	11	C4B63_143g3,C4B63_23g274,C4B63_263g10,C4B63_2g337,C4B63_2g357,C4B63_2g361,C4B63_2g373,C4B63_2g387,C4B63_2g451,C4B63_30g155,C4B63_45g248,	3.9	2.26	2.41	0.00957002	0.0626401	0.689041
GO:0043231	intracellular membrane-bounded organelle	841	32	C4B63_142g10,C4B63_143g3,C4B63_194g18,C4B63_20g213,C4B63_23g274,C4B63_263g10,C4B63_28g122,C4B63_2g1532c,C4B63_2g336,C4B63_2g337,C4B63_2g347,C4B63_2g357,C4B63_2g359,C4B63_2g361,C4B63_2g367,C4B63_2g373,C4B63_2g377,C4B63_2g387,C4B63_2g421,C4B63_2g422,C4B63_2g426,C4B63_2g444,C4B63_2g451,C4B63_30g155,C4B63_39g324,C4B63_42g70,C4B63_44g246,C4B63_45g248,C4B63_56g82,C4B63_56g86,C4B63_57g98,C4B63_86g237c,	3.8	2.22	2.62	1.11297e-05	0.000801342	0.000801342
GO:0005737	cytoplasm	813	28	C4B63_113g25,C4B63_143g3,C4B63_20g213,C4B63_20g319,C4B63_227g9,C4B63_23g248,C4B63_23g274,C4B63_263g10,C4B63_2g336,C4B63_2g337,C4B63_2g357,C4B63_2g361,C4B63_2g373,C4B63_2g377,C4B63_2g426,C4B63_2g451,C4B63_2g690,C4B63_30g155,C4B63_39g324,C4B63_42g70,C4B63_44g211,C4B63_45g239,C4B63_45g248,C4B63_56g82,C4B63_56g86,C4B63_57g98,C4B63_86g237c,C4B63_8g483,	3.4	2.01	2.29	0.000247881	0.00700225	0.0178474
GO:0043227	membrane-bounded organelle	995	32	C4B63_142g10,C4B63_143g3,C4B63_194g18,C4B63_20g213,C4B63_23g274,C4B63_263g10,C4B63_28g122,C4B63_2g1532c,C4B63_2g336,C4B63_2g337,C4B63_2g347,C4B63_2g357,C4B63_2g359,C4B63_2g361,C4B63_2g367,C4B63_2g373,C4B63_2g377,C4B63_2g387,C4B63_2g421,C4B63_2g422,C4B63_2g426,C4B63_2g444,C4B63_2g451,C4B63_30g155,C4B63_39g324,C4B63_42g70,C4B63_44g246,C4B63_45g248,C4B63_56g82,C4B63_56g86,C4B63_57g98,C4B63_86g237c,	3.2	1.87	2.15	0.00029176	0.00700225	0.0210068
GO:0005634	nucleus	424	13	C4B63_142g10,C4B63_194g18,C4B63_28g122,C4B63_2g1532c,C4B63_2g347,C4B63_2g359,C4B63_2g367,C4B63_2g387,C4B63_2g421,C4B63_2g422,C4B63_2g444,C4B63_44g246,C4B63_56g86,	3.1	1.79	1.89	0.0300504	0.106514	1
GO:0005622	intracellular anatomical structure	1645	44	C4B63_113g25,C4B63_142g10,C4B63_143g3,C4B63_194g18,C4B63_20g213,C4B63_20g319,C4B63_227g9,C4B63_23g248,C4B63_23g274,C4B63_263g10,C4B63_28g122,C4B63_2g1532c,C4B63_2g336,C4B63_2g337,C4B63_2g347,C4B63_2g348,C4B63_2g357,C4B63_2g359,C4B63_2g361,C4B63_2g367,C4B63_2g372,C4B63_2g373,C4B63_2g377,C4B63_2g387,C4B63_2g421,C4B63_2g422,C4B63_2g426,C4B63_2g442,C4B63_2g444,C4B63_2g451,C4B63_2g690,C4B63_30g155,C4B…	2.7	1.56	1.82	0.00106994	0.0154071	0.0770355
GO:0043229	intracellular organelle	1387	36	C4B63_142g10,C4B63_143g3,C4B63_194g18,C4B63_20g213,C4B63_23g274,C4B63_263g10,C4B63_28g122,C4B63_2g1532c,C4B63_2g336,C4B63_2g337,C4B63_2g347,C4B63_2g348,C4B63_2g357,C4B63_2g359,C4B63_2g361,C4B63_2g367,C4B63_2g372,C4B63_2g373,C4B63_2g377,C4B63_2g387,C4B63_2g421,C4B63_2g422,C4B63_2g426,C4B63_2g442,C4B63_2g444,C4B63_2g451,C4B63_30g155,C4B63_31g223,C4B63_39g324,C4B63_42g70,C4B63_44g246,C4B63_45g248,C4…	2.6	1.51	1.7	0.00580773	0.0464619	0.418157
GO:0043226	organelle	1520	36	C4B63_142g10,C4B63_143g3,C4B63_194g18,C4B63_20g213,C4B63_23g274,C4B63_263g10,C4B63_28g122,C4B63_2g1532c,C4B63_2g336,C4B63_2g337,C4B63_2g347,C4B63_2g348,C4B63_2g357,C4B63_2g359,C4B63_2g361,C4B63_2g367,C4B63_2g372,C4B63_2g373,C4B63_2g377,C4B63_2g387,C4B63_2g421,C4B63_2g422,C4B63_2g426,C4B63_2g442,C4B63_2g444,C4B63_2g451,C4B63_30g155,C4B63_31g223,C4B63_39g324,C4B63_42g70,C4B63_44g246,C4B63_45g248,C4…	2.4	1.38	1.52	0.0232891	0.0931566	1
GO:0110165	cellular anatomical entity	4195	90	C4B63_10g517,C4B63_113g25,C4B63_113g65,C4B63_134g39,C4B63_134g44,C4B63_134g59,C4B63_142g10,C4B63_143g3,C4B63_156g14,C4B63_194g18,C4B63_20g213,C4B63_20g319,C4B63_227g9,C4B63_234g2,C4B63_234g3,C4B63_234g4,C4B63_23g248,C4B63_23g274,C4B63_23g43,C4B63_263g10,C4B63_278g5,C4B63_28g122,C4B63_29g184,C4B63_29g37,C4B63_2g1532c,C4B63_2g1815c,C4B63_2g20,C4B63_2g21,C4B63_2g293,C4B63_2g305,C4B63_2g336,C4B63_2g3…	2.1	1.25	1.66	0.00173055	0.0186832	0.1246
GO:0016020	membrane	2776	59	C4B63_10g517,C4B63_113g65,C4B63_134g39,C4B63_134g44,C4B63_134g59,C4B63_143g3,C4B63_156g14,C4B63_234g2,C4B63_234g3,C4B63_234g4,C4B63_23g274,C4B63_23g43,C4B63_263g10,C4B63_278g5,C4B63_29g184,C4B63_29g37,C4B63_2g1815c,C4B63_2g20,C4B63_2g21,C4B63_2g293,C4B63_2g305,C4B63_2g337,C4B63_2g340,C4B63_2g356,C4B63_2g357,C4B63_2g360,C4B63_2g361,C4B63_2g366,C4B63_2g373,C4B63_2g381,C4B63_2g387,C4B63_2g426,C4B63_…	2.1	1.24	1.41	0.0281722	0.106514	1
GO:0031224	intrinsic component of membrane	2487	53	C4B63_10g517,C4B63_113g65,C4B63_134g39,C4B63_134g44,C4B63_134g59,C4B63_143g3,C4B63_156g14,C4B63_234g2,C4B63_234g3,C4B63_234g4,C4B63_23g274,C4B63_23g43,C4B63_278g5,C4B63_29g184,C4B63_2g1815c,C4B63_2g20,C4B63_2g21,C4B63_2g293,C4B63_2g305,C4B63_2g337,C4B63_2g340,C4B63_2g356,C4B63_2g357,C4B63_2g360,C4B63_2g361,C4B63_2g366,C4B63_2g381,C4B63_2g426,C4B63_2g436,C4B63_2g451,C4B63_2g452,C4B63_30g155,C4B63_…	2.1	1.24	1.39	0.0377836	0.108817	1
GO:0016021	integral component of membrane	2487	53	C4B63_10g517,C4B63_113g65,C4B63_134g39,C4B63_134g44,C4B63_134g59,C4B63_143g3,C4B63_156g14,C4B63_234g2,C4B63_234g3,C4B63_234g4,C4B63_23g274,C4B63_23g43,C4B63_278g5,C4B63_29g184,C4B63_2g1815c,C4B63_2g20,C4B63_2g21,C4B63_2g293,C4B63_2g305,C4B63_2g337,C4B63_2g340,C4B63_2g356,C4B63_2g357,C4B63_2g360,C4B63_2g361,C4B63_2g366,C4B63_2g381,C4B63_2g426,C4B63_2g436,C4B63_2g451,C4B63_2g452,C4B63_30g155,C4B63_…	2.1	1.24	1.39	0.0377836	0.108817	1
GO:0005575	cellular component	4250	90	C4B63_10g517,C4B63_113g25,C4B63_113g65,C4B63_134g39,C4B63_134g44,C4B63_134g59,C4B63_142g10,C4B63_143g3,C4B63_156g14,C4B63_194g18,C4B63_20g213,C4B63_20g319,C4B63_227g9,C4B63_234g2,C4B63_234g3,C4B63_234g4,C4B63_23g248,C4B63_23g274,C4B63_23g43,C4B63_263g10,C4B63_278g5,C4B63_28g122,C4B63_29g184,C4B63_29g37,C4B63_2g1532c,C4B63_2g1815c,C4B63_2g20,C4B63_2g21,C4B63_2g293,C4B63_2g305,C4B63_2g336,C4B63_2g3…	2.1	1.23	1.62	0.00283115	0.0254803	0.203843

## Sheet: 61R_cl4_MF_UP
S2 File. Gene Ontology annotation of up- and downregulated genes from 61R_cl4 clone. BP: Biological process; CC: Cellular component; MF: Molecular Function.
GO	Name	Bgd count	Result count	Result gene list	Pct of bgd	Fold enrichment	Odds ratio	P-value	Benjamini	Bonferroni
GO:0102345	3-hydroxy-lignoceroyl-CoA dehydratase activity	1	1	C4B63_113g65,	100	58.28	inf	0.0171589	0.147563	1
GO:0102344	3-hydroxy-behenoyl-CoA dehydratase activity	1	1	C4B63_113g65,	100	58.28	inf	0.0171589	0.147563	1
GO:0102343	3-hydroxy-arachidoyl-CoA dehydratase activity	1	1	C4B63_113g65,	100	58.28	inf	0.0171589	0.147563	1
GO:0102158	very-long-chain 3-hydroxyacyl-CoA dehydratase activity	1	1	C4B63_113g65,	100	58.28	inf	0.0171589	0.147563	1
GO:0061928	glutathione specific gamma-glutamylcyclotransferase activity	1	1	C4B63_49g136,	100	58.28	inf	0.0171589	0.147563	1
GO:0017061	S-methyl-5-thioadenosine phosphorylase activity	1	1	C4B63_56g86,	100	58.28	inf	0.0171589	0.147563	1
GO:0003839	gamma-glutamylcyclotransferase activity	1	1	C4B63_49g136,	100	58.28	inf	0.0171589	0.147563	1
GO:0004047	aminomethyltransferase activity	1	1	C4B63_39g324,	100	58.28	inf	0.0171589	0.147563	1
GO:0004071	aspartate-ammonia ligase activity	1	1	C4B63_8g483,	100	58.28	inf	0.0171589	0.147563	1
GO:0004496	mevalonate kinase activity	1	1	C4B63_44g211,	100	58.28	inf	0.0171589	0.147563	1
GO:0004731	purine-nucleoside phosphorylase activity	1	1	C4B63_56g86,	100	58.28	inf	0.0171589	0.147563	1
GO:0004735	pyrroline-5-carboxylate reductase activity	1	1	C4B63_76g52,	100	58.28	inf	0.0171589	0.147563	1
GO:0004526	ribonuclease P activity	1	1	C4B63_2g382,	100	58.28	inf	0.0171589	0.147563	1
GO:0004478	methionine adenosyltransferase activity	1	1	C4B63_18g164,	100	58.28	inf	0.0171589	0.147563	1
GO:0004377	GDP-Man:Man3GlcNAc2-PP-Dol alpha-1,2-mannosyltransferase activity	1	1	C4B63_2g337,	100	58.28	inf	0.0171589	0.147563	1
GO:0035598	N6-threonylcarbomyladenosine methylthiotransferase activity	2	1	C4B63_278g5,	50	29.14	57.66	0.0340253	0.164209	1
GO:0050497	alkylthioltransferase activity	2	1	C4B63_278g5,	50	29.14	57.66	0.0340253	0.164209	1
GO:0004824	lysine-tRNA ligase activity	2	1	C4B63_45g239,	50	29.14	57.66	0.0340253	0.164209	1
GO:0035596	methylthiotransferase activity	2	1	C4B63_278g5,	50	29.14	57.66	0.0340253	0.164209	1
GO:0016842	amidine-lyase activity	2	1	C4B63_49g136,	50	29.14	57.66	0.0340253	0.164209	1
GO:0016889	endodeoxyribonuclease activity, producing 3'-phosphomonoesters	2	1	C4B63_31g223,	50	29.14	57.66	0.0340253	0.164209	1
GO:0004774	succinate-CoA ligase activity	2	1	C4B63_57g98,	50	29.14	57.66	0.0340253	0.164209	1
GO:0004775	succinate-CoA ligase (ADP-forming) activity	2	1	C4B63_57g98,	50	29.14	57.66	0.0340253	0.164209	1
GO:0008892	guanine deaminase activity	2	1	C4B63_10g404,	50	29.14	57.66	0.0340253	0.164209	1
GO:0008176	tRNA (guanine-N7-)-methyltransferase activity	2	1	C4B63_2g347,	50	29.14	57.66	0.0340253	0.164209	1
GO:0004067	asparaginase activity	2	1	C4B63_83g80,	50	29.14	57.66	0.0340253	0.164209	1
GO:0061712	tRNA (N(6)-L-threonylcarbamoyladenosine(37)-C(2))-methylthiotransferase	2	1	C4B63_278g5,	50	29.14	57.66	0.0340253	0.164209	1
GO:0004163	diphosphomevalonate decarboxylase activity	2	1	C4B63_227g9,	50	29.14	57.66	0.0340253	0.164209	1
GO:0004181	metallocarboxypeptidase activity	6	2	C4B63_2g445,C4B63_2g446,	33.3	19.43	29.02	0.00419254	0.147563	0.930743
GO:0019239	deaminase activity	10	2	C4B63_10g404,C4B63_2g296,	20	11.66	14.5	0.0120234	0.147563	1
GO:0016814	hydrolase activity, acting on carbon-nitrogen (but not peptide) bonds, in cyclic amidines	10	2	C4B63_10g404,C4B63_2g296,	20	11.66	14.5	0.0120234	0.147563	1
GO:0008235	metalloexopeptidase activity	16	2	C4B63_2g445,C4B63_2g446,	12.5	7.28	8.28	0.0299808	0.164209	1
GO:0016810	hydrolase activity, acting on carbon-nitrogen (but not peptide) bonds	27	3	C4B63_10g404,C4B63_2g296,C4B63_83g80,	11.1	6.48	7.29	0.0107088	0.147563	1
GO:0004571	mannosyl-oligosaccharide 1,2-alpha-mannosidase activity	19	2	C4B63_41g273,C4B63_68g71,	10.5	6.13	6.82	0.0413214	0.165208	1
GO:0015924	mannosyl-oligosaccharide mannosidase activity	19	2	C4B63_41g273,C4B63_68g71,	10.5	6.13	6.82	0.0413214	0.165208	1
GO:0004559	alpha-mannosidase activity	20	2	C4B63_41g273,C4B63_68g71,	10	5.83	6.44	0.0454066	0.165208	1
GO:0015923	mannosidase activity	20	2	C4B63_41g273,C4B63_68g71,	10	5.83	6.44	0.0454066	0.165208	1
GO:0008173	RNA methyltransferase activity	33	3	C4B63_2g347,C4B63_41g260,C4B63_9g446,	9.1	5.3	5.83	0.0185405	0.152444	1
GO:0050660	flavin adenine dinucleotide binding	37	3	C4B63_163g42,C4B63_19g45,C4B63_249g22,	8.1	4.73	5.14	0.0251293	0.164209	1
GO:0016829	lyase activity	54	4	C4B63_113g65,C4B63_227g9,C4B63_49g136,C4B63_9g273,	7.4	4.32	4.68	0.0135504	0.147563	1
GO:0051082	unfolded protein binding	56	4	C4B63_113g25,C4B63_175g9,C4B63_2g430,C4B63_2g690,	7.1	4.16	4.5	0.0153304	0.147563	1
GO:0008757	S-adenosylmethionine-dependent methyltransferase activity	44	3	C4B63_194g18,C4B63_2g347,C4B63_44g246,	6.8	3.97	4.26	0.0392969	0.165208	1
GO:0008168	methyltransferase activity	120	7	C4B63_194g18,C4B63_207g2,C4B63_2g347,C4B63_39g324,C4B63_41g260,C4B63_44g246,C4B63_9g446,	5.8	3.4	3.68	0.00449482	0.147563	0.99785
GO:0016741	transferase activity, transferring one-carbon groups	126	7	C4B63_194g18,C4B63_207g2,C4B63_2g347,C4B63_39g324,C4B63_41g260,C4B63_44g246,C4B63_9g446,	5.6	3.24	3.49	0.00586105	0.147563	1
GO:0140101	catalytic activity, acting on a tRNA	111	5	C4B63_10g517,C4B63_278g5,C4B63_2g347,C4B63_2g382,C4B63_45g239,	4.5	2.63	2.76	0.041881	0.165208	1
GO:0000166	nucleotide binding	1411	35	C4B63_10g517,C4B63_113g25,C4B63_133g58,C4B63_163g42,C4B63_175g9,C4B63_189g15,C4B63_18g164,C4B63_19g45,C4B63_227g9,C4B63_249g22,C4B63_263g10,C4B63_2g289,C4B63_2g292,C4B63_2g308,C4B63_2g340,C4B63_2g352,C4B63_2g366,C4B63_2g367,C4B63_2g394,C4B63_2g395,C4B63_2g430,C4B63_2g431,C4B63_2g439,C4B63_2g690,C4B63_310g14,C4B63_31g223,C4B63_43g206,C4B63_44g211,C4B63_45g239,C4B63_49g133,C4B63_56g100,C4B63_57g98,…	2.5	1.45	1.6	0.0131644	0.147563	1
GO:1901265	nucleoside phosphate binding	1411	35	C4B63_10g517,C4B63_113g25,C4B63_133g58,C4B63_163g42,C4B63_175g9,C4B63_189g15,C4B63_18g164,C4B63_19g45,C4B63_227g9,C4B63_249g22,C4B63_263g10,C4B63_2g289,C4B63_2g292,C4B63_2g308,C4B63_2g340,C4B63_2g352,C4B63_2g366,C4B63_2g367,C4B63_2g394,C4B63_2g395,C4B63_2g430,C4B63_2g431,C4B63_2g439,C4B63_2g690,C4B63_310g14,C4B63_31g223,C4B63_43g206,C4B63_44g211,C4B63_45g239,C4B63_49g133,C4B63_56g100,C4B63_57g98,…	2.5	1.45	1.6	0.0131644	0.147563	1
GO:0043168	anion binding	1387	34	C4B63_10g517,C4B63_113g25,C4B63_133g58,C4B63_163g42,C4B63_175g9,C4B63_189g15,C4B63_18g164,C4B63_19g45,C4B63_227g9,C4B63_249g22,C4B63_263g10,C4B63_2g289,C4B63_2g308,C4B63_2g340,C4B63_2g352,C4B63_2g366,C4B63_2g367,C4B63_2g394,C4B63_2g395,C4B63_2g430,C4B63_2g431,C4B63_2g439,C4B63_2g690,C4B63_310g14,C4B63_31g223,C4B63_43g206,C4B63_44g211,C4B63_45g239,C4B63_49g133,C4B63_56g100,C4B63_57g98,C4B63_93g67,…	2.5	1.43	1.57	0.0172822	0.147563	1
GO:0005524	ATP binding	1110	27	C4B63_10g517,C4B63_113g25,C4B63_133g58,C4B63_175g9,C4B63_189g15,C4B63_18g164,C4B63_227g9,C4B63_263g10,C4B63_2g289,C4B63_2g308,C4B63_2g340,C4B63_2g366,C4B63_2g394,C4B63_2g395,C4B63_2g430,C4B63_2g439,C4B63_2g690,C4B63_310g14,C4B63_31g223,C4B63_43g206,C4B63_44g211,C4B63_45g239,C4B63_49g133,C4B63_56g100,C4B63_57g98,C4B63_93g67,C4B63_9g273,	2.4	1.42	1.52	0.0369234	0.165208	1
GO:0035639	purine ribonucleoside triphosphate binding	1280	31	C4B63_10g517,C4B63_113g25,C4B63_133g58,C4B63_175g9,C4B63_189g15,C4B63_18g164,C4B63_227g9,C4B63_263g10,C4B63_2g289,C4B63_2g308,C4B63_2g340,C4B63_2g352,C4B63_2g366,C4B63_2g367,C4B63_2g394,C4B63_2g395,C4B63_2g430,C4B63_2g431,C4B63_2g439,C4B63_2g690,C4B63_310g14,C4B63_31g223,C4B63_43g206,C4B63_44g211,C4B63_45g239,C4B63_49g133,C4B63_56g100,C4B63_57g98,C4B63_93g67,C4B63_9g273,C4B63_9g305,	2.4	1.41	1.53	0.0269843	0.164209	1
GO:0032559	adenyl ribonucleotide binding	1118	27	C4B63_10g517,C4B63_113g25,C4B63_133g58,C4B63_175g9,C4B63_189g15,C4B63_18g164,C4B63_227g9,C4B63_263g10,C4B63_2g289,C4B63_2g308,C4B63_2g340,C4B63_2g366,C4B63_2g394,C4B63_2g395,C4B63_2g430,C4B63_2g439,C4B63_2g690,C4B63_310g14,C4B63_31g223,C4B63_43g206,C4B63_44g211,C4B63_45g239,C4B63_49g133,C4B63_56g100,C4B63_57g98,C4B63_93g67,C4B63_9g273,	2.4	1.41	1.51	0.039908	0.165208	1
GO:0030554	adenyl nucleotide binding	1119	27	C4B63_10g517,C4B63_113g25,C4B63_133g58,C4B63_175g9,C4B63_189g15,C4B63_18g164,C4B63_227g9,C4B63_263g10,C4B63_2g289,C4B63_2g308,C4B63_2g340,C4B63_2g366,C4B63_2g394,C4B63_2g395,C4B63_2g430,C4B63_2g439,C4B63_2g690,C4B63_310g14,C4B63_31g223,C4B63_43g206,C4B63_44g211,C4B63_45g239,C4B63_49g133,C4B63_56g100,C4B63_57g98,C4B63_93g67,C4B63_9g273,	2.4	1.41	1.51	0.0402936	0.165208	1
GO:0036094	small molecule binding	1462	35	C4B63_10g517,C4B63_113g25,C4B63_133g58,C4B63_163g42,C4B63_175g9,C4B63_189g15,C4B63_18g164,C4B63_19g45,C4B63_227g9,C4B63_249g22,C4B63_263g10,C4B63_2g289,C4B63_2g292,C4B63_2g308,C4B63_2g340,C4B63_2g352,C4B63_2g366,C4B63_2g367,C4B63_2g394,C4B63_2g395,C4B63_2g430,C4B63_2g431,C4B63_2g439,C4B63_2g690,C4B63_310g14,C4B63_31g223,C4B63_43g206,C4B63_44g211,C4B63_45g239,C4B63_49g133,C4B63_56g100,C4B63_57g98,…	2.4	1.4	1.53	0.0218833	0.164209	1
GO:0032555	purine ribonucleotide binding	1288	31	C4B63_10g517,C4B63_113g25,C4B63_133g58,C4B63_175g9,C4B63_189g15,C4B63_18g164,C4B63_227g9,C4B63_263g10,C4B63_2g289,C4B63_2g308,C4B63_2g340,C4B63_2g352,C4B63_2g366,C4B63_2g367,C4B63_2g394,C4B63_2g395,C4B63_2g430,C4B63_2g431,C4B63_2g439,C4B63_2g690,C4B63_310g14,C4B63_31g223,C4B63_43g206,C4B63_44g211,C4B63_45g239,C4B63_49g133,C4B63_56g100,C4B63_57g98,C4B63_93g67,C4B63_9g273,C4B63_9g305,	2.4	1.4	1.52	0.0291506	0.164209	1
GO:0017076	purine nucleotide binding	1290	31	C4B63_10g517,C4B63_113g25,C4B63_133g58,C4B63_175g9,C4B63_189g15,C4B63_18g164,C4B63_227g9,C4B63_263g10,C4B63_2g289,C4B63_2g308,C4B63_2g340,C4B63_2g352,C4B63_2g366,C4B63_2g367,C4B63_2g394,C4B63_2g395,C4B63_2g430,C4B63_2g431,C4B63_2g439,C4B63_2g690,C4B63_310g14,C4B63_31g223,C4B63_43g206,C4B63_44g211,C4B63_45g239,C4B63_49g133,C4B63_56g100,C4B63_57g98,C4B63_93g67,C4B63_9g273,C4B63_9g305,	2.4	1.4	1.52	0.0297129	0.164209	1
GO:0032553	ribonucleotide binding	1312	31	C4B63_10g517,C4B63_113g25,C4B63_133g58,C4B63_175g9,C4B63_189g15,C4B63_18g164,C4B63_227g9,C4B63_263g10,C4B63_2g289,C4B63_2g308,C4B63_2g340,C4B63_2g352,C4B63_2g366,C4B63_2g367,C4B63_2g394,C4B63_2g395,C4B63_2g430,C4B63_2g431,C4B63_2g439,C4B63_2g690,C4B63_310g14,C4B63_31g223,C4B63_43g206,C4B63_44g211,C4B63_45g239,C4B63_49g133,C4B63_56g100,C4B63_57g98,C4B63_93g67,C4B63_9g273,C4B63_9g305,	2.4	1.38	1.49	0.0364737	0.165208	1
GO:0097367	carbohydrate derivative binding	1318	31	C4B63_10g517,C4B63_113g25,C4B63_133g58,C4B63_175g9,C4B63_189g15,C4B63_18g164,C4B63_227g9,C4B63_263g10,C4B63_2g289,C4B63_2g308,C4B63_2g340,C4B63_2g352,C4B63_2g366,C4B63_2g367,C4B63_2g394,C4B63_2g395,C4B63_2g430,C4B63_2g431,C4B63_2g439,C4B63_2g690,C4B63_310g14,C4B63_31g223,C4B63_43g206,C4B63_44g211,C4B63_45g239,C4B63_49g133,C4B63_56g100,C4B63_57g98,C4B63_93g67,C4B63_9g273,C4B63_9g305,	2.4	1.37	1.48	0.0385089	0.165208	1
GO:0003824	catalytic activity	3952	79	C4B63_10g404,C4B63_10g517,C4B63_113g65,C4B63_134g39,C4B63_134g44,C4B63_134g59,C4B63_142g10,C4B63_143g3,C4B63_144g26,C4B63_163g42,C4B63_17g262,C4B63_189g15,C4B63_18g164,C4B63_194g18,C4B63_19g45,C4B63_207g2,C4B63_20g213,C4B63_227g9,C4B63_234g3,C4B63_23g248,C4B63_23g274,C4B63_249g22,C4B63_263g10,C4B63_278g5,C4B63_27g2,C4B63_27g3,C4B63_2g252,C4B63_2g292,C4B63_2g294,C4B63_2g296,C4B63_2g336,C4B63_2g337…	2	1.16	1.36	0.0374262	0.165208	1
