# Supplementary material for: Transcriptomic analysis of benznidazole-resistant Trypanosoma cruzi clone reveals nitroreductase I-independent resistance mechanisms
Source: PLoS One. 2025 Feb 18;20(2):e0314189. doi: 10.1371/journal.pone.0314189 (PMC12005674; doi:10.1371/journal.pone.0314189)
Supplement: S3 File — BP: Biological process; CC: Cellular component; MF: Molecular Function. (XLSX) [file pone.0314189.s009.xlsx]

## Sheet: LER_BP_DOWN
S3 File. Gene Ontology annotation of up- and downregulated genes from LER clone. BP: Biological process; CC: Cellular component; MF: Molecular Function.
GO	Name	Bgd count	Result count	Result gene list	Pct of bgd	Fold enrichment	Odds ratio	P-value	Benjamini	Bonferroni
GO:0043604	amide biosynthetic process	360	96	C4B63_11g74,C4B63_12g1344c,C4B63_12g1348c,C4B63_12g216,C4B63_12g240,C4B63_133g44,C4B63_137g5,C4B63_138g23,C4B63_138g31,C4B63_13g192,C4B63_13g195,C4B63_13g234,C4B63_13g235,C4B63_143g25,C4B63_147g273c,C4B63_162g32,C4B63_168g209c,C4B63_18g144,C4B63_18g212,C4B63_18g811c,C4B63_19g181,C4B63_206g148c,C4B63_207g14,C4B63_207g16,C4B63_207g18,C4B63_20g319,C4B63_212g18,C4B63_212g19,C4B63_233g19,C4B63_23g1229…	26.7	4.97	7.84	8.95372e-43	2.93979e-40	4.7992e-40
GO:0006412	translation	353	95	C4B63_12g1344c,C4B63_12g1348c,C4B63_12g216,C4B63_12g240,C4B63_133g44,C4B63_137g5,C4B63_138g23,C4B63_138g31,C4B63_13g192,C4B63_13g195,C4B63_13g234,C4B63_13g235,C4B63_143g25,C4B63_147g273c,C4B63_162g32,C4B63_168g209c,C4B63_18g144,C4B63_18g212,C4B63_18g811c,C4B63_19g181,C4B63_206g148c,C4B63_207g14,C4B63_207g16,C4B63_207g18,C4B63_20g319,C4B63_212g18,C4B63_212g19,C4B63_233g19,C4B63_23g1229c,C4B63_23g1…	26.9	5.01	7.92	1.09693e-42	2.93979e-40	5.87957e-40
GO:0043043	peptide biosynthetic process	356	95	C4B63_12g1344c,C4B63_12g1348c,C4B63_12g216,C4B63_12g240,C4B63_133g44,C4B63_137g5,C4B63_138g23,C4B63_138g31,C4B63_13g192,C4B63_13g195,C4B63_13g234,C4B63_13g235,C4B63_143g25,C4B63_147g273c,C4B63_162g32,C4B63_168g209c,C4B63_18g144,C4B63_18g212,C4B63_18g811c,C4B63_19g181,C4B63_206g148c,C4B63_207g14,C4B63_207g16,C4B63_207g18,C4B63_20g319,C4B63_212g18,C4B63_212g19,C4B63_233g19,C4B63_23g1229c,C4B63_23g1…	26.7	4.97	7.82	2.44041e-42	4.3602e-40	1.30806e-39
GO:0043603	cellular amide metabolic process	373	97	C4B63_11g74,C4B63_12g1344c,C4B63_12g1348c,C4B63_12g216,C4B63_12g240,C4B63_133g44,C4B63_137g5,C4B63_138g23,C4B63_138g31,C4B63_13g192,C4B63_13g195,C4B63_13g234,C4B63_13g235,C4B63_143g25,C4B63_147g273c,C4B63_162g32,C4B63_168g209c,C4B63_18g144,C4B63_18g212,C4B63_18g811c,C4B63_19g181,C4B63_206g148c,C4B63_207g14,C4B63_207g16,C4B63_207g18,C4B63_20g319,C4B63_212g18,C4B63_212g19,C4B63_233g19,C4B63_23g1229…	26	4.84	7.58	3.41255e-42	4.57281e-40	1.82912e-39
GO:0006518	peptide metabolic process	362	95	C4B63_12g1344c,C4B63_12g1348c,C4B63_12g216,C4B63_12g240,C4B63_133g44,C4B63_137g5,C4B63_138g23,C4B63_138g31,C4B63_13g192,C4B63_13g195,C4B63_13g234,C4B63_13g235,C4B63_143g25,C4B63_147g273c,C4B63_162g32,C4B63_168g209c,C4B63_18g144,C4B63_18g212,C4B63_18g811c,C4B63_19g181,C4B63_206g148c,C4B63_207g14,C4B63_207g16,C4B63_207g18,C4B63_20g319,C4B63_212g18,C4B63_212g19,C4B63_233g19,C4B63_23g1229c,C4B63_23g1…	26.2	4.89	7.64	1.17515e-41	1.25976e-39	6.2988e-39
GO:0044271	cellular nitrogen compound biosynthetic process	541	112	C4B63_117g55,C4B63_11g74,C4B63_12g1344c,C4B63_12g1348c,C4B63_12g216,C4B63_12g240,C4B63_12g330,C4B63_133g44,C4B63_134g37,C4B63_137g5,C4B63_138g23,C4B63_138g31,C4B63_13g192,C4B63_13g195,C4B63_13g234,C4B63_13g235,C4B63_143g25,C4B63_147g273c,C4B63_157g32,C4B63_162g32,C4B63_168g209c,C4B63_183g15,C4B63_18g144,C4B63_18g212,C4B63_18g811c,C4B63_19g181,C4B63_206g148c,C4B63_207g14,C4B63_207g16,C4B63_207g18,…	20.7	3.86	5.76	1.40944e-38	1.2591e-36	7.55459e-36
GO:1901566	organonitrogen compound biosynthetic process	669	120	C4B63_117g55,C4B63_11g74,C4B63_12g1344c,C4B63_12g1348c,C4B63_12g216,C4B63_12g240,C4B63_12g330,C4B63_12g362,C4B63_133g44,C4B63_134g37,C4B63_137g5,C4B63_138g23,C4B63_138g31,C4B63_13g148,C4B63_13g192,C4B63_13g195,C4B63_13g234,C4B63_13g235,C4B63_143g20,C4B63_143g25,C4B63_147g273c,C4B63_157g32,C4B63_162g32,C4B63_168g209c,C4B63_183g15,C4B63_18g144,C4B63_18g212,C4B63_18g811c,C4B63_19g181,C4B63_206g148c,…	17.9	3.34	4.86	6.1825e-35	4.73403e-33	3.31382e-32
GO:0009058	biosynthetic process	929	139	C4B63_101g10,C4B63_101g11,C4B63_117g55,C4B63_11g74,C4B63_12g1344c,C4B63_12g1348c,C4B63_12g216,C4B63_12g240,C4B63_12g330,C4B63_12g362,C4B63_12g385,C4B63_133g44,C4B63_134g37,C4B63_137g5,C4B63_138g23,C4B63_138g31,C4B63_13g148,C4B63_13g192,C4B63_13g195,C4B63_13g234,C4B63_13g235,C4B63_143g20,C4B63_143g25,C4B63_147g273c,C4B63_157g32,C4B63_162g32,C4B63_168g209c,C4B63_183g15,C4B63_18g144,C4B63_18g164,C4B…	15	2.79	4.01	6.0865e-32	4.07795e-30	3.26236e-29
GO:0034641	cellular nitrogen compound metabolic process	990	143	C4B63_102g44,C4B63_10g404,C4B63_117g55,C4B63_11g74,C4B63_123g36,C4B63_12g1344c,C4B63_12g1348c,C4B63_12g216,C4B63_12g240,C4B63_12g330,C4B63_133g44,C4B63_134g37,C4B63_137g5,C4B63_138g23,C4B63_138g31,C4B63_13g192,C4B63_13g195,C4B63_13g234,C4B63_13g235,C4B63_13g270,C4B63_13g271,C4B63_143g25,C4B63_147g273c,C4B63_157g32,C4B63_162g32,C4B63_168g209c,C4B63_183g15,C4B63_18g144,C4B63_18g204,C4B63_18g212,C4B…	14.4	2.69	3.87	3.02757e-31	1.80308e-29	1.62277e-28
GO:1901576	organic substance biosynthetic process	888	134	C4B63_101g10,C4B63_101g11,C4B63_117g55,C4B63_11g74,C4B63_12g1344c,C4B63_12g1348c,C4B63_12g216,C4B63_12g240,C4B63_12g330,C4B63_12g362,C4B63_12g385,C4B63_133g44,C4B63_134g37,C4B63_137g5,C4B63_138g23,C4B63_138g31,C4B63_13g148,C4B63_13g192,C4B63_13g195,C4B63_13g234,C4B63_13g235,C4B63_143g20,C4B63_143g25,C4B63_147g273c,C4B63_157g32,C4B63_162g32,C4B63_168g209c,C4B63_183g15,C4B63_18g144,C4B63_18g164,C4B…	15.1	2.81	4.01	4.72147e-31	2.53071e-29	2.53071e-28
GO:0044249	cellular biosynthetic process	858	130	C4B63_117g55,C4B63_11g74,C4B63_12g1344c,C4B63_12g1348c,C4B63_12g216,C4B63_12g240,C4B63_12g330,C4B63_12g362,C4B63_12g385,C4B63_133g44,C4B63_134g37,C4B63_137g5,C4B63_138g23,C4B63_138g31,C4B63_13g148,C4B63_13g192,C4B63_13g195,C4B63_13g234,C4B63_13g235,C4B63_143g20,C4B63_143g25,C4B63_147g273c,C4B63_157g32,C4B63_162g32,C4B63_168g209c,C4B63_183g15,C4B63_18g144,C4B63_18g164,C4B63_18g204,C4B63_18g212,C4B…	15.2	2.82	3.99	3.30323e-30	1.5584e-28	1.77053e-27
GO:0010467	gene expression	649	111	C4B63_12g1344c,C4B63_12g1348c,C4B63_12g216,C4B63_12g240,C4B63_133g44,C4B63_137g5,C4B63_138g23,C4B63_138g31,C4B63_13g192,C4B63_13g195,C4B63_13g234,C4B63_13g235,C4B63_143g25,C4B63_147g273c,C4B63_162g32,C4B63_168g209c,C4B63_18g144,C4B63_18g212,C4B63_18g811c,C4B63_19g181,C4B63_206g148c,C4B63_207g14,C4B63_207g16,C4B63_207g18,C4B63_207g2,C4B63_20g319,C4B63_212g18,C4B63_212g19,C4B63_22g292,C4B63_233g19,…	17.1	3.19	4.47	3.48895e-30	1.5584e-28	1.87008e-27
GO:0034645	cellular macromolecule biosynthetic process	596	103	C4B63_12g1344c,C4B63_12g1348c,C4B63_12g216,C4B63_12g240,C4B63_12g362,C4B63_133g44,C4B63_137g5,C4B63_138g23,C4B63_138g31,C4B63_13g148,C4B63_13g192,C4B63_13g195,C4B63_13g234,C4B63_13g235,C4B63_143g25,C4B63_147g273c,C4B63_162g32,C4B63_168g209c,C4B63_18g144,C4B63_18g212,C4B63_18g811c,C4B63_19g181,C4B63_206g148c,C4B63_207g14,C4B63_207g16,C4B63_207g18,C4B63_20g319,C4B63_212g18,C4B63_212g19,C4B63_233g19…	17.3	3.22	4.46	2.86804e-28	1.18251e-26	1.53727e-25
GO:0009059	macromolecule biosynthetic process	597	103	C4B63_12g1344c,C4B63_12g1348c,C4B63_12g216,C4B63_12g240,C4B63_12g362,C4B63_133g44,C4B63_137g5,C4B63_138g23,C4B63_138g31,C4B63_13g148,C4B63_13g192,C4B63_13g195,C4B63_13g234,C4B63_13g235,C4B63_143g25,C4B63_147g273c,C4B63_162g32,C4B63_168g209c,C4B63_18g144,C4B63_18g212,C4B63_18g811c,C4B63_19g181,C4B63_206g148c,C4B63_207g14,C4B63_207g16,C4B63_207g18,C4B63_20g319,C4B63_212g18,C4B63_212g19,C4B63_233g19…	17.3	3.21	4.45	3.31282e-28	1.26834e-26	1.77567e-25
GO:1901564	organonitrogen compound metabolic process	1615	165	C4B63_102g44,C4B63_10g404,C4B63_117g55,C4B63_117g56,C4B63_117g57,C4B63_11g74,C4B63_122g16,C4B63_127g35,C4B63_12g1344c,C4B63_12g1348c,C4B63_12g153,C4B63_12g216,C4B63_12g240,C4B63_12g330,C4B63_12g362,C4B63_133g44,C4B63_134g37,C4B63_137g5,C4B63_138g23,C4B63_138g31,C4B63_13g148,C4B63_13g192,C4B63_13g195,C4B63_13g234,C4B63_13g235,C4B63_13g270,C4B63_13g271,C4B63_13g34,C4B63_143g20,C4B63_143g25,C4B63_14…	10.2	1.9	2.57	6.14371e-19	2.19535e-17	3.29303e-16
GO:0044237	cellular metabolic process	2065	192	C4B63_102g44,C4B63_10g404,C4B63_117g55,C4B63_117g57,C4B63_11g74,C4B63_11g8,C4B63_123g36,C4B63_127g56,C4B63_12g1344c,C4B63_12g1348c,C4B63_12g216,C4B63_12g220,C4B63_12g221,C4B63_12g240,C4B63_12g330,C4B63_12g362,C4B63_12g385,C4B63_133g44,C4B63_134g37,C4B63_137g5,C4B63_138g23,C4B63_138g31,C4B63_13g148,C4B63_13g192,C4B63_13g195,C4B63_13g234,C4B63_13g235,C4B63_13g270,C4B63_13g271,C4B63_13g34,C4B63_143g…	9.3	1.73	2.38	7.06111e-18	2.36547e-16	3.78475e-15
GO:0009987	cellular process	3134	256	C4B63_102g44,C4B63_10g404,C4B63_116g3,C4B63_117g55,C4B63_117g57,C4B63_11g74,C4B63_11g8,C4B63_123g36,C4B63_127g56,C4B63_12g1344c,C4B63_12g1348c,C4B63_12g216,C4B63_12g220,C4B63_12g221,C4B63_12g240,C4B63_12g295,C4B63_12g330,C4B63_12g362,C4B63_12g385,C4B63_133g44,C4B63_134g37,C4B63_137g5,C4B63_138g113c,C4B63_138g116c,C4B63_138g23,C4B63_138g27,C4B63_138g31,C4B63_13g148,C4B63_13g192,C4B63_13g195,C4B63_…	8.2	1.52	2.28	9.67202e-18	3.04953e-16	5.1842e-15
GO:0044267	cellular protein metabolic process	1043	119	C4B63_117g57,C4B63_12g1344c,C4B63_12g1348c,C4B63_12g216,C4B63_12g240,C4B63_12g362,C4B63_133g44,C4B63_137g5,C4B63_138g23,C4B63_138g31,C4B63_13g148,C4B63_13g192,C4B63_13g195,C4B63_13g234,C4B63_13g235,C4B63_13g34,C4B63_143g25,C4B63_147g273c,C4B63_149g20,C4B63_157g34,C4B63_162g32,C4B63_168g209c,C4B63_18g144,C4B63_18g212,C4B63_18g811c,C4B63_19g181,C4B63_19g183,C4B63_206g148c,C4B63_207g14,C4B63_207g16,…	11.4	2.12	2.71	9.72627e-17	2.89627e-15	5.21328e-14
GO:0008150	biological process	3626	278	C4B63_101g10,C4B63_101g11,C4B63_102g44,C4B63_10g1766c,C4B63_10g404,C4B63_116g3,C4B63_117g55,C4B63_117g56,C4B63_117g57,C4B63_11g74,C4B63_11g8,C4B63_122g16,C4B63_123g36,C4B63_127g35,C4B63_127g56,C4B63_12g1344c,C4B63_12g1348c,C4B63_12g153,C4B63_12g216,C4B63_12g220,C4B63_12g221,C4B63_12g240,C4B63_12g295,C4B63_12g330,C4B63_12g362,C4B63_12g385,C4B63_133g44,C4B63_134g37,C4B63_137g5,C4B63_138g113c,C4B63_…	7.7	1.43	2.17	7.57289e-16	2.13635e-14	4.05907e-13
GO:0006807	nitrogen compound metabolic process	2083	185	C4B63_102g44,C4B63_10g404,C4B63_117g55,C4B63_117g56,C4B63_117g57,C4B63_11g74,C4B63_122g16,C4B63_123g36,C4B63_127g35,C4B63_12g1344c,C4B63_12g1348c,C4B63_12g153,C4B63_12g216,C4B63_12g240,C4B63_12g330,C4B63_12g362,C4B63_133g44,C4B63_134g37,C4B63_137g5,C4B63_138g23,C4B63_138g31,C4B63_13g148,C4B63_13g192,C4B63_13g195,C4B63_13g234,C4B63_13g235,C4B63_13g270,C4B63_13g271,C4B63_13g34,C4B63_143g20,C4B63_14…	8.9	1.65	2.2	6.42138e-15	1.72093e-13	3.44186e-12
GO:0008152	metabolic process	2709	223	C4B63_101g10,C4B63_101g11,C4B63_102g44,C4B63_10g404,C4B63_117g55,C4B63_117g56,C4B63_117g57,C4B63_11g74,C4B63_11g8,C4B63_122g16,C4B63_123g36,C4B63_127g35,C4B63_127g56,C4B63_12g1344c,C4B63_12g1348c,C4B63_12g153,C4B63_12g216,C4B63_12g220,C4B63_12g221,C4B63_12g240,C4B63_12g330,C4B63_12g362,C4B63_12g385,C4B63_133g44,C4B63_134g37,C4B63_137g5,C4B63_138g23,C4B63_138g31,C4B63_13g148,C4B63_13g192,C4B63_13g…	8.2	1.53	2.13	7.26483e-15	1.85426e-13	3.89395e-12
GO:0019538	protein metabolic process	1287	131	C4B63_117g56,C4B63_117g57,C4B63_122g16,C4B63_127g35,C4B63_12g1344c,C4B63_12g1348c,C4B63_12g153,C4B63_12g216,C4B63_12g240,C4B63_12g362,C4B63_133g44,C4B63_137g5,C4B63_138g23,C4B63_138g31,C4B63_13g148,C4B63_13g192,C4B63_13g195,C4B63_13g234,C4B63_13g235,C4B63_13g34,C4B63_143g25,C4B63_147g273c,C4B63_149g20,C4B63_157g33,C4B63_157g34,C4B63_162g32,C4B63_168g209c,C4B63_16g100,C4B63_16g99,C4B63_18g144,C4B6…	10.2	1.9	2.39	1.96878e-14	4.79666e-13	1.05526e-11
GO:0071704	organic substance metabolic process	2384	200	C4B63_101g10,C4B63_101g11,C4B63_102g44,C4B63_10g404,C4B63_117g55,C4B63_117g56,C4B63_117g57,C4B63_11g74,C4B63_122g16,C4B63_123g36,C4B63_127g35,C4B63_127g56,C4B63_12g1344c,C4B63_12g1348c,C4B63_12g153,C4B63_12g216,C4B63_12g220,C4B63_12g221,C4B63_12g240,C4B63_12g330,C4B63_12g362,C4B63_12g385,C4B63_133g44,C4B63_134g37,C4B63_137g5,C4B63_138g23,C4B63_138g31,C4B63_13g148,C4B63_13g192,C4B63_13g195,C4B63_1…	8.4	1.56	2.09	1.03297e-13	2.40728e-12	5.53675e-11
GO:0044260	cellular macromolecule metabolic process	1288	128	C4B63_117g57,C4B63_123g36,C4B63_12g1344c,C4B63_12g1348c,C4B63_12g216,C4B63_12g240,C4B63_12g362,C4B63_133g44,C4B63_137g5,C4B63_138g23,C4B63_138g31,C4B63_13g148,C4B63_13g192,C4B63_13g195,C4B63_13g234,C4B63_13g235,C4B63_13g34,C4B63_143g25,C4B63_147g273c,C4B63_149g20,C4B63_157g34,C4B63_162g32,C4B63_168g209c,C4B63_18g144,C4B63_18g212,C4B63_18g811c,C4B63_19g181,C4B63_19g183,C4B63_206g148c,C4B63_207g14,…	9.9	1.85	2.31	2.80311e-13	6.26028e-12	1.50247e-10
GO:0044238	primary metabolic process	2303	193	C4B63_101g10,C4B63_101g11,C4B63_102g44,C4B63_10g404,C4B63_117g55,C4B63_117g56,C4B63_117g57,C4B63_11g74,C4B63_11g8,C4B63_122g16,C4B63_123g36,C4B63_127g35,C4B63_127g56,C4B63_12g1344c,C4B63_12g1348c,C4B63_12g153,C4B63_12g216,C4B63_12g240,C4B63_12g330,C4B63_12g362,C4B63_12g385,C4B63_133g44,C4B63_134g37,C4B63_137g5,C4B63_138g23,C4B63_138g31,C4B63_13g148,C4B63_13g192,C4B63_13g195,C4B63_13g234,C4B63_13g…	8.4	1.56	2.05	4.73411e-13	1.01499e-11	2.53748e-10
GO:0043170	macromolecule metabolic process	1749	152	C4B63_117g56,C4B63_117g57,C4B63_122g16,C4B63_123g36,C4B63_127g35,C4B63_12g1344c,C4B63_12g1348c,C4B63_12g153,C4B63_12g216,C4B63_12g240,C4B63_12g362,C4B63_133g44,C4B63_137g5,C4B63_138g23,C4B63_138g31,C4B63_13g148,C4B63_13g192,C4B63_13g195,C4B63_13g234,C4B63_13g235,C4B63_13g34,C4B63_143g25,C4B63_147g273c,C4B63_149g20,C4B63_157g33,C4B63_157g34,C4B63_162g32,C4B63_168g209c,C4B63_16g100,C4B63_16g99,C4B6…	8.7	1.62	2.01	4.66526e-11	9.61762e-10	2.50058e-08
GO:0006457	protein folding	91	20	C4B63_13g34,C4B63_149g20,C4B63_162g33,C4B63_175g9,C4B63_17g90,C4B63_184g39,C4B63_18g287,C4B63_18g288,C4B63_18g293,C4B63_19g183,C4B63_20g172,C4B63_220g13,C4B63_252g22,C4B63_2g430,C4B63_2g690,C4B63_38g69,C4B63_42g42,C4B63_48g92,C4B63_81g100,C4B63_8g2646c,	22	4.09	5.14	4.92534e-08	9.77771e-07	2.63998e-05
GO:0009259	ribonucleotide metabolic process	106	21	C4B63_117g55,C4B63_11g74,C4B63_12g330,C4B63_134g37,C4B63_13g270,C4B63_13g271,C4B63_157g32,C4B63_18g204,C4B63_18g232,C4B63_18g233,C4B63_25g113,C4B63_27g191,C4B63_28g114,C4B63_31g229,C4B63_35g130,C4B63_42g63,C4B63_44g211,C4B63_63g46,C4B63_80g21,C4B63_8g2697c,C4B63_91g38,	19.8	3.69	4.51	1.52714e-07	2.82257e-06	8.18546e-05
GO:0019693	ribose phosphate metabolic process	106	21	C4B63_117g55,C4B63_11g74,C4B63_12g330,C4B63_134g37,C4B63_13g270,C4B63_13g271,C4B63_157g32,C4B63_18g204,C4B63_18g232,C4B63_18g233,C4B63_25g113,C4B63_27g191,C4B63_28g114,C4B63_31g229,C4B63_35g130,C4B63_42g63,C4B63_44g211,C4B63_63g46,C4B63_80g21,C4B63_8g2697c,C4B63_91g38,	19.8	3.69	4.51	1.52714e-07	2.82257e-06	8.18546e-05
GO:0072521	purine-containing compound metabolic process	99	20	C4B63_10g404,C4B63_117g55,C4B63_11g74,C4B63_12g330,C4B63_13g270,C4B63_13g271,C4B63_157g32,C4B63_18g204,C4B63_18g232,C4B63_18g233,C4B63_25g113,C4B63_27g191,C4B63_28g114,C4B63_42g63,C4B63_44g211,C4B63_56g86,C4B63_63g46,C4B63_80g21,C4B63_8g2697c,C4B63_91g38,	20.2	3.76	4.62	2.16383e-07	3.86604e-06	0.000115981
GO:0019722	calcium-mediated signaling	11	7	C4B63_138g113c,C4B63_138g116c,C4B63_138g27,C4B63_275g1,C4B63_275g4c,C4B63_292g18,C4B63_292g76c,	63.6	11.85	31.3	3.36422e-07	5.63506e-06	0.000180322
GO:0019932	second-messenger-mediated signaling	11	7	C4B63_138g113c,C4B63_138g116c,C4B63_138g27,C4B63_275g1,C4B63_275g4c,C4B63_292g18,C4B63_292g76c,	63.6	11.85	31.3	3.36422e-07	5.63506e-06	0.000180322
GO:0055086	nucleobase-containing small molecule metabolic process	153	25	C4B63_102g44,C4B63_10g404,C4B63_117g55,C4B63_11g74,C4B63_12g330,C4B63_134g37,C4B63_13g270,C4B63_13g271,C4B63_157g32,C4B63_18g204,C4B63_18g232,C4B63_18g233,C4B63_25g113,C4B63_27g191,C4B63_28g114,C4B63_31g229,C4B63_35g130,C4B63_42g63,C4B63_44g211,C4B63_56g86,C4B63_63g46,C4B63_80g21,C4B63_8g2697c,C4B63_8g559,C4B63_91g38,	16.3	3.04	3.58	5.08007e-07	8.25126e-06	0.000272292
GO:0031497	chromatin assembly	8	6	C4B63_23g71,C4B63_26g252,C4B63_295g15,C4B63_304g13,C4B63_30g190,C4B63_4g454,	75	13.97	53.56	5.92769e-07	9.07783e-06	0.000317724
GO:0006334	nucleosome assembly	8	6	C4B63_23g71,C4B63_26g252,C4B63_295g15,C4B63_304g13,C4B63_30g190,C4B63_4g454,	75	13.97	53.56	5.92769e-07	9.07783e-06	0.000317724
GO:0065004	protein-DNA complex assembly	9	6	C4B63_23g71,C4B63_26g252,C4B63_295g15,C4B63_304g13,C4B63_30g190,C4B63_4g454,	66.7	12.42	35.7	1.69762e-06	2.52756e-05	0.000909923
GO:0006163	purine nucleotide metabolic process	94	18	C4B63_117g55,C4B63_11g74,C4B63_12g330,C4B63_13g270,C4B63_13g271,C4B63_157g32,C4B63_18g204,C4B63_18g232,C4B63_18g233,C4B63_25g113,C4B63_27g191,C4B63_28g114,C4B63_42g63,C4B63_44g211,C4B63_63g46,C4B63_80g21,C4B63_8g2697c,C4B63_91g38,	19.1	3.57	4.3	1.99767e-06	2.81777e-05	0.00107075
GO:0009150	purine ribonucleotide metabolic process	94	18	C4B63_117g55,C4B63_11g74,C4B63_12g330,C4B63_13g270,C4B63_13g271,C4B63_157g32,C4B63_18g204,C4B63_18g232,C4B63_18g233,C4B63_25g113,C4B63_27g191,C4B63_28g114,C4B63_42g63,C4B63_44g211,C4B63_63g46,C4B63_80g21,C4B63_8g2697c,C4B63_91g38,	19.1	3.57	4.3	1.99767e-06	2.81777e-05	0.00107075
GO:0009117	nucleotide metabolic process	127	21	C4B63_117g55,C4B63_11g74,C4B63_12g330,C4B63_134g37,C4B63_13g270,C4B63_13g271,C4B63_157g32,C4B63_18g204,C4B63_18g232,C4B63_18g233,C4B63_25g113,C4B63_27g191,C4B63_28g114,C4B63_31g229,C4B63_35g130,C4B63_42g63,C4B63_44g211,C4B63_63g46,C4B63_80g21,C4B63_8g2697c,C4B63_91g38,	16.5	3.08	3.61	3.4399e-06	4.60946e-05	0.00184379
GO:0006753	nucleoside phosphate metabolic process	127	21	C4B63_117g55,C4B63_11g74,C4B63_12g330,C4B63_134g37,C4B63_13g270,C4B63_13g271,C4B63_157g32,C4B63_18g204,C4B63_18g232,C4B63_18g233,C4B63_25g113,C4B63_27g191,C4B63_28g114,C4B63_31g229,C4B63_35g130,C4B63_42g63,C4B63_44g211,C4B63_63g46,C4B63_80g21,C4B63_8g2697c,C4B63_91g38,	16.5	3.08	3.61	3.4399e-06	4.60946e-05	0.00184379
GO:0034728	nucleosome organization	10	6	C4B63_23g71,C4B63_26g252,C4B63_295g15,C4B63_304g13,C4B63_30g190,C4B63_4g454,	60	11.17	26.77	4.05165e-06	5.17068e-05	0.00217169
GO:0006333	chromatin assembly or disassembly	10	6	C4B63_23g71,C4B63_26g252,C4B63_295g15,C4B63_304g13,C4B63_30g190,C4B63_4g454,	60	11.17	26.77	4.05165e-06	5.17068e-05	0.00217169
GO:0006090	pyruvate metabolic process	27	9	C4B63_11g74,C4B63_12g220,C4B63_12g221,C4B63_13g270,C4B63_13g271,C4B63_18g232,C4B63_18g233,C4B63_28g114,C4B63_63g46,	33.3	6.21	8.97	6.75154e-06	8.41587e-05	0.00361883
GO:0071824	protein-DNA complex subunit organization	11	6	C4B63_23g71,C4B63_26g252,C4B63_295g15,C4B63_304g13,C4B63_30g190,C4B63_4g454,	54.5	10.16	21.41	8.50993e-06	0.000103666	0.00456132
GO:0006338	chromatin remodeling	12	6	C4B63_23g71,C4B63_26g252,C4B63_295g15,C4B63_304g13,C4B63_30g190,C4B63_4g454,	50	9.31	17.84	1.62497e-05	0.000193552	0.00870985
GO:0009116	nucleoside metabolic process	21	7	C4B63_102g44,C4B63_134g37,C4B63_31g229,C4B63_35g130,C4B63_42g63,C4B63_56g86,C4B63_8g559,	33.3	6.21	8.93	7.39975e-05	0.000843886	0.0396626
GO:1901657	glycosyl compound metabolic process	21	7	C4B63_102g44,C4B63_134g37,C4B63_31g229,C4B63_35g130,C4B63_42g63,C4B63_56g86,C4B63_8g559,	33.3	6.21	8.93	7.39975e-05	0.000843886	0.0396626
GO:0098656	anion transmembrane transport	10	5	C4B63_34g211,C4B63_34g297,C4B63_34g298,C4B63_34g299,C4B63_4g64,	50	9.31	17.81	8.78966e-05	0.000981512	0.0471126
GO:0006325	chromatin organization	16	6	C4B63_23g71,C4B63_26g252,C4B63_295g15,C4B63_304g13,C4B63_30g190,C4B63_4g454,	37.5	6.98	10.7	0.000117073	0.00128063	0.0627509
GO:0006165	nucleoside diphosphate phosphorylation	23	7	C4B63_13g270,C4B63_13g271,C4B63_18g232,C4B63_18g233,C4B63_28g114,C4B63_63g46,C4B63_80g21,	30.4	5.67	7.81	0.00014204	0.00149282	0.0761337
GO:0046939	nucleotide phosphorylation	23	7	C4B63_13g270,C4B63_13g271,C4B63_18g232,C4B63_18g233,C4B63_28g114,C4B63_63g46,C4B63_80g21,	30.4	5.67	7.81	0.00014204	0.00149282	0.0761337
GO:0006323	DNA packaging	17	6	C4B63_23g71,C4B63_26g252,C4B63_295g15,C4B63_304g13,C4B63_30g190,C4B63_4g454,	35.3	6.57	9.73	0.000172783	0.00178099	0.0926116
GO:0044281	small molecule metabolic process	487	45	C4B63_102g44,C4B63_10g404,C4B63_117g55,C4B63_11g74,C4B63_127g56,C4B63_12g220,C4B63_12g221,C4B63_12g330,C4B63_12g385,C4B63_134g37,C4B63_13g270,C4B63_13g271,C4B63_143g20,C4B63_157g32,C4B63_18g164,C4B63_18g204,C4B63_18g212,C4B63_18g232,C4B63_18g233,C4B63_20g213,C4B63_21g261,C4B63_235g5,C4B63_25g113,C4B63_27g191,C4B63_28g114,C4B63_2g509,C4B63_2g510,C4B63_30g161,C4B63_31g229,C4B63_32g214,C4B63_32g217,…	9.2	1.72	1.88	0.00021945	0.00221839	0.117625
GO:0019637	organophosphate metabolic process	216	25	C4B63_117g55,C4B63_11g74,C4B63_127g56,C4B63_12g330,C4B63_134g37,C4B63_13g270,C4B63_13g271,C4B63_157g32,C4B63_18g204,C4B63_18g232,C4B63_18g233,C4B63_196g51,C4B63_24g298,C4B63_25g113,C4B63_27g164,C4B63_27g191,C4B63_28g114,C4B63_31g229,C4B63_35g130,C4B63_42g63,C4B63_44g211,C4B63_63g46,C4B63_80g21,C4B63_8g2697c,C4B63_91g38,	11.6	2.16	2.38	0.000223494	0.00221839	0.119793
GO:0009132	nucleoside diphosphate metabolic process	25	7	C4B63_13g270,C4B63_13g271,C4B63_18g232,C4B63_18g233,C4B63_28g114,C4B63_63g46,C4B63_80g21,	28	5.21	6.94	0.000253608	0.00247153	0.135934
GO:0009260	ribonucleotide biosynthetic process	79	13	C4B63_117g55,C4B63_11g74,C4B63_12g330,C4B63_134g37,C4B63_157g32,C4B63_25g113,C4B63_27g191,C4B63_31g229,C4B63_35g130,C4B63_42g63,C4B63_80g21,C4B63_8g2697c,C4B63_91g38,	16.5	3.06	3.54	0.000265252	0.0024943	0.142175
GO:0046390	ribose phosphate biosynthetic process	79	13	C4B63_117g55,C4B63_11g74,C4B63_12g330,C4B63_134g37,C4B63_157g32,C4B63_25g113,C4B63_27g191,C4B63_31g229,C4B63_35g130,C4B63_42g63,C4B63_80g21,C4B63_8g2697c,C4B63_91g38,	16.5	3.06	3.54	0.000265252	0.0024943	0.142175
GO:0009112	nucleobase metabolic process	13	5	C4B63_10g404,C4B63_134g37,C4B63_25g113,C4B63_31g229,C4B63_35g130,	38.5	7.16	11.12	0.000392276	0.00362517	0.21026
GO:0071103	DNA conformation change	35	8	C4B63_23g71,C4B63_26g252,C4B63_27g182,C4B63_295g15,C4B63_304g13,C4B63_30g190,C4B63_4g454,C4B63_9g314,	22.9	4.26	5.3	0.000423056	0.00384335	0.226758
GO:0046034	ATP metabolic process	44	9	C4B63_12g330,C4B63_13g270,C4B63_13g271,C4B63_18g232,C4B63_18g233,C4B63_28g114,C4B63_63g46,C4B63_8g2697c,C4B63_91g38,	20.5	3.81	4.6	0.000451551	0.00403386	0.242032
GO:0008612	peptidyl-lysine modification to peptidyl-hypusine	4	3	C4B63_22g292,C4B63_47g52,C4B63_47g53,	75	13.97	53.21	0.000590776	0.00519108	0.316656
GO:1901135	carbohydrate derivative metabolic process	286	29	C4B63_102g44,C4B63_117g55,C4B63_11g74,C4B63_12g330,C4B63_12g362,C4B63_134g37,C4B63_13g148,C4B63_13g270,C4B63_13g271,C4B63_157g32,C4B63_18g204,C4B63_18g232,C4B63_18g233,C4B63_25g113,C4B63_27g164,C4B63_27g191,C4B63_28g114,C4B63_31g229,C4B63_358g11,C4B63_358g15,C4B63_35g130,C4B63_42g63,C4B63_44g211,C4B63_56g86,C4B63_63g46,C4B63_80g21,C4B63_8g2697c,C4B63_8g559,C4B63_91g38,	10.1	1.89	2.06	0.000691102	0.00597469	0.370431
GO:0006757	ATP generation from ADP	22	6	C4B63_13g270,C4B63_13g271,C4B63_18g232,C4B63_18g233,C4B63_28g114,C4B63_63g46,	27.3	5.08	6.68	0.000827924	0.00652599	0.443767
GO:0009179	purine ribonucleoside diphosphate metabolic process	22	6	C4B63_13g270,C4B63_13g271,C4B63_18g232,C4B63_18g233,C4B63_28g114,C4B63_63g46,	27.3	5.08	6.68	0.000827924	0.00652599	0.443767
GO:0006096	glycolytic process	22	6	C4B63_13g270,C4B63_13g271,C4B63_18g232,C4B63_18g233,C4B63_28g114,C4B63_63g46,	27.3	5.08	6.68	0.000827924	0.00652599	0.443767
GO:0009185	ribonucleoside diphosphate metabolic process	22	6	C4B63_13g270,C4B63_13g271,C4B63_18g232,C4B63_18g233,C4B63_28g114,C4B63_63g46,	27.3	5.08	6.68	0.000827924	0.00652599	0.443767
GO:0046031	ADP metabolic process	22	6	C4B63_13g270,C4B63_13g271,C4B63_18g232,C4B63_18g233,C4B63_28g114,C4B63_63g46,	27.3	5.08	6.68	0.000827924	0.00652599	0.443767
GO:0009135	purine nucleoside diphosphate metabolic process	22	6	C4B63_13g270,C4B63_13g271,C4B63_18g232,C4B63_18g233,C4B63_28g114,C4B63_63g46,	27.3	5.08	6.68	0.000827924	0.00652599	0.443767
GO:0072522	purine-containing compound biosynthetic process	68	11	C4B63_117g55,C4B63_11g74,C4B63_12g330,C4B63_157g32,C4B63_25g113,C4B63_27g191,C4B63_42g63,C4B63_56g86,C4B63_80g21,C4B63_8g2697c,C4B63_91g38,	16.2	3.01	3.46	0.000902086	0.00700751	0.483518
GO:0009156	ribonucleoside monophosphate biosynthetic process	31	7	C4B63_117g55,C4B63_134g37,C4B63_157g32,C4B63_25g113,C4B63_31g229,C4B63_35g130,C4B63_42g63,	22.6	4.21	5.2	0.00104844	0.00786449	0.561964
GO:0009161	ribonucleoside monophosphate metabolic process	31	7	C4B63_117g55,C4B63_134g37,C4B63_157g32,C4B63_25g113,C4B63_31g229,C4B63_35g130,C4B63_42g63,	22.6	4.21	5.2	0.00104844	0.00786449	0.561964
GO:0006091	generation of precursor metabolites and energy	59	10	C4B63_11g8,C4B63_13g270,C4B63_13g271,C4B63_18g232,C4B63_18g233,C4B63_21g261,C4B63_23g130,C4B63_28g114,C4B63_57g98,C4B63_63g46,	16.9	3.16	3.65	0.00105642	0.00786449	0.566243
GO:0009124	nucleoside monophosphate biosynthetic process	32	7	C4B63_117g55,C4B63_134g37,C4B63_157g32,C4B63_25g113,C4B63_31g229,C4B63_35g130,C4B63_42g63,	21.9	4.07	5	0.00128098	0.00927846	0.686606
GO:0009123	nucleoside monophosphate metabolic process	32	7	C4B63_117g55,C4B63_134g37,C4B63_157g32,C4B63_25g113,C4B63_31g229,C4B63_35g130,C4B63_42g63,	21.9	4.07	5	0.00128098	0.00927846	0.686606
GO:0032787	monocarboxylic acid metabolic process	61	10	C4B63_11g74,C4B63_12g220,C4B63_12g221,C4B63_12g385,C4B63_13g270,C4B63_13g271,C4B63_18g232,C4B63_18g233,C4B63_28g114,C4B63_63g46,	16.4	3.05	3.51	0.00137749	0.00962059	0.738336
GO:0009309	amine biosynthetic process	5	3	C4B63_183g15,C4B63_38g147,C4B63_38g167,	60	11.17	26.6	0.00141799	0.00962059	0.760042
GO:0042401	cellular biogenic amine biosynthetic process	5	3	C4B63_183g15,C4B63_38g147,C4B63_38g167,	60	11.17	26.6	0.00141799	0.00962059	0.760042
GO:0006596	polyamine biosynthetic process	5	3	C4B63_183g15,C4B63_38g147,C4B63_38g167,	60	11.17	26.6	0.00141799	0.00962059	0.760042
GO:0006595	polyamine metabolic process	5	3	C4B63_183g15,C4B63_38g147,C4B63_38g167,	60	11.17	26.6	0.00141799	0.00962059	0.760042
GO:0009165	nucleotide biosynthetic process	94	13	C4B63_117g55,C4B63_11g74,C4B63_12g330,C4B63_134g37,C4B63_157g32,C4B63_25g113,C4B63_27g191,C4B63_31g229,C4B63_35g130,C4B63_42g63,C4B63_80g21,C4B63_8g2697c,C4B63_91g38,	13.8	2.58	2.88	0.00145386	0.00962059	0.779267
GO:1901293	nucleoside phosphate biosynthetic process	94	13	C4B63_117g55,C4B63_11g74,C4B63_12g330,C4B63_134g37,C4B63_157g32,C4B63_25g113,C4B63_27g191,C4B63_31g229,C4B63_35g130,C4B63_42g63,C4B63_80g21,C4B63_8g2697c,C4B63_91g38,	13.8	2.58	2.88	0.00145386	0.00962059	0.779267
GO:0044085	cellular component biogenesis	167	19	C4B63_207g2,C4B63_23g71,C4B63_26g252,C4B63_27g160,C4B63_27g210,C4B63_295g15,C4B63_2g1123c,C4B63_2g517,C4B63_2g90,C4B63_304g13,C4B63_30g190,C4B63_34g107,C4B63_34g118,C4B63_44g246,C4B63_4g454,C4B63_4g72,C4B63_87g6,C4B63_8g555,C4B63_8g556,	11.4	2.12	2.32	0.00152116	0.00994322	0.815344
GO:0034622	cellular protein-containing complex assembly	53	9	C4B63_23g71,C4B63_26g252,C4B63_295g15,C4B63_2g1123c,C4B63_304g13,C4B63_30g190,C4B63_34g118,C4B63_4g454,C4B63_87g6,	17	3.16	3.66	0.00183822	0.0118709	0.985285
GO:0034220	ion transmembrane transport	64	10	C4B63_116g3,C4B63_12g330,C4B63_34g211,C4B63_34g297,C4B63_34g298,C4B63_34g299,C4B63_4g64,C4B63_8g2697c,C4B63_91g38,C4B63_97g34,	15.6	2.91	3.31	0.0020039	0.0127868	1
GO:0090407	organophosphate biosynthetic process	146	17	C4B63_117g55,C4B63_11g74,C4B63_12g330,C4B63_134g37,C4B63_157g32,C4B63_196g51,C4B63_24g298,C4B63_25g113,C4B63_27g164,C4B63_27g191,C4B63_31g229,C4B63_35g130,C4B63_42g63,C4B63_44g211,C4B63_80g21,C4B63_8g2697c,C4B63_91g38,	11.6	2.17	2.37	0.0020631	0.0130097	1
GO:0016052	carbohydrate catabolic process	26	6	C4B63_13g270,C4B63_13g271,C4B63_18g232,C4B63_18g233,C4B63_28g114,C4B63_63g46,	23.1	4.3	5.34	0.00212778	0.0132615	1
GO:0006164	purine nucleotide biosynthetic process	65	10	C4B63_117g55,C4B63_11g74,C4B63_12g330,C4B63_157g32,C4B63_25g113,C4B63_27g191,C4B63_42g63,C4B63_80g21,C4B63_8g2697c,C4B63_91g38,	15.4	2.87	3.25	0.00225753	0.0137504	1
GO:0009152	purine ribonucleotide biosynthetic process	65	10	C4B63_117g55,C4B63_11g74,C4B63_12g330,C4B63_157g32,C4B63_25g113,C4B63_27g191,C4B63_42g63,C4B63_80g21,C4B63_8g2697c,C4B63_91g38,	15.4	2.87	3.25	0.00225753	0.0137504	1
GO:0022613	ribonucleoprotein complex biogenesis	88	12	C4B63_207g2,C4B63_27g160,C4B63_2g1123c,C4B63_2g517,C4B63_2g90,C4B63_34g107,C4B63_34g118,C4B63_44g246,C4B63_4g72,C4B63_87g6,C4B63_8g555,C4B63_8g556,	13.6	2.54	2.83	0.00247033	0.0148775	1
GO:0006177	GMP biosynthetic process	6	3	C4B63_117g55,C4B63_157g32,C4B63_25g113,	50	9.31	17.73	0.00272309	0.0155773	1
GO:0046037	GMP metabolic process	6	3	C4B63_117g55,C4B63_157g32,C4B63_25g113,	50	9.31	17.73	0.00272309	0.0155773	1
GO:0043243	positive regulation of protein-containing complex disassembly	2	2	C4B63_19g166,C4B63_19g167,	100	18.62	inf	0.00287716	0.0155773	1
GO:0051130	positive regulation of cellular component organization	2	2	C4B63_19g166,C4B63_19g167,	100	18.62	inf	0.00287716	0.0155773	1
GO:0006542	glutamine biosynthetic process	2	2	C4B63_143g20,C4B63_30g161,	100	18.62	inf	0.00287716	0.0155773	1
GO:0009068	aspartate family amino acid catabolic process	2	2	C4B63_32g214,C4B63_32g217,	100	18.62	inf	0.00287716	0.0155773	1
GO:0006567	threonine catabolic process	2	2	C4B63_32g214,C4B63_32g217,	100	18.62	inf	0.00287716	0.0155773	1
GO:0045905	positive regulation of translational termination	2	2	C4B63_19g166,C4B63_19g167,	100	18.62	inf	0.00287716	0.0155773	1
GO:0045901	positive regulation of translational elongation	2	2	C4B63_19g166,C4B63_19g167,	100	18.62	inf	0.00287716	0.0155773	1
GO:0006449	regulation of translational termination	2	2	C4B63_19g166,C4B63_19g167,	100	18.62	inf	0.00287716	0.0155773	1
GO:0006006	glucose metabolic process	21	5	C4B63_18g232,C4B63_18g233,C4B63_28g114,C4B63_63g46,C4B63_9g273,	23.8	4.43	5.56	0.00434094	0.0230371	1
GO:0009167	purine ribonucleoside monophosphate metabolic process	21	5	C4B63_117g55,C4B63_12g330,C4B63_157g32,C4B63_25g113,C4B63_42g63,	23.8	4.43	5.56	0.00434094	0.0230371	1
GO:0044106	cellular amine metabolic process	7	3	C4B63_183g15,C4B63_38g147,C4B63_38g167,	42.9	7.98	13.3	0.00457624	0.0237572	1
GO:0006576	cellular biogenic amine metabolic process	7	3	C4B63_183g15,C4B63_38g147,C4B63_38g167,	42.9	7.98	13.3	0.00457624	0.0237572	1
GO:0032259	methylation	83	11	C4B63_101g10,C4B63_101g11,C4B63_123g36,C4B63_207g2,C4B63_24g173,C4B63_27g238,C4B63_34g308,C4B63_44g246,C4B63_4g72,C4B63_7g229,C4B63_9g484,	13.3	2.47	2.73	0.0046096	0.0237572	1
GO:0009220	pyrimidine ribonucleotide biosynthetic process	14	4	C4B63_134g37,C4B63_31g229,C4B63_35g130,C4B63_80g21,	28.6	5.32	7.1	0.00533669	0.0269855	1
GO:0009218	pyrimidine ribonucleotide metabolic process	14	4	C4B63_134g37,C4B63_31g229,C4B63_35g130,C4B63_80g21,	28.6	5.32	7.1	0.00533669	0.0269855	1
GO:0009066	aspartate family amino acid metabolic process	8	3	C4B63_32g214,C4B63_32g217,C4B63_8g483,	37.5	6.98	10.64	0.00703213	0.0352264	1
GO:0042254	ribosome biogenesis	76	10	C4B63_207g2,C4B63_27g160,C4B63_2g517,C4B63_2g90,C4B63_34g107,C4B63_34g118,C4B63_44g246,C4B63_4g72,C4B63_8g555,C4B63_8g556,	13.2	2.45	2.71	0.00712151	0.0353438	1
GO:0051276	chromosome organization	66	9	C4B63_21g281,C4B63_23g71,C4B63_26g252,C4B63_27g182,C4B63_295g15,C4B63_304g13,C4B63_30g190,C4B63_4g454,C4B63_9g314,	13.6	2.54	2.82	0.0082992	0.0384616	1
GO:0065003	protein-containing complex assembly	66	9	C4B63_23g71,C4B63_26g252,C4B63_295g15,C4B63_2g1123c,C4B63_304g13,C4B63_30g190,C4B63_34g118,C4B63_4g454,C4B63_87g6,	13.6	2.54	2.82	0.0082992	0.0384616	1
GO:0043244	regulation of protein-containing complex disassembly	3	2	C4B63_19g166,C4B63_19g167,	66.7	12.42	35.4	0.00832377	0.0384616	1
GO:0006144	purine nucleobase metabolic process	3	2	C4B63_10g404,C4B63_25g113,	66.7	12.42	35.4	0.00832377	0.0384616	1
GO:0034250	positive regulation of cellular amide metabolic process	3	2	C4B63_19g166,C4B63_19g167,	66.7	12.42	35.4	0.00832377	0.0384616	1
GO:0006566	threonine metabolic process	3	2	C4B63_32g214,C4B63_32g217,	66.7	12.42	35.4	0.00832377	0.0384616	1
GO:0045727	positive regulation of translation	3	2	C4B63_19g166,C4B63_19g167,	66.7	12.42	35.4	0.00832377	0.0384616	1
GO:0006420	arginyl-tRNA aminoacylation	3	2	C4B63_2g509,C4B63_2g510,	66.7	12.42	35.4	0.00832377	0.0384616	1
GO:0006139	nucleobase-containing compound metabolic process	680	51	C4B63_102g44,C4B63_10g404,C4B63_117g55,C4B63_11g74,C4B63_123g36,C4B63_12g330,C4B63_134g37,C4B63_13g270,C4B63_13g271,C4B63_157g32,C4B63_18g204,C4B63_18g212,C4B63_18g232,C4B63_18g233,C4B63_207g2,C4B63_21g281,C4B63_24g173,C4B63_25g113,C4B63_27g182,C4B63_27g191,C4B63_27g238,C4B63_28g114,C4B63_2g1123c,C4B63_2g509,C4B63_2g510,C4B63_31g229,C4B63_34g118,C4B63_34g308,C4B63_35g130,C4B63_42g63,C4B63_43g125,…	7.5	1.4	1.48	0.00858462	0.0393278	1
GO:0009206	purine ribonucleoside triphosphate biosynthetic process	16	4	C4B63_12g330,C4B63_80g21,C4B63_8g2697c,C4B63_91g38,	25	4.66	5.92	0.0089093	0.0397949	1
GO:0009145	purine nucleoside triphosphate biosynthetic process	16	4	C4B63_12g330,C4B63_80g21,C4B63_8g2697c,C4B63_91g38,	25	4.66	5.92	0.0089093	0.0397949	1
GO:0009144	purine nucleoside triphosphate metabolic process	16	4	C4B63_12g330,C4B63_80g21,C4B63_8g2697c,C4B63_91g38,	25	4.66	5.92	0.0089093	0.0397949	1
GO:0009308	amine metabolic process	9	3	C4B63_183g15,C4B63_38g147,C4B63_38g167,	33.3	6.21	8.86	0.0101318	0.0448815	1
GO:1901360	organic cyclic compound metabolic process	722	53	C4B63_101g10,C4B63_101g11,C4B63_102g44,C4B63_10g404,C4B63_117g55,C4B63_11g74,C4B63_123g36,C4B63_12g330,C4B63_134g37,C4B63_13g270,C4B63_13g271,C4B63_157g32,C4B63_18g204,C4B63_18g212,C4B63_18g232,C4B63_18g233,C4B63_207g2,C4B63_21g281,C4B63_24g173,C4B63_25g113,C4B63_27g182,C4B63_27g191,C4B63_27g238,C4B63_28g114,C4B63_2g1123c,C4B63_2g509,C4B63_2g510,C4B63_31g229,C4B63_34g118,C4B63_34g308,C4B63_35g130…	7.3	1.37	1.45	0.0111584	0.0471231	1
GO:0009199	ribonucleoside triphosphate metabolic process	17	4	C4B63_12g330,C4B63_80g21,C4B63_8g2697c,C4B63_91g38,	23.5	4.38	5.46	0.0111654	0.0471231	1
GO:0009201	ribonucleoside triphosphate biosynthetic process	17	4	C4B63_12g330,C4B63_80g21,C4B63_8g2697c,C4B63_91g38,	23.5	4.38	5.46	0.0111654	0.0471231	1
GO:0006220	pyrimidine nucleotide metabolic process	17	4	C4B63_134g37,C4B63_31g229,C4B63_35g130,C4B63_80g21,	23.5	4.38	5.46	0.0111654	0.0471231	1
GO:0006221	pyrimidine nucleotide biosynthetic process	17	4	C4B63_134g37,C4B63_31g229,C4B63_35g130,C4B63_80g21,	23.5	4.38	5.46	0.0111654	0.0471231	1
GO:0009142	nucleoside triphosphate biosynthetic process	17	4	C4B63_12g330,C4B63_80g21,C4B63_8g2697c,C4B63_91g38,	23.5	4.38	5.46	0.0111654	0.0471231	1
GO:0046483	heterocycle metabolic process	696	51	C4B63_102g44,C4B63_10g404,C4B63_117g55,C4B63_11g74,C4B63_123g36,C4B63_12g330,C4B63_134g37,C4B63_13g270,C4B63_13g271,C4B63_157g32,C4B63_18g204,C4B63_18g212,C4B63_18g232,C4B63_18g233,C4B63_207g2,C4B63_21g281,C4B63_24g173,C4B63_25g113,C4B63_27g182,C4B63_27g191,C4B63_27g238,C4B63_28g114,C4B63_2g1123c,C4B63_2g509,C4B63_2g510,C4B63_31g229,C4B63_34g118,C4B63_34g308,C4B63_35g130,C4B63_42g63,C4B63_43g125,…	7.3	1.36	1.44	0.0131225	0.0528561	1
GO:0006820	anion transport	27	5	C4B63_34g211,C4B63_34g297,C4B63_34g298,C4B63_34g299,C4B63_4g64,	18.5	3.45	4.04	0.0132143	0.0528561	1
GO:0006811	ion transport	135	14	C4B63_116g3,C4B63_12g330,C4B63_282g15,C4B63_34g211,C4B63_34g297,C4B63_34g298,C4B63_34g299,C4B63_4g64,C4B63_6g236,C4B63_6g237,C4B63_85g60,C4B63_8g2697c,C4B63_91g38,C4B63_97g34,	10.4	1.93	2.07	0.013391	0.0528561	1
GO:0009126	purine nucleoside monophosphate metabolic process	18	4	C4B63_117g55,C4B63_157g32,C4B63_25g113,C4B63_42g63,	22.2	4.14	5.07	0.0137588	0.0528561	1
GO:0009205	purine ribonucleoside triphosphate metabolic process	18	4	C4B63_12g330,C4B63_80g21,C4B63_8g2697c,C4B63_91g38,	22.2	4.14	5.07	0.0137588	0.0528561	1
GO:0009141	nucleoside triphosphate metabolic process	18	4	C4B63_12g330,C4B63_80g21,C4B63_8g2697c,C4B63_91g38,	22.2	4.14	5.07	0.0137588	0.0528561	1
GO:0009168	purine ribonucleoside monophosphate biosynthetic process	18	4	C4B63_117g55,C4B63_157g32,C4B63_25g113,C4B63_42g63,	22.2	4.14	5.07	0.0137588	0.0528561	1
GO:0009127	purine nucleoside monophosphate biosynthetic process	18	4	C4B63_117g55,C4B63_157g32,C4B63_25g113,C4B63_42g63,	22.2	4.14	5.07	0.0137588	0.0528561	1
GO:0046128	purine ribonucleoside metabolic process	10	3	C4B63_12g330,C4B63_42g63,C4B63_56g86,	30	5.59	7.6	0.0139043	0.0528561	1
GO:0042273	ribosomal large subunit biogenesis	10	3	C4B63_27g160,C4B63_8g555,C4B63_8g556,	30	5.59	7.6	0.0139043	0.0528561	1
GO:0019856	pyrimidine nucleobase biosynthetic process	10	3	C4B63_134g37,C4B63_31g229,C4B63_35g130,	30	5.59	7.6	0.0139043	0.0528561	1
GO:0006207	'de novo' pyrimidine nucleobase biosynthetic process	10	3	C4B63_134g37,C4B63_31g229,C4B63_35g130,	30	5.59	7.6	0.0139043	0.0528561	1
GO:0006206	pyrimidine nucleobase metabolic process	10	3	C4B63_134g37,C4B63_31g229,C4B63_35g130,	30	5.59	7.6	0.0139043	0.0528561	1
GO:0046112	nucleobase biosynthetic process	10	3	C4B63_134g37,C4B63_31g229,C4B63_35g130,	30	5.59	7.6	0.0139043	0.0528561	1
GO:0006725	cellular aromatic compound metabolic process	702	51	C4B63_102g44,C4B63_10g404,C4B63_117g55,C4B63_11g74,C4B63_123g36,C4B63_12g330,C4B63_134g37,C4B63_13g270,C4B63_13g271,C4B63_157g32,C4B63_18g204,C4B63_18g212,C4B63_18g232,C4B63_18g233,C4B63_207g2,C4B63_21g281,C4B63_24g173,C4B63_25g113,C4B63_27g182,C4B63_27g191,C4B63_27g238,C4B63_28g114,C4B63_2g1123c,C4B63_2g509,C4B63_2g510,C4B63_31g229,C4B63_34g118,C4B63_34g308,C4B63_35g130,C4B63_42g63,C4B63_43g125,…	7.3	1.35	1.43	0.0152705	0.0576406	1
GO:0000463	maturation of LSU-rRNA from tricistronic rRNA transcript (SSU-rRNA, 5.8S rRNA, LSU-rRNA)	4	2	C4B63_8g555,C4B63_8g556,	50	9.31	17.7	0.0160568	0.0593547	1
GO:0009266	response to temperature stimulus	4	2	C4B63_175g9,C4B63_38g69,	50	9.31	17.7	0.0160568	0.0593547	1
GO:0009408	response to heat	4	2	C4B63_175g9,C4B63_38g69,	50	9.31	17.7	0.0160568	0.0593547	1
GO:0019318	hexose metabolic process	30	5	C4B63_18g232,C4B63_18g233,C4B63_28g114,C4B63_63g46,C4B63_9g273,	16.7	3.1	3.55	0.0204519	0.0750836	1
GO:0043933	protein-containing complex subunit organization	77	9	C4B63_23g71,C4B63_26g252,C4B63_295g15,C4B63_2g1123c,C4B63_304g13,C4B63_30g190,C4B63_34g118,C4B63_4g454,C4B63_87g6,	11.7	2.18	2.36	0.0215889	0.0787189	1
GO:0009174	pyrimidine ribonucleoside monophosphate biosynthetic process	12	3	C4B63_134g37,C4B63_31g229,C4B63_35g130,	25	4.66	5.91	0.0235324	0.0809295	1
GO:0034032	purine nucleoside bisphosphate metabolic process	12	3	C4B63_11g74,C4B63_18g204,C4B63_44g211,	25	4.66	5.91	0.0235324	0.0809295	1
GO:0033875	ribonucleoside bisphosphate metabolic process	12	3	C4B63_11g74,C4B63_18g204,C4B63_44g211,	25	4.66	5.91	0.0235324	0.0809295	1
GO:0033865	nucleoside bisphosphate metabolic process	12	3	C4B63_11g74,C4B63_18g204,C4B63_44g211,	25	4.66	5.91	0.0235324	0.0809295	1
GO:0009173	pyrimidine ribonucleoside monophosphate metabolic process	12	3	C4B63_134g37,C4B63_31g229,C4B63_35g130,	25	4.66	5.91	0.0235324	0.0809295	1
GO:0006222	UMP biosynthetic process	12	3	C4B63_134g37,C4B63_31g229,C4B63_35g130,	25	4.66	5.91	0.0235324	0.0809295	1
GO:0044205	'de novo' UMP biosynthetic process	12	3	C4B63_134g37,C4B63_31g229,C4B63_35g130,	25	4.66	5.91	0.0235324	0.0809295	1
GO:0046049	UMP metabolic process	12	3	C4B63_134g37,C4B63_31g229,C4B63_35g130,	25	4.66	5.91	0.0235324	0.0809295	1
GO:0072528	pyrimidine-containing compound biosynthetic process	21	4	C4B63_134g37,C4B63_31g229,C4B63_35g130,C4B63_80g21,	19	3.55	4.17	0.0237051	0.0809295	1
GO:0072527	pyrimidine-containing compound metabolic process	21	4	C4B63_134g37,C4B63_31g229,C4B63_35g130,C4B63_80g21,	19	3.55	4.17	0.0237051	0.0809295	1
GO:0006166	purine ribonucleoside salvage	5	2	C4B63_42g63,C4B63_56g86,	40	7.45	11.8	0.0258159	0.0859463	1
GO:0009628	response to abiotic stimulus	5	2	C4B63_175g9,C4B63_38g69,	40	7.45	11.8	0.0258159	0.0859463	1
GO:0043174	nucleoside salvage	5	2	C4B63_42g63,C4B63_56g86,	40	7.45	11.8	0.0258159	0.0859463	1
GO:0010628	positive regulation of gene expression	5	2	C4B63_19g166,C4B63_19g167,	40	7.45	11.8	0.0258159	0.0859463	1
GO:0005996	monosaccharide metabolic process	32	5	C4B63_18g232,C4B63_18g233,C4B63_28g114,C4B63_63g46,C4B63_9g273,	15.6	2.91	3.29	0.0264844	0.0876275	1
GO:1901362	organic cyclic compound biosynthetic process	206	18	C4B63_101g10,C4B63_101g11,C4B63_117g55,C4B63_11g74,C4B63_12g330,C4B63_134g37,C4B63_157g32,C4B63_25g113,C4B63_27g191,C4B63_31g229,C4B63_35g130,C4B63_42g63,C4B63_44g211,C4B63_56g86,C4B63_5g795,C4B63_80g21,C4B63_8g2697c,C4B63_91g38,	8.7	1.63	1.72	0.0281167	0.0924574	1
GO:0009129	pyrimidine nucleoside monophosphate metabolic process	13	3	C4B63_134g37,C4B63_31g229,C4B63_35g130,	23.1	4.3	5.32	0.0293985	0.0955007	1
GO:0009130	pyrimidine nucleoside monophosphate biosynthetic process	13	3	C4B63_134g37,C4B63_31g229,C4B63_35g130,	23.1	4.3	5.32	0.0293985	0.0955007	1
GO:0001510	RNA methylation	23	4	C4B63_34g308,C4B63_44g246,C4B63_7g229,C4B63_9g484,	17.4	3.24	3.73	0.0322437	0.104112	1
GO:1901137	carbohydrate derivative biosynthetic process	226	19	C4B63_117g55,C4B63_11g74,C4B63_12g330,C4B63_12g362,C4B63_134g37,C4B63_13g148,C4B63_157g32,C4B63_25g113,C4B63_27g164,C4B63_27g191,C4B63_31g229,C4B63_358g11,C4B63_358g15,C4B63_35g130,C4B63_42g63,C4B63_56g86,C4B63_80g21,C4B63_8g2697c,C4B63_91g38,	8.4	1.57	1.64	0.0346624	0.111252	1
GO:0006414	translational elongation	46	6	C4B63_138g23,C4B63_13g192,C4B63_20g319,C4B63_23g89c,C4B63_48g159,C4B63_5g776,	13	2.43	2.67	0.0351518	0.112151	1
GO:0000470	maturation of LSU-rRNA	6	2	C4B63_8g555,C4B63_8g556,	33.3	6.21	8.85	0.0373624	0.117801	1
GO:0006084	acetyl-CoA metabolic process	6	2	C4B63_11g74,C4B63_44g211,	33.3	6.21	8.85	0.0373624	0.117801	1
GO:0015986	ATP synthesis coupled proton transport	15	3	C4B63_12g330,C4B63_8g2697c,C4B63_91g38,	20	3.72	4.43	0.0432078	0.133869	1
GO:0006754	ATP biosynthetic process	15	3	C4B63_12g330,C4B63_8g2697c,C4B63_91g38,	20	3.72	4.43	0.0432078	0.133869	1
GO:0015985	energy coupled proton transport, down electrochemical gradient	15	3	C4B63_12g330,C4B63_8g2697c,C4B63_91g38,	20	3.72	4.43	0.0432078	0.133869	1
GO:0022607	cellular component assembly	101	10	C4B63_23g71,C4B63_26g252,C4B63_27g210,C4B63_295g15,C4B63_2g1123c,C4B63_304g13,C4B63_30g190,C4B63_34g118,C4B63_4g454,C4B63_87g6,	9.9	1.84	1.96	0.0440788	0.135783	1
GO:0034654	nucleobase-containing compound biosynthetic process	173	15	C4B63_117g55,C4B63_11g74,C4B63_12g330,C4B63_134g37,C4B63_157g32,C4B63_25g113,C4B63_27g191,C4B63_31g229,C4B63_35g130,C4B63_42g63,C4B63_56g86,C4B63_5g795,C4B63_80g21,C4B63_8g2697c,C4B63_91g38,	8.7	1.61	1.7	0.0450367	0.137941	1

## Sheet: LER_CC_DOWN
S3 File. Gene Ontology annotation of up- and downregulated genes from LER clone. BP: Biological process; CC: Cellular component; MF: Molecular Function.
GO	Name	Bgd count	Result count	Result gene list	Pct of bgd	Fold enrichment	Odds ratio	P-value	Benjamini	Bonferroni
GO:0005840	ribosome	321	91	C4B63_12g1344c,C4B63_12g1348c,C4B63_12g216,C4B63_12g240,C4B63_133g44,C4B63_137g5,C4B63_138g31,C4B63_13g1488c,C4B63_13g195,C4B63_13g234,C4B63_13g235,C4B63_13g241,C4B63_143g25,C4B63_147g273c,C4B63_162g32,C4B63_168g209c,C4B63_18g144,C4B63_18g811c,C4B63_19g181,C4B63_206g148c,C4B63_207g14,C4B63_207g16,C4B63_207g18,C4B63_212g18,C4B63_212g19,C4B63_233g19,C4B63_23g1229c,C4B63_23g196,C4B63_23g89c,C4B63_24…	28.3	5.28	8.45	6.92486e-43	9.62556e-41	9.62556e-41
GO:0005622	intracellular anatomical structure	1645	188	C4B63_10g1766c,C4B63_117g55,C4B63_11g8,C4B63_11g9,C4B63_122g12,C4B63_127g27,C4B63_127g59,C4B63_12g1344c,C4B63_12g1348c,C4B63_12g153,C4B63_12g216,C4B63_12g240,C4B63_12g295,C4B63_12g330,C4B63_12g362,C4B63_133g44,C4B63_137g5,C4B63_138g31,C4B63_13g145,C4B63_13g148,C4B63_13g1488c,C4B63_13g192,C4B63_13g195,C4B63_13g234,C4B63_13g235,C4B63_13g241,C4B63_143g25,C4B63_147g273c,C4B63_157g32,C4B63_162g32,C4B6…	11.4	2.13	3.15	1.68039e-28	7.92024e-27	2.33575e-26
GO:0043228	non-membrane-bounded organelle	701	113	C4B63_127g27,C4B63_12g1344c,C4B63_12g1348c,C4B63_12g216,C4B63_12g240,C4B63_133g44,C4B63_137g5,C4B63_138g31,C4B63_13g1488c,C4B63_13g195,C4B63_13g234,C4B63_13g235,C4B63_13g241,C4B63_143g25,C4B63_147g273c,C4B63_162g32,C4B63_168g209c,C4B63_18g144,C4B63_18g811c,C4B63_19g181,C4B63_206g148c,C4B63_207g14,C4B63_207g16,C4B63_207g18,C4B63_212g18,C4B63_212g19,C4B63_233g19,C4B63_23g1229c,C4B63_23g196,C4B63_23…	16.1	3	4.16	2.2792e-28	7.92024e-27	3.16809e-26
GO:0043232	intracellular non-membrane-bounded organelle	701	113	C4B63_127g27,C4B63_12g1344c,C4B63_12g1348c,C4B63_12g216,C4B63_12g240,C4B63_133g44,C4B63_137g5,C4B63_138g31,C4B63_13g1488c,C4B63_13g195,C4B63_13g234,C4B63_13g235,C4B63_13g241,C4B63_143g25,C4B63_147g273c,C4B63_162g32,C4B63_168g209c,C4B63_18g144,C4B63_18g811c,C4B63_19g181,C4B63_206g148c,C4B63_207g14,C4B63_207g16,C4B63_207g18,C4B63_212g18,C4B63_212g19,C4B63_233g19,C4B63_23g1229c,C4B63_23g196,C4B63_23…	16.1	3	4.16	2.2792e-28	7.92024e-27	3.16809e-26
GO:0043229	intracellular organelle	1387	156	C4B63_10g1766c,C4B63_11g8,C4B63_122g12,C4B63_127g27,C4B63_127g59,C4B63_12g1344c,C4B63_12g1348c,C4B63_12g216,C4B63_12g240,C4B63_12g295,C4B63_12g362,C4B63_133g44,C4B63_137g5,C4B63_138g31,C4B63_13g148,C4B63_13g1488c,C4B63_13g192,C4B63_13g195,C4B63_13g234,C4B63_13g235,C4B63_13g241,C4B63_143g25,C4B63_147g273c,C4B63_162g32,C4B63_168g209c,C4B63_17g179,C4B63_18g144,C4B63_18g204,C4B63_18g232,C4B63_18g233,…	11.2	2.09	2.87	5.47446e-22	1.5219e-20	7.6095e-20
GO:0043226	organelle	1520	158	C4B63_10g1766c,C4B63_11g8,C4B63_122g12,C4B63_127g27,C4B63_127g59,C4B63_12g1344c,C4B63_12g1348c,C4B63_12g216,C4B63_12g240,C4B63_12g295,C4B63_12g362,C4B63_133g44,C4B63_137g5,C4B63_138g31,C4B63_13g148,C4B63_13g1488c,C4B63_13g192,C4B63_13g195,C4B63_13g234,C4B63_13g235,C4B63_13g241,C4B63_143g25,C4B63_147g273c,C4B63_162g32,C4B63_168g209c,C4B63_17g179,C4B63_18g144,C4B63_18g204,C4B63_18g232,C4B63_18g233,…	10.4	1.94	2.59	9.60096e-19	2.22422e-17	1.33453e-16
GO:0044391	ribosomal subunit	53	21	C4B63_12g216,C4B63_143g25,C4B63_168g209c,C4B63_207g14,C4B63_207g16,C4B63_207g18,C4B63_26g268,C4B63_28g30,C4B63_2g11,C4B63_30g166,C4B63_30g168,C4B63_43g19c,C4B63_43g20c,C4B63_4g86,C4B63_54g11,C4B63_54g29,C4B63_54g30,C4B63_54g87c,C4B63_83g62,C4B63_8g555,C4B63_8g556,	39.6	7.38	12.07	8.74129e-14	1.73577e-12	1.21504e-11
GO:1990904	ribonucleoprotein complex	95	25	C4B63_12g216,C4B63_143g25,C4B63_168g209c,C4B63_207g14,C4B63_207g16,C4B63_207g18,C4B63_26g268,C4B63_28g30,C4B63_2g11,C4B63_2g1123c,C4B63_30g166,C4B63_30g168,C4B63_34g107,C4B63_34g118,C4B63_43g19c,C4B63_43g20c,C4B63_4g86,C4B63_54g11,C4B63_54g29,C4B63_54g30,C4B63_54g87c,C4B63_58g143,C4B63_83g62,C4B63_8g555,C4B63_8g556,	26.3	4.9	6.6	1.55688e-11	2.70507e-10	2.16406e-09
GO:0015934	large ribosomal subunit	28	12	C4B63_143g25,C4B63_207g18,C4B63_28g30,C4B63_2g11,C4B63_30g166,C4B63_30g168,C4B63_4g86,C4B63_54g11,C4B63_54g87c,C4B63_83g62,C4B63_8g555,C4B63_8g556,	42.9	7.98	13.55	6.90399e-09	1.06628e-07	9.59655e-07
GO:0022626	cytosolic ribosome	20	9	C4B63_143g25,C4B63_30g166,C4B63_30g168,C4B63_54g11,C4B63_54g29,C4B63_54g30,C4B63_54g87c,C4B63_8g555,C4B63_8g556,	45	8.38	14.69	3.39273e-07	4.7159e-06	4.7159e-05
GO:0015935	small ribosomal subunit	25	9	C4B63_12g216,C4B63_168g209c,C4B63_207g14,C4B63_207g16,C4B63_26g268,C4B63_43g19c,C4B63_43g20c,C4B63_54g29,C4B63_54g30,	36	6.7	10.09	3.24105e-06	4.09551e-05	0.000450507
GO:0022625	cytosolic large ribosomal subunit	15	7	C4B63_143g25,C4B63_30g166,C4B63_30g168,C4B63_54g11,C4B63_54g87c,C4B63_8g555,C4B63_8g556,	46.7	8.69	15.64	5.43091e-06	6.29081e-05	0.000754897
GO:0005829	cytosol	50	12	C4B63_143g25,C4B63_252g22,C4B63_27g180,C4B63_30g166,C4B63_30g168,C4B63_40g46,C4B63_54g11,C4B63_54g29,C4B63_54g30,C4B63_54g87c,C4B63_8g555,C4B63_8g556,	24	4.47	5.69	9.32448e-06	9.97003e-05	0.0012961
GO:0005737	cytoplasm	813	71	C4B63_10g1766c,C4B63_117g55,C4B63_11g8,C4B63_11g9,C4B63_122g12,C4B63_127g27,C4B63_12g153,C4B63_12g362,C4B63_138g31,C4B63_13g145,C4B63_13g148,C4B63_13g192,C4B63_143g25,C4B63_157g32,C4B63_162g33,C4B63_16g100,C4B63_16g99,C4B63_17g179,C4B63_18g204,C4B63_18g212,C4B63_18g232,C4B63_18g233,C4B63_19g166,C4B63_19g167,C4B63_20g213,C4B63_20g319,C4B63_235g5,C4B63_23g248,C4B63_252g22,C4B63_275g8,C4B63_27g162,C…	8.7	1.63	1.81	2.02111e-05	0.000200668	0.00280935
GO:0044424	obsolete intracellular part	285	33	C4B63_117g55,C4B63_11g9,C4B63_122g12,C4B63_127g27,C4B63_12g153,C4B63_138g31,C4B63_13g145,C4B63_157g32,C4B63_162g33,C4B63_16g100,C4B63_16g99,C4B63_17g179,C4B63_18g212,C4B63_19g166,C4B63_19g167,C4B63_23g248,C4B63_275g8,C4B63_27g178,C4B63_27g183,C4B63_2g174,C4B63_2g509,C4B63_2g690,C4B63_34g308,C4B63_44g211,C4B63_56g86,C4B63_5g795,C4B63_63g46,C4B63_69g26,C4B63_7g229,C4B63_7g324,C4B63_7g423,C4B63_7g79…	11.6	2.16	2.41	2.24626e-05	0.000208154	0.00312231
GO:0110165	cellular anatomical entity	4195	267	C4B63_10g1766c,C4B63_116g3,C4B63_117g55,C4B63_117g56,C4B63_117g62,C4B63_11g8,C4B63_11g9,C4B63_122g10,C4B63_122g12,C4B63_122g15,C4B63_122g9,C4B63_127g27,C4B63_127g34,C4B63_127g59,C4B63_12g1344c,C4B63_12g1348c,C4B63_12g153,C4B63_12g216,C4B63_12g240,C4B63_12g295,C4B63_12g330,C4B63_12g362,C4B63_133g44,C4B63_137g5,C4B63_138g31,C4B63_13g145,C4B63_13g148,C4B63_13g1488c,C4B63_13g192,C4B63_13g195,C4B63_13…	6.4	1.19	1.47	3.74169e-05	0.000303491	0.00520095
GO:0005741	mitochondrial outer membrane	5	4	C4B63_34g211,C4B63_34g297,C4B63_34g298,C4B63_34g299,	80	14.9	71.11	3.9301e-05	0.000303491	0.00546284
GO:0031968	organelle outer membrane	5	4	C4B63_34g211,C4B63_34g297,C4B63_34g298,C4B63_34g299,	80	14.9	71.11	3.9301e-05	0.000303491	0.00546284
GO:0005575	cellular component	4250	269	C4B63_10g1766c,C4B63_116g3,C4B63_117g55,C4B63_117g56,C4B63_117g62,C4B63_11g8,C4B63_11g9,C4B63_122g10,C4B63_122g12,C4B63_122g15,C4B63_122g9,C4B63_127g27,C4B63_127g34,C4B63_127g59,C4B63_12g1344c,C4B63_12g1348c,C4B63_12g153,C4B63_12g216,C4B63_12g240,C4B63_12g295,C4B63_12g330,C4B63_12g362,C4B63_133g44,C4B63_137g5,C4B63_138g31,C4B63_13g145,C4B63_13g148,C4B63_13g1488c,C4B63_13g192,C4B63_13g195,C4B63_13…	6.3	1.18	1.46	5.43311e-05	0.000397475	0.00755202
GO:0019867	outer membrane	7	4	C4B63_34g211,C4B63_34g297,C4B63_34g298,C4B63_34g299,	57.1	10.64	23.7	0.000252226	0.00175297	0.0350594
GO:0032991	protein-containing complex	630	51	C4B63_11g9,C4B63_127g59,C4B63_12g216,C4B63_12g330,C4B63_13g145,C4B63_143g25,C4B63_168g209c,C4B63_207g14,C4B63_207g16,C4B63_207g18,C4B63_20g319,C4B63_252g22,C4B63_25g113,C4B63_263g7,C4B63_26g268,C4B63_27g180,C4B63_27g182,C4B63_27g183,C4B63_27g210,C4B63_28g30,C4B63_2g11,C4B63_2g1123c,C4B63_30g166,C4B63_30g168,C4B63_30g190,C4B63_30g940c,C4B63_34g107,C4B63_34g111,C4B63_34g118,C4B63_40g46,C4B63_43g19c…	8.1	1.51	1.62	0.0018584	0.0123008	0.258317
GO:0005853	eukaryotic translation elongation factor 1 complex	2	2	C4B63_20g319,C4B63_48g159,	100	18.62	inf	0.00287716	0.017388	0.399925
GO:0020015	glycosome	2	2	C4B63_18g232,C4B63_18g233,	100	18.62	inf	0.00287716	0.017388	0.399925
GO:0097255	R2TP complex	3	2	C4B63_263g7,C4B63_7g316,	66.7	12.42	35.4	0.00832377	0.042852	1
GO:0009376	HslUV protease complex	3	2	C4B63_27g180,C4B63_40g46,	66.7	12.42	35.4	0.00832377	0.042852	1
GO:0031011	Ino80 complex	3	2	C4B63_263g7,C4B63_7g316,	66.7	12.42	35.4	0.00832377	0.042852	1
GO:0031597	cytosolic proteasome complex	3	2	C4B63_27g180,C4B63_40g46,	66.7	12.42	35.4	0.00832377	0.042852	1
GO:0005852	eukaryotic translation initiation factor 3 complex	10	3	C4B63_11g9,C4B63_13g145,C4B63_61g149,	30	5.59	7.6	0.0139043	0.0637683	1
GO:0043189	H4/H2A histone acetyltransferase complex	4	2	C4B63_263g7,C4B63_7g316,	50	9.31	17.7	0.0160568	0.0637683	1
GO:0005732	sno(s)RNA-containing ribonucleoprotein complex	4	2	C4B63_2g1123c,C4B63_34g118,	50	9.31	17.7	0.0160568	0.0637683	1
GO:0070603	SWI/SNF superfamily-type complex	4	2	C4B63_263g7,C4B63_7g316,	50	9.31	17.7	0.0160568	0.0637683	1
GO:1904949	ATPase complex	4	2	C4B63_263g7,C4B63_7g316,	50	9.31	17.7	0.0160568	0.0637683	1
GO:0097346	INO80-type complex	4	2	C4B63_263g7,C4B63_7g316,	50	9.31	17.7	0.0160568	0.0637683	1
GO:1902562	H4 histone acetyltransferase complex	4	2	C4B63_263g7,C4B63_7g316,	50	9.31	17.7	0.0160568	0.0637683	1
GO:0035267	NuA4 histone acetyltransferase complex	4	2	C4B63_263g7,C4B63_7g316,	50	9.31	17.7	0.0160568	0.0637683	1
GO:0005634	nucleus	424	33	C4B63_122g12,C4B63_127g59,C4B63_12g295,C4B63_138g31,C4B63_17g179,C4B63_23g71,C4B63_263g7,C4B63_26g205,C4B63_26g252,C4B63_275g8,C4B63_27g160,C4B63_27g6,C4B63_295g15,C4B63_2g1123c,C4B63_2g90,C4B63_304g13,C4B63_30g940c,C4B63_34g107,C4B63_34g111,C4B63_34g118,C4B63_44g246,C4B63_4g454,C4B63_56g32,C4B63_56g86,C4B63_58g143,C4B63_61g127,C4B63_7g229,C4B63_7g316,C4B63_7g423,C4B63_87g6,C4B63_91g35,C4B63_92g5…	7.8	1.45	1.53	0.019612	0.0757241	1
GO:0005739	mitochondrion	131	13	C4B63_11g8,C4B63_13g192,C4B63_20g213,C4B63_235g5,C4B63_34g211,C4B63_34g297,C4B63_34g298,C4B63_34g299,C4B63_42g70,C4B63_4g64,C4B63_56g82,C4B63_57g98,C4B63_85g60,	9.9	1.85	1.97	0.0233716	0.0878016	1
GO:0022627	cytosolic small ribosomal subunit	5	2	C4B63_54g29,C4B63_54g30,	40	7.45	11.8	0.0258159	0.0912883	1
GO:0031975	envelope	67	8	C4B63_127g59,C4B63_235g5,C4B63_34g211,C4B63_34g297,C4B63_34g298,C4B63_34g299,C4B63_4g64,C4B63_92g53,	11.9	2.22	2.41	0.02627	0.0912883	1
GO:0031967	organelle envelope	67	8	C4B63_127g59,C4B63_235g5,C4B63_34g211,C4B63_34g297,C4B63_34g298,C4B63_34g299,C4B63_4g64,C4B63_92g53,	11.9	2.22	2.41	0.02627	0.0912883	1
GO:0045259	proton-transporting ATP synthase complex	14	3	C4B63_12g330,C4B63_8g2697c,C4B63_91g38,	21.4	3.99	4.83	0.0359609	0.121916	1

## Sheet: LER_MF_DOWN
S3 File. Gene Ontology annotation of up- and downregulated genes from LER clone. BP: Biological process; CC: Cellular component; MF: Molecular Function.
GO	Name	Bgd count	Result count	Result gene list	Pct of bgd	Fold enrichment	Odds ratio	P-value	Benjamini	Bonferroni
GO:0003735	structural constituent of ribosome	216	89	C4B63_12g1344c,C4B63_12g1348c,C4B63_12g216,C4B63_12g240,C4B63_133g44,C4B63_137g5,C4B63_138g31,C4B63_13g195,C4B63_13g234,C4B63_13g235,C4B63_143g25,C4B63_147g273c,C4B63_162g32,C4B63_168g209c,C4B63_18g144,C4B63_18g254,C4B63_18g257,C4B63_18g811c,C4B63_19g181,C4B63_206g148c,C4B63_207g14,C4B63_207g16,C4B63_207g18,C4B63_212g18,C4B63_212g19,C4B63_233g19,C4B63_23g1229c,C4B63_23g196,C4B63_23g89c,C4B63_24g1…	41.2	7.67	15.07	1.12068e-57	3.82152e-55	3.82152e-55
GO:0005198	structural molecule activity	254	94	C4B63_12g1344c,C4B63_12g1348c,C4B63_12g216,C4B63_12g240,C4B63_133g44,C4B63_137g5,C4B63_138g31,C4B63_13g195,C4B63_13g234,C4B63_13g235,C4B63_143g25,C4B63_147g273c,C4B63_162g32,C4B63_168g209c,C4B63_18g144,C4B63_18g254,C4B63_18g257,C4B63_18g811c,C4B63_19g181,C4B63_206g148c,C4B63_207g14,C4B63_207g16,C4B63_207g18,C4B63_212g18,C4B63_212g19,C4B63_233g19,C4B63_23g1229c,C4B63_23g196,C4B63_23g89c,C4B63_24g1…	37	6.89	12.76	5.52831e-56	9.42577e-54	1.88515e-53
GO:0003723	RNA binding	425	52	C4B63_10g449,C4B63_11g9,C4B63_12g216,C4B63_133g44,C4B63_138g23,C4B63_13g145,C4B63_13g153,C4B63_13g192,C4B63_13g234,C4B63_13g235,C4B63_143g25,C4B63_153g280c,C4B63_187g2,C4B63_18g144,C4B63_19g166,C4B63_19g167,C4B63_207g14,C4B63_207g16,C4B63_207g2,C4B63_20g319,C4B63_26g268,C4B63_281g8,C4B63_2g11,C4B63_2g1123c,C4B63_2g1505c,C4B63_2g174,C4B63_30g166,C4B63_30g168,C4B63_30g190,C4B63_34g118,C4B63_35g189,…	12.2	2.28	2.64	1.37729e-08	1.56552e-06	4.69657e-06
GO:0051082	unfolded protein binding	56	12	C4B63_162g33,C4B63_175g9,C4B63_17g90,C4B63_184g39,C4B63_18g287,C4B63_18g288,C4B63_18g293,C4B63_20g172,C4B63_252g22,C4B63_2g430,C4B63_2g690,C4B63_38g69,	21.4	3.99	4.91	3.19533e-05	0.00219413	0.0108961
GO:1901363	heterocyclic compound binding	2258	159	C4B63_10g449,C4B63_116g3,C4B63_117g55,C4B63_117g56,C4B63_117g57,C4B63_11g8,C4B63_11g9,C4B63_127g29,C4B63_12g216,C4B63_12g220,C4B63_12g221,C4B63_12g295,C4B63_12g330,C4B63_133g44,C4B63_133g58,C4B63_138g23,C4B63_13g145,C4B63_13g153,C4B63_13g192,C4B63_13g234,C4B63_13g235,C4B63_143g25,C4B63_153g280c,C4B63_157g32,C4B63_157g33,C4B63_157g34,C4B63_162g33,C4B63_175g9,C4B63_17g64,C4B63_17g90,C4B63_187g2,C4B…	7	1.31	1.51	3.86064e-05	0.00219413	0.0131648
GO:0097159	organic cyclic compound binding	2258	159	C4B63_10g449,C4B63_116g3,C4B63_117g55,C4B63_117g56,C4B63_117g57,C4B63_11g8,C4B63_11g9,C4B63_127g29,C4B63_12g216,C4B63_12g220,C4B63_12g221,C4B63_12g295,C4B63_12g330,C4B63_133g44,C4B63_133g58,C4B63_138g23,C4B63_13g145,C4B63_13g153,C4B63_13g192,C4B63_13g234,C4B63_13g235,C4B63_143g25,C4B63_153g280c,C4B63_157g32,C4B63_157g33,C4B63_157g34,C4B63_162g33,C4B63_175g9,C4B63_17g64,C4B63_17g90,C4B63_187g2,C4B…	7	1.31	1.51	3.86064e-05	0.00219413	0.0131648
GO:0003674	molecular function	6403	377	C4B63_101g10,C4B63_101g11,C4B63_102g44,C4B63_109g39,C4B63_10g404,C4B63_10g449,C4B63_112g44,C4B63_116g22,C4B63_116g3,C4B63_117g55,C4B63_117g56,C4B63_117g57,C4B63_11g29,C4B63_11g473,C4B63_11g74,C4B63_11g8,C4B63_11g9,C4B63_122g16,C4B63_123g36,C4B63_127g27,C4B63_127g29,C4B63_127g35,C4B63_12g1344c,C4B63_12g1348c,C4B63_12g153,C4B63_12g216,C4B63_12g220,C4B63_12g221,C4B63_12g240,C4B63_12g295,C4B63_12g330…	5.9	1.1	1.57	9.88788e-05	0.00481681	0.0337177
GO:0016211	ammonia ligase activity	3	3	C4B63_143g20,C4B63_30g161,C4B63_8g483,	100	18.62	inf	0.000153852	0.00655792	0.0524634
GO:0016829	lyase activity	54	10	C4B63_134g37,C4B63_13g270,C4B63_13g271,C4B63_23g130,C4B63_243g13,C4B63_27g194,C4B63_31g229,C4B63_35g130,C4B63_56g76,C4B63_9g273,	18.5	3.45	4.07	0.000511741	0.0154965	0.174504
GO:0003938	IMP dehydrogenase activity	4	3	C4B63_117g55,C4B63_157g32,C4B63_25g113,	75	13.97	53.21	0.000590776	0.0154965	0.201455
GO:0016880	acid-ammonia (or amide) ligase activity	4	3	C4B63_143g20,C4B63_30g161,C4B63_8g483,	75	13.97	53.21	0.000590776	0.0154965	0.201455
GO:0004588	orotate phosphoribosyltransferase activity	4	3	C4B63_134g37,C4B63_31g229,C4B63_35g130,	75	13.97	53.21	0.000590776	0.0154965	0.201455
GO:0004590	orotidine-5'-phosphate decarboxylase activity	4	3	C4B63_134g37,C4B63_31g229,C4B63_35g130,	75	13.97	53.21	0.000590776	0.0154965	0.201455
GO:0019843	rRNA binding	29	7	C4B63_18g144,C4B63_2g1505c,C4B63_30g190,C4B63_46g76,C4B63_46g77,C4B63_75g47,C4B63_75g48,	24.1	4.5	5.68	0.000683084	0.016638	0.232932
GO:0030145	manganese ion binding	9	4	C4B63_12g153,C4B63_16g100,C4B63_16g99,C4B63_63g46,	44.4	8.28	14.21	0.000832756	0.0189313	0.28397
GO:0003676	nucleic acid binding	987	75	C4B63_10g449,C4B63_11g9,C4B63_12g216,C4B63_133g44,C4B63_138g23,C4B63_13g145,C4B63_13g153,C4B63_13g192,C4B63_13g234,C4B63_13g235,C4B63_143g25,C4B63_153g280c,C4B63_17g64,C4B63_187g2,C4B63_18g144,C4B63_19g166,C4B63_19g167,C4B63_19g26,C4B63_1g70,C4B63_207g14,C4B63_207g16,C4B63_207g2,C4B63_20g319,C4B63_26g205,C4B63_26g268,C4B63_27g166,C4B63_27g182,C4B63_27g208,C4B63_27g228,C4B63_27g6,C4B63_281g8,C4B63…	7.6	1.42	1.54	0.000996581	0.0210305	0.339834
GO:0016830	carbon-carbon lyase activity	31	7	C4B63_134g37,C4B63_13g270,C4B63_13g271,C4B63_243g13,C4B63_31g229,C4B63_35g130,C4B63_9g273,	22.6	4.21	5.2	0.00104844	0.0210305	0.357518
GO:0003678	DNA helicase activity	27	6	C4B63_21g281,C4B63_263g7,C4B63_27g182,C4B63_27g228,C4B63_7g316,C4B63_9g314,	22.2	4.14	5.09	0.00261381	0.0306597	0.89131
GO:0008509	anion transmembrane transporter activity	19	5	C4B63_34g211,C4B63_34g297,C4B63_34g298,C4B63_34g299,C4B63_4g64,	26.3	4.9	6.35	0.00271095	0.0306597	0.924435
GO:0016763	pentosyltransferase activity	12	4	C4B63_134g37,C4B63_31g229,C4B63_35g130,C4B63_56g86,	33.3	6.21	8.88	0.00287513	0.0306597	0.98042
GO:0016453	C-acetyltransferase activity	2	2	C4B63_32g214,C4B63_32g217,	100	18.62	inf	0.00287716	0.0306597	0.981111
GO:0016408	C-acyltransferase activity	2	2	C4B63_32g214,C4B63_32g217,	100	18.62	inf	0.00287716	0.0306597	0.981111
GO:0003881	CDP-diacylglycerol-inositol 3-phosphatidyltransferase activity	2	2	C4B63_196g51,C4B63_24g298,	100	18.62	inf	0.00287716	0.0306597	0.981111
GO:0016781	phosphotransferase activity, paired acceptors	2	2	C4B63_12g220,C4B63_12g221,	100	18.62	inf	0.00287716	0.0306597	0.981111
GO:0003908	methylated-DNA-[protein]-cysteine S-methyltransferase activity	2	2	C4B63_123g36,C4B63_24g173,	100	18.62	inf	0.00287716	0.0306597	0.981111
GO:0008890	glycine C-acetyltransferase activity	2	2	C4B63_32g214,C4B63_32g217,	100	18.62	inf	0.00287716	0.0306597	0.981111
GO:0050242	pyruvate, phosphate dikinase activity	2	2	C4B63_12g220,C4B63_12g221,	100	18.62	inf	0.00287716	0.0306597	0.981111
GO:0008172	S-methyltransferase activity	2	2	C4B63_123g36,C4B63_24g173,	100	18.62	inf	0.00287716	0.0306597	0.981111
GO:0004332	fructose-bisphosphate aldolase activity	2	2	C4B63_13g270,C4B63_13g271,	100	18.62	inf	0.00287716	0.0306597	0.981111
GO:0004774	succinate-CoA ligase activity	2	2	C4B63_11g8,C4B63_57g98,	100	18.62	inf	0.00287716	0.0306597	0.981111
GO:0004775	succinate-CoA ligase (ADP-forming) activity	2	2	C4B63_11g8,C4B63_57g98,	100	18.62	inf	0.00287716	0.0306597	0.981111
GO:0004356	glutamate-ammonia ligase activity	2	2	C4B63_143g20,C4B63_30g161,	100	18.62	inf	0.00287716	0.0306597	0.981111
GO:0008308	voltage-gated anion channel activity	13	4	C4B63_34g211,C4B63_34g297,C4B63_34g298,C4B63_34g299,	30.8	5.73	7.89	0.00397863	0.0399033	1
GO:0005253	anion channel activity	13	4	C4B63_34g211,C4B63_34g297,C4B63_34g298,C4B63_34g299,	30.8	5.73	7.89	0.00397863	0.0399033	1
GO:0005200	structural constituent of cytoskeleton	21	5	C4B63_279g11,C4B63_333g13,C4B63_333g15,C4B63_51g126,C4B63_51g127,	23.8	4.43	5.56	0.00434094	0.0422931	1
GO:0022832	voltage-gated channel activity	14	4	C4B63_34g211,C4B63_34g297,C4B63_34g298,C4B63_34g299,	28.6	5.32	7.1	0.00533669	0.0478898	1
GO:0015103	inorganic anion transmembrane transporter activity	14	4	C4B63_34g211,C4B63_34g297,C4B63_34g298,C4B63_34g299,	28.6	5.32	7.1	0.00533669	0.0478898	1
GO:0005244	voltage-gated ion channel activity	14	4	C4B63_34g211,C4B63_34g297,C4B63_34g298,C4B63_34g299,	28.6	5.32	7.1	0.00533669	0.0478898	1
GO:0051287	NAD binding	32	6	C4B63_18g232,C4B63_18g233,C4B63_20g10,C4B63_21g261,C4B63_28g106,C4B63_42g242,	18.8	3.49	4.11	0.00637592	0.0557484	1
GO:0120227	acyl-CoA binding	8	3	C4B63_25g968c,C4B63_27g1,C4B63_61g73,	37.5	6.98	10.64	0.00703213	0.0570942	1
GO:0000062	fatty-acyl-CoA binding	8	3	C4B63_25g968c,C4B63_27g1,C4B63_61g73,	37.5	6.98	10.64	0.00703213	0.0570942	1
GO:1901567	fatty acid derivative binding	8	3	C4B63_25g968c,C4B63_27g1,C4B63_61g73,	37.5	6.98	10.64	0.00703213	0.0570942	1
GO:0003746	translation elongation factor activity	65	9	C4B63_138g23,C4B63_13g153,C4B63_13g192,C4B63_19g166,C4B63_19g167,C4B63_20g319,C4B63_48g159,C4B63_4g188,C4B63_5g776,	13.8	2.58	2.87	0.00751335	0.0577968	1
GO:0010181	FMN binding	24	5	C4B63_243g13,C4B63_2g189,C4B63_2g191,C4B63_396g6,C4B63_56g76,	20.8	3.88	4.68	0.00794002	0.0577968	1
GO:0017169	CDP-alcohol phosphatidyltransferase activity	3	2	C4B63_196g51,C4B63_24g298,	66.7	12.42	35.4	0.00832377	0.0577968	1
GO:0043139	5'-3' DNA helicase activity	3	2	C4B63_263g7,C4B63_7g316,	66.7	12.42	35.4	0.00832377	0.0577968	1
GO:0004814	arginine-tRNA ligase activity	3	2	C4B63_2g509,C4B63_2g510,	66.7	12.42	35.4	0.00832377	0.0577968	1
GO:0008135	translation factor activity, RNA binding	128	14	C4B63_11g9,C4B63_138g23,C4B63_13g145,C4B63_13g153,C4B63_13g192,C4B63_19g166,C4B63_19g167,C4B63_20g319,C4B63_281g8,C4B63_35g189,C4B63_48g159,C4B63_4g188,C4B63_5g776,C4B63_61g149,	10.9	2.04	2.2	0.0085777	0.0577968	1
GO:0045182	translation regulator activity	128	14	C4B63_11g9,C4B63_138g23,C4B63_13g145,C4B63_13g153,C4B63_13g192,C4B63_19g166,C4B63_19g167,C4B63_20g319,C4B63_281g8,C4B63_35g189,C4B63_48g159,C4B63_4g188,C4B63_5g776,C4B63_61g149,	10.9	2.04	2.2	0.0085777	0.0577968	1
GO:0090079	translation regulator activity, nucleic acid binding	128	14	C4B63_11g9,C4B63_138g23,C4B63_13g145,C4B63_13g153,C4B63_13g192,C4B63_19g166,C4B63_19g167,C4B63_20g319,C4B63_281g8,C4B63_35g189,C4B63_48g159,C4B63_4g188,C4B63_5g776,C4B63_61g149,	10.9	2.04	2.2	0.0085777	0.0577968	1
GO:0008094	ATP-dependent activity, acting on DNA	34	6	C4B63_21g281,C4B63_263g7,C4B63_27g182,C4B63_27g228,C4B63_7g316,C4B63_9g314,	17.6	3.29	3.81	0.0086441	0.0577968	1
GO:0015075	ion transmembrane transporter activity	132	14	C4B63_116g3,C4B63_12g330,C4B63_282g15,C4B63_34g211,C4B63_34g297,C4B63_34g298,C4B63_34g299,C4B63_4g64,C4B63_6g236,C4B63_6g237,C4B63_85g60,C4B63_8g2697c,C4B63_91g38,C4B63_97g34,	10.6	1.98	2.13	0.0111223	0.0729367	1
GO:0016616	oxidoreductase activity, acting on the CH-OH group of donors, NAD or NADP as acceptor	36	6	C4B63_117g55,C4B63_157g32,C4B63_18g204,C4B63_21g261,C4B63_25g113,C4B63_28g106,	16.7	3.1	3.56	0.0114386	0.0735956	1
GO:0022836	gated channel activity	18	4	C4B63_34g211,C4B63_34g297,C4B63_34g298,C4B63_34g299,	22.2	4.14	5.07	0.0137588	0.0862068	1
GO:0070006	metalloaminopeptidase activity	10	3	C4B63_12g153,C4B63_16g100,C4B63_16g99,	30	5.59	7.6	0.0139043	0.0862068	1
GO:0016832	aldehyde-lyase activity	4	2	C4B63_13g270,C4B63_13g271,	50	9.31	17.7	0.0160568	0.0960589	1
GO:0008097	5S rRNA binding	4	2	C4B63_75g47,C4B63_75g48,	50	9.31	17.7	0.0160568	0.0960589	1
GO:0033218	amide binding	11	3	C4B63_25g968c,C4B63_27g1,C4B63_61g73,	27.3	5.08	6.65	0.0183681	0.107992	1
GO:0016879	ligase activity, forming carbon-nitrogen bonds	21	4	C4B63_143g20,C4B63_30g161,C4B63_40g25,C4B63_8g483,	19	3.55	4.17	0.0237051	0.137007	1
GO:0004365	glyceraldehyde-3-phosphate dehydrogenase (NAD+) (phosphorylating) activity	5	2	C4B63_18g232,C4B63_18g233,	40	7.45	11.8	0.0258159	0.141552	1
GO:0016878	acid-thiol ligase activity	5	2	C4B63_11g8,C4B63_57g98,	40	7.45	11.8	0.0258159	0.141552	1
GO:0043891	glyceraldehyde-3-phosphate dehydrogenase (NAD(P)+) (phosphorylating) activity	5	2	C4B63_18g232,C4B63_18g233,	40	7.45	11.8	0.0258159	0.141552	1
GO:0016614	oxidoreductase activity, acting on CH-OH group of donors	43	6	C4B63_117g55,C4B63_157g32,C4B63_18g204,C4B63_21g261,C4B63_25g113,C4B63_28g106,	14	2.6	2.88	0.0261519	0.141552	1
GO:0004177	aminopeptidase activity	22	4	C4B63_12g153,C4B63_16g100,C4B63_16g99,C4B63_23g83,	18.2	3.39	3.94	0.0277786	0.147425	1
GO:0015318	inorganic molecular entity transmembrane transporter activity	121	12	C4B63_116g3,C4B63_12g330,C4B63_282g15,C4B63_34g211,C4B63_34g297,C4B63_34g298,C4B63_34g299,C4B63_6g236,C4B63_6g237,C4B63_8g2697c,C4B63_91g38,C4B63_97g34,	9.9	1.85	1.97	0.0288151	0.147425	1
GO:0005216	ion channel activity	44	6	C4B63_12g330,C4B63_34g211,C4B63_34g297,C4B63_34g298,C4B63_34g299,C4B63_91g38,	13.6	2.54	2.81	0.0289594	0.147425	1
GO:0050661	NADP binding	13	3	C4B63_18g232,C4B63_18g233,C4B63_42g242,	23.1	4.3	5.32	0.0293985	0.147425	1
GO:0031072	heat shock protein binding	13	3	C4B63_175g9,C4B63_184g39,C4B63_38g69,	23.1	4.3	5.32	0.0293985	0.147425	1
GO:0016831	carboxy-lyase activity	24	4	C4B63_134g37,C4B63_31g229,C4B63_35g130,C4B63_9g273,	16.7	3.1	3.55	0.0371044	0.175608	1
GO:0003743	translation initiation factor activity	59	7	C4B63_11g9,C4B63_13g145,C4B63_19g166,C4B63_19g167,C4B63_281g8,C4B63_35g189,C4B63_61g149,	11.9	2.21	2.39	0.0375882	0.175608	1
GO:0046914	transition metal ion binding	143	13	C4B63_10g404,C4B63_11g473,C4B63_12g153,C4B63_16g100,C4B63_16g99,C4B63_23g83,C4B63_27g166,C4B63_27g193,C4B63_27g6,C4B63_330g3c,C4B63_4g1393c,C4B63_60g172,C4B63_63g46,	9.1	1.69	1.78	0.0433715	0.175608	1
GO:0016874	ligase activity	188	16	C4B63_11g8,C4B63_127g29,C4B63_12g330,C4B63_143g20,C4B63_18g212,C4B63_2g509,C4B63_2g510,C4B63_2g786,C4B63_30g161,C4B63_32g214,C4B63_32g217,C4B63_40g25,C4B63_57g98,C4B63_7g79,C4B63_8g483,C4B63_91g38,	8.5	1.59	1.66	0.0453682	0.175608	1
GO:0022803	passive transmembrane transporter activity	49	6	C4B63_12g330,C4B63_34g211,C4B63_34g297,C4B63_34g298,C4B63_34g299,C4B63_91g38,	12.2	2.28	2.48	0.0459361	0.175608	1
GO:0015267	channel activity	49	6	C4B63_12g330,C4B63_34g211,C4B63_34g297,C4B63_34g298,C4B63_34g299,C4B63_91g38,	12.2	2.28	2.48	0.0459361	0.175608	1

## Sheet: LER_BP_UP
S3 File. Gene Ontology annotation of up- and downregulated genes from LER clone. BP: Biological process; CC: Cellular component; MF: Molecular Function.
GO	Name	Bgd count	Result count	Result gene list	Pct of bgd	Fold enrichment	Odds ratio	P-value	Benjamini	Bonferroni
GO:0009405	obsolete pathogenesis	710	77	C4B63_103g75,C4B63_105g48,C4B63_108g29,C4B63_119g19,C4B63_126g15,C4B63_126g4,C4B63_145g11,C4B63_145g23,C4B63_146g45,C4B63_156g18,C4B63_15g360,C4B63_174g27,C4B63_1g1161,C4B63_1g604,C4B63_1g794,C4B63_1g86,C4B63_1g931,C4B63_1g94,C4B63_21g180,C4B63_223g15,C4B63_223g5,C4B63_22g135,C4B63_25g331,C4B63_29g223,C4B63_311g10,C4B63_311g19,C4B63_31g119,C4B63_325g12,C4B63_32g139,C4B63_36g101,C4B63_37g106,C4B63…	10.8	2.2	2.64	1.50358e-11	6.61576e-09	6.61576e-09
GO:0022414	reproductive process	5	3	C4B63_113g47,C4B63_175g11,C4B63_2g306,	60	12.15	29.08	0.00110941	0.162713	0.488139
GO:0000003	reproduction	5	3	C4B63_113g47,C4B63_175g11,C4B63_2g306,	60	12.15	29.08	0.00110941	0.162713	0.488139
GO:0032787	monocarboxylic acid metabolic process	61	9	C4B63_150g38,C4B63_248g14,C4B63_24g246,C4B63_41g194,C4B63_52g61,C4B63_52g62,C4B63_58g126,C4B63_81g59,C4B63_9g206,	14.8	2.99	3.38	0.00282437	0.258803	1
GO:0061982	meiosis I cell cycle process	3	2	C4B63_175g11,C4B63_2g306,	66.7	13.5	38.68	0.00705826	0.258803	1
GO:0006750	glutathione biosynthetic process	3	2	C4B63_116g18,C4B63_11g262,	66.7	13.5	38.68	0.00705826	0.258803	1
GO:0051013	microtubule severing	3	2	C4B63_102g69,C4B63_168g21,	66.7	13.5	38.68	0.00705826	0.258803	1
GO:0007127	meiosis I	3	2	C4B63_175g11,C4B63_2g306,	66.7	13.5	38.68	0.00705826	0.258803	1
GO:0007131	reciprocal meiotic recombination	3	2	C4B63_175g11,C4B63_2g306,	66.7	13.5	38.68	0.00705826	0.258803	1
GO:0140527	reciprocal homologous recombination	3	2	C4B63_175g11,C4B63_2g306,	66.7	13.5	38.68	0.00705826	0.258803	1
GO:0019184	nonribosomal peptide biosynthetic process	3	2	C4B63_116g18,C4B63_11g262,	66.7	13.5	38.68	0.00705826	0.258803	1
GO:0035825	homologous recombination	3	2	C4B63_175g11,C4B63_2g306,	66.7	13.5	38.68	0.00705826	0.258803	1
GO:0055085	transmembrane transport	256	22	C4B63_104g103,C4B63_10g160,C4B63_10g453,C4B63_10g455,C4B63_12g170,C4B63_12g175,C4B63_14g104,C4B63_14g5,C4B63_14g58,C4B63_212g8,C4B63_246g4,C4B63_26g309,C4B63_26g310,C4B63_26g311,C4B63_28g96,C4B63_2g320,C4B63_44g132,C4B63_45g78,C4B63_45g98,C4B63_63g102,C4B63_70g119,C4B63_87g19,	8.6	1.74	1.85	0.00788732	0.266955	1
GO:0017038	protein import	10	3	C4B63_150g39,C4B63_2g320,C4B63_57g68,	30	6.08	8.3	0.0110591	0.300429	1
GO:0006629	lipid metabolic process	190	17	C4B63_104g88,C4B63_10g168,C4B63_251g10,C4B63_251g11,C4B63_251g4,C4B63_251g5,C4B63_258g17,C4B63_258g18,C4B63_258g21,C4B63_258g25,C4B63_341g11,C4B63_341g12,C4B63_34g117,C4B63_52g61,C4B63_52g62,C4B63_58g126,C4B63_9g206,	8.9	1.81	1.93	0.0126592	0.300429	1
GO:0051321	meiotic cell cycle	4	2	C4B63_175g11,C4B63_2g306,	50	10.13	19.34	0.0136558	0.300429	1
GO:0009435	NAD biosynthetic process	4	2	C4B63_24g246,C4B63_48g23,	50	10.13	19.34	0.0136558	0.300429	1
GO:0140013	meiotic nuclear division	4	2	C4B63_175g11,C4B63_2g306,	50	10.13	19.34	0.0136558	0.300429	1
GO:0070588	calcium ion transmembrane transport	4	2	C4B63_45g98,C4B63_87g19,	50	10.13	19.34	0.0136558	0.300429	1
GO:1903046	meiotic cell cycle process	4	2	C4B63_175g11,C4B63_2g306,	50	10.13	19.34	0.0136558	0.300429	1
GO:0007155	cell adhesion	96	10	C4B63_112g40,C4B63_197g20,C4B63_22g210,C4B63_30g122,C4B63_310g6,C4B63_45g202,C4B63_53g174,C4B63_66g61,C4B63_78g52,C4B63_8g318,	10.4	2.11	2.27	0.019669	0.328028	1
GO:0022610	biological adhesion	96	10	C4B63_112g40,C4B63_197g20,C4B63_22g210,C4B63_30g122,C4B63_310g6,C4B63_45g202,C4B63_53g174,C4B63_66g61,C4B63_78g52,C4B63_8g318,	10.4	2.11	2.27	0.019669	0.328028	1
GO:0006096	glycolytic process	22	4	C4B63_150g38,C4B63_248g14,C4B63_41g194,C4B63_81g59,	18.2	3.68	4.31	0.0211245	0.328028	1
GO:0046031	ADP metabolic process	22	4	C4B63_150g38,C4B63_248g14,C4B63_41g194,C4B63_81g59,	18.2	3.68	4.31	0.0211245	0.328028	1
GO:0006757	ATP generation from ADP	22	4	C4B63_150g38,C4B63_248g14,C4B63_41g194,C4B63_81g59,	18.2	3.68	4.31	0.0211245	0.328028	1
GO:0009179	purine ribonucleoside diphosphate metabolic process	22	4	C4B63_150g38,C4B63_248g14,C4B63_41g194,C4B63_81g59,	18.2	3.68	4.31	0.0211245	0.328028	1
GO:0009135	purine nucleoside diphosphate metabolic process	22	4	C4B63_150g38,C4B63_248g14,C4B63_41g194,C4B63_81g59,	18.2	3.68	4.31	0.0211245	0.328028	1
GO:0009185	ribonucleoside diphosphate metabolic process	22	4	C4B63_150g38,C4B63_248g14,C4B63_41g194,C4B63_81g59,	18.2	3.68	4.31	0.0211245	0.328028	1
GO:0006816	calcium ion transport	5	2	C4B63_45g98,C4B63_87g19,	40	8.1	12.89	0.0220201	0.328028	1
GO:0016310	phosphorylation	349	26	C4B63_14g158,C4B63_14g248,C4B63_150g38,C4B63_156g10,C4B63_15g7,C4B63_23g122,C4B63_23g3,C4B63_248g14,C4B63_251g7,C4B63_26g314,C4B63_31g112,C4B63_35g374,C4B63_41g194,C4B63_45g104,C4B63_45g115,C4B63_45g136,C4B63_45g139,C4B63_48g142,C4B63_48g144,C4B63_49g109,C4B63_4g180,C4B63_52g154,C4B63_52g166,C4B63_52g51,C4B63_81g59,C4B63_87g30,	7.4	1.51	1.59	0.023234	0.328028	1
GO:0006165	nucleoside diphosphate phosphorylation	23	4	C4B63_150g38,C4B63_248g14,C4B63_41g194,C4B63_81g59,	17.4	3.52	4.08	0.0246021	0.328028	1
GO:0046939	nucleotide phosphorylation	23	4	C4B63_150g38,C4B63_248g14,C4B63_41g194,C4B63_81g59,	17.4	3.52	4.08	0.0246021	0.328028	1
GO:0048285	organelle fission	23	4	C4B63_175g11,C4B63_238g13,C4B63_2g306,C4B63_2g702,	17.4	3.52	4.08	0.0246021	0.328028	1
GO:0019363	pyridine nucleotide biosynthetic process	6	2	C4B63_24g246,C4B63_48g23,	33.3	6.75	9.67	0.0319614	0.381144	1
GO:0019359	nicotinamide nucleotide biosynthetic process	6	2	C4B63_24g246,C4B63_48g23,	33.3	6.75	9.67	0.0319614	0.381144	1
GO:0009132	nucleoside diphosphate metabolic process	25	4	C4B63_150g38,C4B63_248g14,C4B63_41g194,C4B63_81g59,	16	3.24	3.69	0.0325383	0.381144	1
GO:0006631	fatty acid metabolic process	26	4	C4B63_52g61,C4B63_52g62,C4B63_58g126,C4B63_9g206,	15.4	3.12	3.52	0.0370047	0.381144	1
GO:0016052	carbohydrate catabolic process	26	4	C4B63_150g38,C4B63_248g14,C4B63_41g194,C4B63_81g59,	15.4	3.12	3.52	0.0370047	0.381144	1
GO:0000280	nuclear division	16	3	C4B63_175g11,C4B63_238g13,C4B63_2g306,	18.8	3.8	4.47	0.0414465	0.381144	1
GO:0006090	pyruvate metabolic process	27	4	C4B63_150g38,C4B63_248g14,C4B63_41g194,C4B63_81g59,	14.8	3	3.37	0.041806	0.381144	1
GO:0019362	pyridine nucleotide metabolic process	7	2	C4B63_24g246,C4B63_48g23,	28.6	5.79	7.73	0.0433043	0.381144	1
GO:0072525	pyridine-containing compound biosynthetic process	7	2	C4B63_24g246,C4B63_48g23,	28.6	5.79	7.73	0.0433043	0.381144	1
GO:0046496	nicotinamide nucleotide metabolic process	7	2	C4B63_24g246,C4B63_48g23,	28.6	5.79	7.73	0.0433043	0.381144	1
GO:0019220	regulation of phosphate metabolic process	17	3	C4B63_301g5,C4B63_45g116,C4B63_48g5,	17.6	3.57	4.15	0.048539	0.381144	1
GO:0051174	regulation of phosphorus metabolic process	17	3	C4B63_301g5,C4B63_45g116,C4B63_48g5,	17.6	3.57	4.15	0.048539	0.381144	1
GO:0051346	negative regulation of hydrolase activity	1	1	C4B63_45g116,	100	20.25	inf	0.0493755	0.381144	1
GO:0009566	fertilization	1	1	C4B63_113g47,	100	20.25	inf	0.0493755	0.381144	1
GO:0044703	multi-organism reproductive process	1	1	C4B63_113g47,	100	20.25	inf	0.0493755	0.381144	1
GO:0035305	negative regulation of dephosphorylation	1	1	C4B63_45g116,	100	20.25	inf	0.0493755	0.381144	1
GO:0032515	negative regulation of phosphoprotein phosphatase activity	1	1	C4B63_45g116,	100	20.25	inf	0.0493755	0.381144	1
GO:0031400	negative regulation of protein modification process	1	1	C4B63_45g116,	100	20.25	inf	0.0493755	0.381144	1
GO:0007338	single fertilization	1	1	C4B63_113g47,	100	20.25	inf	0.0493755	0.381144	1
GO:0019953	sexual reproduction	1	1	C4B63_113g47,	100	20.25	inf	0.0493755	0.381144	1
GO:0010923	negative regulation of phosphatase activity	1	1	C4B63_45g116,	100	20.25	inf	0.0493755	0.381144	1
GO:0010563	negative regulation of phosphorus metabolic process	1	1	C4B63_45g116,	100	20.25	inf	0.0493755	0.381144	1
GO:0045936	negative regulation of phosphate metabolic process	1	1	C4B63_45g116,	100	20.25	inf	0.0493755	0.381144	1
GO:0035308	negative regulation of protein dephosphorylation	1	1	C4B63_45g116,	100	20.25	inf	0.0493755	0.381144	1

## Sheet: LER_CC_UP
S3 File. Gene Ontology annotation of up- and downregulated genes from LER clone. BP: Biological process; CC: Cellular component; MF: Molecular Function.
GO	Name	Bgd count	Result count	Result gene list	Pct of bgd	Fold enrichment	Odds ratio	P-value	Benjamini	Bonferroni
GO:0016021	integral component of membrane	2487	157	C4B63_104g103,C4B63_108g29,C4B63_10g160,C4B63_10g453,C4B63_10g454,C4B63_10g455,C4B63_112g40,C4B63_113g47,C4B63_113g62,C4B63_114g35,C4B63_121g86,C4B63_126g4,C4B63_129g44,C4B63_12g170,C4B63_12g175,C4B63_12g405,C4B63_13g256,C4B63_14g158,C4B63_14g5,C4B63_14g58,C4B63_14g60,C4B63_14g95,C4B63_15g360,C4B63_161g27,C4B63_161g32,C4B63_161g33,C4B63_183g27,C4B63_18g282,C4B63_192g2,C4B63_19g247,C4B63_1g550,C4B…	6.3	1.28	1.47	0.000142912	0.00429012	0.0120046
GO:0031224	intrinsic component of membrane	2487	157	C4B63_104g103,C4B63_108g29,C4B63_10g160,C4B63_10g453,C4B63_10g454,C4B63_10g455,C4B63_112g40,C4B63_113g47,C4B63_113g62,C4B63_114g35,C4B63_121g86,C4B63_126g4,C4B63_129g44,C4B63_12g170,C4B63_12g175,C4B63_12g405,C4B63_13g256,C4B63_14g158,C4B63_14g5,C4B63_14g58,C4B63_14g60,C4B63_14g95,C4B63_15g360,C4B63_161g27,C4B63_161g32,C4B63_161g33,C4B63_183g27,C4B63_18g282,C4B63_192g2,C4B63_19g247,C4B63_1g550,C4B…	6.3	1.28	1.47	0.000142912	0.00429012	0.0120046
GO:0016020	membrane	2776	172	C4B63_104g103,C4B63_108g29,C4B63_10g160,C4B63_10g453,C4B63_10g454,C4B63_10g455,C4B63_112g40,C4B63_113g47,C4B63_113g62,C4B63_114g35,C4B63_121g86,C4B63_126g4,C4B63_129g44,C4B63_12g170,C4B63_12g175,C4B63_12g405,C4B63_13g256,C4B63_14g158,C4B63_14g5,C4B63_14g58,C4B63_14g60,C4B63_14g95,C4B63_150g40,C4B63_15g360,C4B63_161g27,C4B63_161g32,C4B63_161g33,C4B63_183g27,C4B63_18g282,C4B63_192g2,C4B63_197g20,C4…	6.2	1.25	1.46	0.000153219	0.00429012	0.0128704
GO:0009986	cell surface	2	2	C4B63_187g86c,C4B63_32g1409c,	100	20.25	inf	0.00243246	0.0408654	0.204327
GO:0020016	ciliary pocket	2	2	C4B63_187g86c,C4B63_32g1409c,	100	20.25	inf	0.00243246	0.0408654	0.204327
GO:0070469	respirasome	15	4	C4B63_29g185,C4B63_2g788,C4B63_4g417,C4B63_4g418,	26.7	5.4	7.06	0.0051778	0.0724891	0.434935
GO:0005802	trans-Golgi network	3	2	C4B63_197g33,C4B63_8g188,	66.7	13.5	38.68	0.00705826	0.0846991	0.592894
GO:0005886	plasma membrane	128	13	C4B63_112g40,C4B63_113g47,C4B63_14g58,C4B63_197g20,C4B63_22g210,C4B63_30g122,C4B63_310g6,C4B63_45g143,C4B63_45g202,C4B63_53g174,C4B63_66g61,C4B63_78g52,C4B63_8g318,	10.2	2.06	2.21	0.0103897	0.109092	0.872733
GO:0098791	Golgi apparatus subcompartment	4	2	C4B63_197g33,C4B63_8g188,	50	10.13	19.34	0.0136558	0.127455	1
GO:0071944	cell periphery	138	13	C4B63_112g40,C4B63_113g47,C4B63_14g58,C4B63_197g20,C4B63_22g210,C4B63_30g122,C4B63_310g6,C4B63_45g143,C4B63_45g202,C4B63_53g174,C4B63_66g61,C4B63_78g52,C4B63_8g318,	9.4	1.91	2.03	0.0186179	0.156391	1
GO:0005813	centrosome	1	1	C4B63_43g170,	100	20.25	inf	0.0493755	0.377049	1

## Sheet: LER_MF_UP
S3 File. Gene Ontology annotation of up- and downregulated genes from LER clone. BP: Biological process; CC: Cellular component; MF: Molecular Function.
GO	Name	Bgd count	Result count	Result gene list	Pct of bgd	Fold enrichment	Odds ratio	P-value	Benjamini	Bonferroni
GO:0004308	exo-alpha-sialidase activity	711	77	C4B63_103g75,C4B63_105g48,C4B63_108g29,C4B63_119g19,C4B63_126g15,C4B63_126g4,C4B63_145g11,C4B63_145g23,C4B63_146g45,C4B63_156g18,C4B63_15g360,C4B63_174g27,C4B63_1g1161,C4B63_1g604,C4B63_1g794,C4B63_1g86,C4B63_1g931,C4B63_1g94,C4B63_21g180,C4B63_223g15,C4B63_223g5,C4B63_22g135,C4B63_25g331,C4B63_29g223,C4B63_311g10,C4B63_311g19,C4B63_31g119,C4B63_325g12,C4B63_32g139,C4B63_36g101,C4B63_37g106,C4B63…	10.8	2.19	2.64	1.61354e-11	2.21055e-09	4.4211e-09
GO:0016997	alpha-sialidase activity	711	77	C4B63_103g75,C4B63_105g48,C4B63_108g29,C4B63_119g19,C4B63_126g15,C4B63_126g4,C4B63_145g11,C4B63_145g23,C4B63_146g45,C4B63_156g18,C4B63_15g360,C4B63_174g27,C4B63_1g1161,C4B63_1g604,C4B63_1g794,C4B63_1g86,C4B63_1g931,C4B63_1g94,C4B63_21g180,C4B63_223g15,C4B63_223g5,C4B63_22g135,C4B63_25g331,C4B63_29g223,C4B63_311g10,C4B63_311g19,C4B63_31g119,C4B63_325g12,C4B63_32g139,C4B63_36g101,C4B63_37g106,C4B63…	10.8	2.19	2.64	1.61354e-11	2.21055e-09	4.4211e-09
GO:0004553	hydrolase activity, hydrolyzing O-glycosyl compounds	741	77	C4B63_103g75,C4B63_105g48,C4B63_108g29,C4B63_119g19,C4B63_126g15,C4B63_126g4,C4B63_145g11,C4B63_145g23,C4B63_146g45,C4B63_156g18,C4B63_15g360,C4B63_174g27,C4B63_1g1161,C4B63_1g604,C4B63_1g794,C4B63_1g86,C4B63_1g931,C4B63_1g94,C4B63_21g180,C4B63_223g15,C4B63_223g5,C4B63_22g135,C4B63_25g331,C4B63_29g223,C4B63_311g10,C4B63_311g19,C4B63_31g119,C4B63_325g12,C4B63_32g139,C4B63_36g101,C4B63_37g106,C4B63…	10.4	2.1	2.51	1.23859e-10	1.13124e-08	3.39373e-08
GO:0016798	hydrolase activity, acting on glycosyl bonds	748	77	C4B63_103g75,C4B63_105g48,C4B63_108g29,C4B63_119g19,C4B63_126g15,C4B63_126g4,C4B63_145g11,C4B63_145g23,C4B63_146g45,C4B63_156g18,C4B63_15g360,C4B63_174g27,C4B63_1g1161,C4B63_1g604,C4B63_1g794,C4B63_1g86,C4B63_1g931,C4B63_1g94,C4B63_21g180,C4B63_223g15,C4B63_223g5,C4B63_22g135,C4B63_25g331,C4B63_29g223,C4B63_311g10,C4B63_311g19,C4B63_31g119,C4B63_325g12,C4B63_32g139,C4B63_36g101,C4B63_37g106,C4B63…	10.3	2.08	2.48	1.95079e-10	1.33629e-08	5.34516e-08
GO:0016787	hydrolase activity	1860	129	C4B63_102g69,C4B63_103g75,C4B63_105g48,C4B63_108g29,C4B63_10g453,C4B63_10g455,C4B63_112g40,C4B63_113g57,C4B63_119g19,C4B63_126g15,C4B63_126g4,C4B63_145g11,C4B63_145g23,C4B63_146g45,C4B63_14g203,C4B63_150g40,C4B63_156g18,C4B63_15g360,C4B63_168g21,C4B63_174g27,C4B63_197g20,C4B63_197g33,C4B63_19g218,C4B63_19g221,C4B63_1g1161,C4B63_1g604,C4B63_1g794,C4B63_1g86,C4B63_1g931,C4B63_1g94,C4B63_21g180,C4B6…	6.9	1.4	1.63	9.56694e-06	0.000524268	0.00262134
GO:0003824	catalytic activity	3952	232	C4B63_102g69,C4B63_103g75,C4B63_105g48,C4B63_108g29,C4B63_10g168,C4B63_10g453,C4B63_10g455,C4B63_112g40,C4B63_113g57,C4B63_116g18,C4B63_119g19,C4B63_11g262,C4B63_126g15,C4B63_126g4,C4B63_129g40,C4B63_12g405,C4B63_145g11,C4B63_145g23,C4B63_146g45,C4B63_14g147,C4B63_14g154,C4B63_14g158,C4B63_14g171,C4B63_14g203,C4B63_14g248,C4B63_150g38,C4B63_150g40,C4B63_156g10,C4B63_156g18,C4B63_156g19,C4B63_157g…	5.9	1.19	1.44	0.000140694	0.00642501	0.0385501
GO:0004857	enzyme inhibitor activity	4	3	C4B63_187g86c,C4B63_32g1409c,C4B63_45g116,	75	15.19	58.16	0.000460665	0.0180317	0.126222
GO:0015399	primary active transmembrane transporter activity	74	11	C4B63_10g453,C4B63_10g455,C4B63_19g261,C4B63_26g309,C4B63_26g310,C4B63_26g311,C4B63_29g185,C4B63_2g788,C4B63_44g132,C4B63_45g98,C4B63_63g86,	14.9	3.01	3.42	0.000934942	0.0320217	0.256174
GO:0008137	NADH dehydrogenase (ubiquinone) activity	6	3	C4B63_19g261,C4B63_29g185,C4B63_2g788,	50	10.13	19.38	0.0021376	0.0350787	0.585703
GO:0050136	NADH dehydrogenase (quinone) activity	6	3	C4B63_19g261,C4B63_29g185,C4B63_2g788,	50	10.13	19.38	0.0021376	0.0350787	0.585703
GO:0003955	NAD(P)H dehydrogenase (quinone) activity	6	3	C4B63_19g261,C4B63_29g185,C4B63_2g788,	50	10.13	19.38	0.0021376	0.0350787	0.585703
GO:0003954	NADH dehydrogenase activity	6	3	C4B63_19g261,C4B63_29g185,C4B63_2g788,	50	10.13	19.38	0.0021376	0.0350787	0.585703
GO:0016655	oxidoreductase activity, acting on NAD(P)H, quinone or similar compound as acceptor	6	3	C4B63_19g261,C4B63_29g185,C4B63_2g788,	50	10.13	19.38	0.0021376	0.0350787	0.585703
GO:0004357	glutamate-cysteine ligase activity	2	2	C4B63_116g18,C4B63_11g262,	100	20.25	inf	0.00243246	0.0350787	0.666494
GO:0030414	peptidase inhibitor activity	2	2	C4B63_187g86c,C4B63_32g1409c,	100	20.25	inf	0.00243246	0.0350787	0.666494
GO:0061135	endopeptidase regulator activity	2	2	C4B63_187g86c,C4B63_32g1409c,	100	20.25	inf	0.00243246	0.0350787	0.666494
GO:0004866	endopeptidase inhibitor activity	2	2	C4B63_187g86c,C4B63_32g1409c,	100	20.25	inf	0.00243246	0.0350787	0.666494
GO:0004869	cysteine-type endopeptidase inhibitor activity	2	2	C4B63_187g86c,C4B63_32g1409c,	100	20.25	inf	0.00243246	0.0350787	0.666494
GO:0004347	glucose-6-phosphate isomerase activity	2	2	C4B63_248g14,C4B63_41g194,	100	20.25	inf	0.00243246	0.0350787	0.666494
GO:0022804	active transmembrane transporter activity	100	12	C4B63_10g453,C4B63_10g455,C4B63_19g261,C4B63_26g309,C4B63_26g310,C4B63_26g311,C4B63_29g185,C4B63_2g788,C4B63_44g132,C4B63_45g78,C4B63_45g98,C4B63_63g86,	12	2.43	2.67	0.00365037	0.05001	1
GO:0140096	catalytic activity, acting on a protein	954	65	C4B63_102g69,C4B63_112g40,C4B63_113g57,C4B63_14g158,C4B63_14g171,C4B63_14g248,C4B63_150g40,C4B63_156g10,C4B63_15g7,C4B63_168g21,C4B63_197g20,C4B63_19g218,C4B63_19g221,C4B63_22g210,C4B63_23g122,C4B63_23g3,C4B63_24g225,C4B63_251g7,C4B63_26g314,C4B63_2g208c,C4B63_2g76,C4B63_2g77,C4B63_2g88,C4B63_30g122,C4B63_30g282,C4B63_310g6,C4B63_31g112,C4B63_336g5,C4B63_336g6,C4B63_350g3,C4B63_35g374,C4B63_431g3…	6.8	1.38	1.48	0.00398651	0.0520145	1
GO:0022857	transmembrane transporter activity	276	24	C4B63_104g103,C4B63_10g160,C4B63_10g453,C4B63_10g455,C4B63_12g170,C4B63_12g175,C4B63_14g5,C4B63_14g58,C4B63_19g261,C4B63_212g8,C4B63_246g4,C4B63_26g309,C4B63_26g310,C4B63_26g311,C4B63_28g96,C4B63_29g185,C4B63_2g788,C4B63_44g132,C4B63_45g143,C4B63_45g78,C4B63_45g98,C4B63_63g102,C4B63_63g86,C4B63_70g119,	8.7	1.76	1.88	0.00488547	0.0608463	1
GO:0019899	enzyme binding	24	5	C4B63_161g29,C4B63_218g24,C4B63_301g5,C4B63_48g5,C4B63_57g89,	20.8	4.22	5.12	0.00558685	0.0652164	1
GO:0008238	exopeptidase activity	119	13	C4B63_2g208c,C4B63_2g76,C4B63_2g77,C4B63_336g5,C4B63_336g6,C4B63_350g3,C4B63_431g3,C4B63_431g4,C4B63_431g7,C4B63_431g9,C4B63_45g238,C4B63_57g112,C4B63_87g8,	10.9	2.21	2.4	0.00571238	0.0652164	1
GO:0008568	microtubule-severing ATPase activity	3	2	C4B63_102g69,C4B63_168g21,	66.7	13.5	38.68	0.00705826	0.0773585	1
GO:0015453	oxidoreduction-driven active transmembrane transporter activity	9	3	C4B63_19g261,C4B63_29g185,C4B63_2g788,	33.3	6.75	9.69	0.0080324	0.0846492	1
GO:0005215	transporter activity	295	24	C4B63_104g103,C4B63_10g160,C4B63_10g453,C4B63_10g455,C4B63_12g170,C4B63_12g175,C4B63_14g5,C4B63_14g58,C4B63_19g261,C4B63_212g8,C4B63_246g4,C4B63_26g309,C4B63_26g310,C4B63_26g311,C4B63_28g96,C4B63_29g185,C4B63_2g788,C4B63_44g132,C4B63_45g143,C4B63_45g78,C4B63_45g98,C4B63_63g102,C4B63_63g86,C4B63_70g119,	8.1	1.65	1.75	0.0108753	0.105185	1
GO:0016651	oxidoreductase activity, acting on NAD(P)H	10	3	C4B63_19g261,C4B63_29g185,C4B63_2g788,	30	6.08	8.3	0.0110591	0.105185	1
GO:0008017	microtubule binding	88	10	C4B63_102g69,C4B63_14g244,C4B63_14g246,C4B63_168g21,C4B63_25g112,C4B63_406g4,C4B63_406g6,C4B63_52g133,C4B63_52g134,C4B63_52g135,	11.4	2.3	2.5	0.0111327	0.105185	1
GO:0004222	metalloendopeptidase activity	116	12	C4B63_112g40,C4B63_150g40,C4B63_197g20,C4B63_22g210,C4B63_30g122,C4B63_310g6,C4B63_45g202,C4B63_53g174,C4B63_57g69,C4B63_66g61,C4B63_78g52,C4B63_8g318,	10.3	2.1	2.26	0.0117928	0.107707	1
GO:0042626	ATPase-coupled transmembrane transporter activity	64	8	C4B63_10g453,C4B63_10g455,C4B63_26g309,C4B63_26g310,C4B63_26g311,C4B63_44g132,C4B63_45g98,C4B63_63g86,	12.5	2.53	2.78	0.0129294	0.114279	1
GO:0031625	ubiquitin protein ligase binding	11	3	C4B63_161g29,C4B63_218g24,C4B63_57g89,	27.3	5.52	7.26	0.0146569	0.121697	1
GO:0044389	ubiquitin-like protein ligase binding	11	3	C4B63_161g29,C4B63_218g24,C4B63_57g89,	27.3	5.52	7.26	0.0146569	0.121697	1
GO:0008233	peptidase activity	386	29	C4B63_112g40,C4B63_150g40,C4B63_197g20,C4B63_19g218,C4B63_19g221,C4B63_22g210,C4B63_2g208c,C4B63_2g76,C4B63_2g77,C4B63_30g122,C4B63_30g282,C4B63_310g6,C4B63_336g5,C4B63_336g6,C4B63_350g3,C4B63_431g3,C4B63_431g4,C4B63_431g7,C4B63_431g9,C4B63_45g202,C4B63_45g238,C4B63_49g192,C4B63_53g174,C4B63_57g112,C4B63_57g69,C4B63_66g61,C4B63_78g52,C4B63_87g8,C4B63_8g318,	7.5	1.52	1.61	0.015424	0.124299	1
GO:0004180	carboxypeptidase activity	94	10	C4B63_336g5,C4B63_336g6,C4B63_350g3,C4B63_431g3,C4B63_431g4,C4B63_431g7,C4B63_431g9,C4B63_45g238,C4B63_57g112,C4B63_87g8,	10.6	2.15	2.32	0.0171903	0.134576	1
GO:0009055	electron transfer activity	22	4	C4B63_19g141,C4B63_19g261,C4B63_29g185,C4B63_2g788,	18.2	3.68	4.31	0.0211245	0.158777	1
GO:0061134	peptidase regulator activity	5	2	C4B63_187g86c,C4B63_32g1409c,	40	8.1	12.89	0.0220201	0.158777	1
GO:0016639	oxidoreductase activity, acting on the CH-NH2 group of donors, NAD or NADP as acceptor	5	2	C4B63_57g131,C4B63_7g438,	40	8.1	12.89	0.0220201	0.158777	1
GO:0016860	intramolecular oxidoreductase activity	13	3	C4B63_248g14,C4B63_41g194,C4B63_55g166,	23.1	4.67	5.81	0.0236096	0.163467	1
GO:0015631	tubulin binding	99	10	C4B63_102g69,C4B63_14g244,C4B63_14g246,C4B63_168g21,C4B63_25g112,C4B63_406g4,C4B63_406g6,C4B63_52g133,C4B63_52g134,C4B63_52g135,	10.1	2.05	2.19	0.0238638	0.163467	1
GO:0102338	3-oxo-lignoceronyl-CoA synthase activity	6	2	C4B63_52g61,C4B63_52g62,	33.3	6.75	9.67	0.0319614	0.190379	1
GO:0102336	3-oxo-arachidoyl-CoA synthase activity	6	2	C4B63_52g61,C4B63_52g62,	33.3	6.75	9.67	0.0319614	0.190379	1
GO:0102337	3-oxo-cerotoyl-CoA synthase activity	6	2	C4B63_52g61,C4B63_52g62,	33.3	6.75	9.67	0.0319614	0.190379	1
GO:0102756	very-long-chain 3-ketoacyl-CoA synthase activity	6	2	C4B63_52g61,C4B63_52g62,	33.3	6.75	9.67	0.0319614	0.190379	1
GO:0016881	acid-amino acid ligase activity	6	2	C4B63_116g18,C4B63_11g262,	33.3	6.75	9.67	0.0319614	0.190379	1
GO:0019208	phosphatase regulator activity	6	2	C4B63_45g116,C4B63_87g38,	33.3	6.75	9.67	0.0319614	0.190379	1
GO:0008237	metallopeptidase activity	151	13	C4B63_112g40,C4B63_150g40,C4B63_197g20,C4B63_22g210,C4B63_2g76,C4B63_30g122,C4B63_310g6,C4B63_45g202,C4B63_53g174,C4B63_57g69,C4B63_66g61,C4B63_78g52,C4B63_8g318,	8.6	1.74	1.84	0.0356865	0.208045	1
GO:0016861	intramolecular oxidoreductase activity, interconverting aldoses and ketoses	7	2	C4B63_248g14,C4B63_41g194,	28.6	5.79	7.73	0.0433043	0.247195	1
GO:0008460	dTDP-glucose 4,6-dehydratase activity	1	1	C4B63_24g245,	100	20.25	inf	0.0493755	0.250535	1
GO:0004514	nicotinate-nucleotide diphosphorylase (carboxylating) activity	1	1	C4B63_48g23,	100	20.25	inf	0.0493755	0.250535	1
GO:0019211	phosphatase activator activity	1	1	C4B63_87g38,	100	20.25	inf	0.0493755	0.250535	1
GO:0004516	nicotinate phosphoribosyltransferase activity	1	1	C4B63_48g23,	100	20.25	inf	0.0493755	0.250535	1
GO:0004865	protein serine/threonine phosphatase inhibitor activity	1	1	C4B63_45g116,	100	20.25	inf	0.0493755	0.250535	1
GO:0004340	glucokinase activity	1	1	C4B63_81g59,	100	20.25	inf	0.0493755	0.250535	1
