# Supplementary material for: Transcriptomic analysis of benznidazole-resistant Trypanosoma cruzi clone reveals nitroreductase I-independent resistance mechanisms
Source: PLoS One. 2025 Feb 18;20(2):e0314189. doi: 10.1371/journal.pone.0314189 (PMC12005674; doi:10.1371/journal.pone.0314189)
Supplement: S4 File — (XLSX) [file pone.0314189.s010.xlsx]

## Sheet: 61R_cl4_IDs_Uniprot_DOWN
S4 File. DAVID enrichment analysis between 61R_cl4 and LER resistant Trypanosoma cruzi clones.
Gene ID	source_id	UniProt ID(s)
C4B63_101g12	C4B63_101g12-t42_1	A0A2V2URX9	A0A2V2WU48
C4B63_101g5	C4B63_101g5-t42_1	A0A2V2USU1	A0A2V2WD65
C4B63_103g44	C4B63_103g44-t42_1	A0A2V2UW12
C4B63_103g59	C4B63_103g59-t42_1	A0A2V2USJ5
C4B63_103g60	C4B63_103g60-t42_1	N/A
C4B63_103g65	C4B63_103g65-t42_1	A0A2V2UV68
C4B63_103g77	C4B63_103g77-t42_1	A0A0M4GWB6	A0A0M4HAA4	A0A2V2USI5	A0A2V2WCA5	A0A2V2WRM4	A0A2V2WT44	A0A2V2X0T4	A0A2V2X646
C4B63_105g59	C4B63_105g59-t42_1	A0A2V2USC5
C4B63_105g74	C4B63_105g74-t42_1	A0A2V2UTD8	A0A2V2UUV9	A0A2V2UZK6	A0A2V2W860	A0A2V2X2T0
C4B63_106g2	C4B63_106g2-t42_1	A0A2V2UUK8
C4B63_109g37	C4B63_109g37-t42_1	A0A2V2UUH4
C4B63_109g47	C4B63_109g47-t42_1	A0A2V2US67	A0A2V2W6Y9	A0A2V2WLR6	A0A2V2X295
C4B63_109g54	C4B63_109g54-t42_1	A0A2V2URY6
C4B63_109g65	C4B63_109g65-t42_1	A0A2V2UUN5	A0A2V2W6J5
C4B63_110g16	C4B63_110g16-t42_1	N/A
C4B63_110g48	C4B63_110g48-t42_1	A0A2V2UUE0
C4B63_119g30	C4B63_119g30-t42_1	A0A2V2UQI8
C4B63_123g22	C4B63_123g22-t42_1	A0A2V2UU78
C4B63_123g23	C4B63_123g23-t42_1	A0A2V2WHI3
C4B63_123g29	C4B63_123g29-t42_1	A0A2V2UVW8	A0A2V2WAJ0	A0A2V2WI90
C4B63_123nc5	C4B63_123nc5-t42_1	N/A
C4B63_127g42	C4B63_127g42-t42_1	A0A2V2USU0	A0A2V2WG89	A0A2V2WVS6
C4B63_129g6	C4B63_129g6-t42_1	A0A2V2UST4
C4B63_136g24	C4B63_136g24-t42_1	A0A2V2US81
C4B63_136g25	C4B63_136g25-t42_1	A0A2V2UUT3	A0A2V2XHY3	A0A2V2XI04	A0A2V2XI09	A0A2V2XK07
C4B63_136g35	C4B63_136g35-t42_1	A0A2V2US91
C4B63_136g39	C4B63_136g39-t42_1	A0A2V2UPK0	A0A2V2W6D5
C4B63_136g40	C4B63_136g40-t42_1	A0A2V2UT60	A0A2V2W782	A0A2V2WED5
C4B63_136g42	C4B63_136g42-t42_1	A0A2V2US21	A0A2V2W932	A0A2V2WE65
C4B63_136g44	C4B63_136g44-t42_1	A0A2V2UP67	A0A2V2W6D3	A0A2V2WIS4
C4B63_136g45	C4B63_136g45-t42_1	A0A2V2UPL9
C4B63_136g6	C4B63_136g6-t42_1	A0A2V2US71	A0A2V2X1Q1	P23253	Q00773	Q26963	Q26964	Q7YZX6
C4B63_13g1005c	C4B63_13g1005c-t42_1	A0A2V2VSC7	A0A2V2XI50
C4B63_13g109	C4B63_13g109-t42_1	A0A2V2WMU4
C4B63_13g110	C4B63_13g110-t42_1	A0A2V2VP59	A0A2V2WQG6	A0A2V2XI16
C4B63_13g111	C4B63_13g111-t42_1	A0A2V2VRS6	A0A2V2WMT1	A0A2V2XJF3
C4B63_13g112	C4B63_13g112-t42_1	A0A2V2VUX2	A0A2V2WNC8	A0A2V2XN02
C4B63_13g113	C4B63_13g113-t42_1	A0A2V2VPQ3	A0A2V2WMT2	A0A2V2XI21
C4B63_13g114	C4B63_13g114-t42_1	A0A2V2VNX7
C4B63_13g116	C4B63_13g116-t42_1	A0A2V2VQU3
C4B63_13g117	C4B63_13g117-t42_1	A0A2V2WNU0	A0A2V2XHD3
C4B63_13g119	C4B63_13g119-t42_1	A0A2V2VNX5	A0A2V2WQ10	A0A2V2XH96
C4B63_13g120	C4B63_13g120-t42_1	A0A2V2VP98	A0A2V2WP02	A0A2V2XJB5
C4B63_13g122	C4B63_13g122-t42_1	A0A2V2VRT9	A0A2V2WMT4	A0A2V2XHB1
C4B63_13g126	C4B63_13g126-t42_1	A0A2V2VNX8	A0A2V2WMS2	A0A2V2XI31
C4B63_13g127	C4B63_13g127-t42_1	A0A2V2VSA9	A0A2V2WMS2	A0A2V2XI31
C4B63_13g128	C4B63_13g128-t42_1	A0A2V2VPA7	A0A2V2WTW5	A0A2V2XHA5
C4B63_13g132	C4B63_13g132-t42_1	A0A0M3NU01	A0A2V2VUZ1	A0A2V2WQE9	A0A2V2XI54	G0Z0V7	G0Z0V8	G0Z0W0	G0Z0W1	G0Z0W3	G0Z0W4
C4B63_13g1339c	C4B63_13g1339c-t42_1	A0A2V2VNV8
C4B63_13g135	C4B63_13g135-t42_1	A0A2V2VQW4	A0A2V2WMR1	A0A2V2XJH2
C4B63_13g136	C4B63_13g136-t42_1	A0A2V2VNZ0	A0A2V2WNS1	A0A2V2XN21
C4B63_13g142	C4B63_13g142-t42_1	A0A2V2VV00	A0A2V2WQE0	A0A2V2XI65
C4B63_13g143	C4B63_13g143-t42_1	A0A2V2VPT3	A0A2V2WMP9	A0A2V2XHC6
C4B63_13g146	C4B63_13g146-t42_1	A0A2V2VP00	A0A2V2WNR1	A0A2V2XN32
C4B63_13g1488c	C4B63_13g1488c-t42_1	A0A2V2XMT5
C4B63_13g149	C4B63_13g149-t42_1	A0A2V2VPD2	A0A2V2WNY3	A0A2V2XHD0
C4B63_13g1491c	C4B63_13g1491c-t42_1	A0A2V2XMT5
C4B63_13g160	C4B63_13g160-t42_1	A0A2V2VPA1	A0A2V2XHE9
C4B63_13g166	C4B63_13g166-t42_1	A0A2V2VP17
C4B63_13g1677c	C4B63_13g1677c-t42_1	A0A2V2VNL3	A0A2V2XH12
C4B63_13g170	C4B63_13g170-t42_1	A0A2V2VPB2	A0A2V2XI80	A0A2V2XJL4	Q6UBE2
C4B63_13g1708c	C4B63_13g1708c-t42_1	A0A2V2VQJ2	A0A2V2WSK2	A0A2V2XHR2
C4B63_13g18	C4B63_13g18-t42_1	A0A2V2UPQ2	A0A2V2VNF3
C4B63_13g188	C4B63_13g188-t42_1	A0A2V2VS88	A0A2V2WP15	A0A2V2XH89
C4B63_13g191	C4B63_13g191-t42_1	A0A2V2VNW6	A0A2V2WNU9	A0A2V2XI11
C4B63_13g195	C4B63_13g195-t42_1	A0A2V2VJW3	A0A2V2VP49	A0A2V2WMU1	A0A2V2X706	A0A2V2XH87
C4B63_13g197	C4B63_13g197-t42_1	A0A2V2VS79	A0A2V2WN05
C4B63_13g20	C4B63_13g20-t42_1	N/A
C4B63_13g200	C4B63_13g200-t42_1	A0A2V2VNV6	A0A2V2WTZ1	A0A2V2XI01
C4B63_13g204	C4B63_13g204-t42_1	A0A2V2VPN4	A0A2V2WNV9	Q6T439
C4B63_13g205	C4B63_13g205-t42_1	A0A2V2VUV3	Q6T440
C4B63_13g206	C4B63_13g206-t42_1	A0A2V2VRQ7	A0A2V2WNE6	A0A2V2XHZ7
C4B63_13g211	C4B63_13g211-t42_1	A0A2V2VNU8	A0A2V2WMW6	A0A2V2XJ89
C4B63_13g212	C4B63_13g212-t42_1	A0A2V2VS72	A0A2V2WN16	A0A2V2XH67
C4B63_13g215	C4B63_13g215-t42_1	A0A2V2VNT8	A0A2V2WP34	A0A2V2XH71
C4B63_13g220	C4B63_13g220-t42_1	A0A2V2VUU6	A0A2V2WMW1	A0A2V2XJC6
C4B63_13g221	C4B63_13g221-t42_1	A0A2V2VRP6	A0A2V2WNF5	A0A2V2XHY7
C4B63_13g222	C4B63_13g222-t42_1	A0A2V2VP32	A0A2V2WNF5	A0A2V2XHY7
C4B63_13g223	C4B63_13g223-t42_1	A0A2V2VP55	A0A2V2WMW2	A0A2V2XH68
C4B63_13g227	C4B63_13g227-t42_1	A0A2V2VNS8	A0A2V2WMX4	A0A2V2XJ74
C4B63_13g230	C4B63_13g230-t42_1	A0A2V2XHY4	Q9NC92	Q9XYP3
C4B63_13g231	C4B63_13g231-t42_1	A0A2V2VUT6	A0A2V2WU06	A0A2V2XJA9	A0A2V2XMV9
C4B63_13g231c	C4B63_13g231c-t42_1	A0A2V2VUI3	A0A2V2WTM8
C4B63_13g232c	C4B63_13g232c-t42_1	A0A2V2VNH2	A0A2V2WSG7
C4B63_13g238	C4B63_13g238-t42_1	A0A2V2VS54	A0A2V2WMX3	A0A2V2WQ61	A0A2V2XJ65
C4B63_13g239	C4B63_13g239-t42_1	A0A2V2VNR7	A0A2V2WU16	A0A2V2XH47
C4B63_13g240	C4B63_13g240-t42_1	A0A2V2VQQ0	A0A2V2WNZ1	A0A2V2XH39
C4B63_13g241	C4B63_13g241-t42_1	A0A2V2VNR9
C4B63_13g242	C4B63_13g242-t42_1	A0A2V2VPK1	A0A2V2WNH6	A0A2V2XHX4
C4B63_13g251	C4B63_13g251-t42_1	A0A2V2VQP0	A0A2V2WU28	A0A2V2XH32	Q6T432
C4B63_13g256	C4B63_13g256-t42_1	A0A2V2VNR0	A0A2V2WN02	A0A2V2XHV9
C4B63_13g260	C4B63_13g260-t42_1	A0A2V2VQM9	A0A2V2WU37	A0A2V2XJ44
C4B63_13g262	C4B63_13g262-t42_1	A0A2V2VPI2	A0A2V2WN08	A0A2V2XH09
C4B63_13g265	C4B63_13g265-t42_1	A0A2V2VNY9	A0A2V2WQP0	A0A2V2XMS4
C4B63_13g270	C4B63_13g270-t42_1	A0A2V2VNN9
C4B63_13g271	C4B63_13g271-t42_1	A0A2V2VNN9	A0A2V2WQC6	A0A2V2WU47	A0A2V2XHX1
C4B63_13g272	C4B63_13g272-t42_1	A0A2V2VNN8	A0A2V2WP22	A0A2V2XH14
C4B63_13g295	C4B63_13g295-t42_1	A0A2V2VNP1
C4B63_13g298	C4B63_13g298-t42_1	A0A2V2VNM8	A0A2V2WN86	A0A2V2XH21
C4B63_13g310	C4B63_13g310-t42_1	A0A2V2VPF1	A0A2V2WN96	A0A2V2XHU0
C4B63_13g312	C4B63_13g312-t42_1	A0A2V2VRI2	A0A2V2WUJ9	A0A2V2XGY4
C4B63_13g317	C4B63_13g317-t42_1	A0A2V2VRZ8	A0A2V2WV23	A0A2V2XMN4
C4B63_13g327	C4B63_13g327-t42_1	A0A2V2VRZ0
C4B63_13g328	C4B63_13g328-t42_1	A0A2V2VNK2
C4B63_13g332	C4B63_13g332-t42_1	A0A2V2VPD0	A0A2V2XHP5
C4B63_13g334	C4B63_13g334-t42_1	A0A2V2VNW4	A0A2V2WSW7	A0A2V2XHP2
C4B63_13g345	C4B63_13g345-t42_1	A0A2V2VNT5	A0A2V2WYI7
C4B63_13g35	C4B63_13g35-t42_1	A0A2V2VPA2	A0A2V2WSP0	A0A2V2XGS7
C4B63_13g36	C4B63_13g36-t42_1	A0A2V2VNG5	A0A2V2WSJ2	A0A2V2XIV0
C4B63_13g386	C4B63_13g386-t42_1	A0A2V2VBD3	A0A2V2VNS3	A0A2V2W6F5	A0A2V2W8X5	A0A2V2WC28	A0A2V2WVA6	A0A2V2XGQ2	A0A2V2XGS3
C4B63_13g388	C4B63_13g388-t42_1	A0A2V2VNG6	A0A2V2W6K2	A0A2V2WBY5	A0A2V2X859	A0A2V2X894	A0A2V2X8A8	A0A2V2XHL9
C4B63_13g394	C4B63_13g394-t42_1	A0A2V2UTK5	A0A2V2VRU3	A0A2V2VUG6	A0A2V2X931
C4B63_13g395	C4B63_13g395-t42_1	A0A2V2UG38	A0A2V2VNF7	A0A2V2W858
C4B63_13g40	C4B63_13g40-t42_1	A0A2V2VNI6	A0A2V2WSH7	A0A2V2XIY9
C4B63_13g964c	C4B63_13g964c-t42_1	A0A2V2VNY3	A0A2V2WNT1	A0A2V2XHE4
C4B63_13g978c	C4B63_13g978c-t42_1	A0A2V2VPS4	A0A2V2WMQ8	Q6JZK2
C4B63_141g21	C4B63_141g21-t42_1	A0A2V2USR3
C4B63_144g25	C4B63_144g25-t42_1	A0A2V2UNZ3	A0A2V2WG88	A0A2V2WI88
C4B63_144g27	C4B63_144g27-t42_1	A0A2V2URM4	A0A2V2WBS1	A0A2V2WI71
C4B63_144g29	C4B63_144g29-t42_1	A0A2V2UNZ8	A0A2V2WAP2	A0A2V2WK20
C4B63_144g30	C4B63_144g30-t42_1	A0A2V2UXM7	A0A2V2WDJ6	A0A2V2WHF8	A0A2V2WHG5
C4B63_144g4	C4B63_144g4-t42_1	A0A2V2UNX0	A0A2V2WBJ4	A0A2V2WI97	A0A2V2X2I1
C4B63_144g5	C4B63_144g5-t42_1	A0A2V2UP07
C4B63_145g20	C4B63_145g20-t42_1	A0A2V2UNU9	A0A2V2VKI3	A0A2V2WGA3
C4B63_145g28	C4B63_145g28-t42_1	A0A2V2UNF7
C4B63_145g30	C4B63_145g30-t42_1	A0A2V2UN33	A0A2V2WU45	A0A2V2X7G4
C4B63_146g28	C4B63_146g28-t42_1	A0A2V2USD8	A0A2V2W6T5	A0A2V2W8V4	A0A2V2W923	A0A2V2W9U1
C4B63_146g37	C4B63_146g37-t42_1	A0A2V2UNE0
C4B63_146g39	C4B63_146g39-t42_1	A0A2V2UNU2
C4B63_146g48	C4B63_146g48-t42_1	N/A
C4B63_147g273c	C4B63_147g273c-t42_1	A0A2V2WDX6
C4B63_147g42	C4B63_147g42-t42_1	A0A2V2UNT2
C4B63_147g55	C4B63_147g55-t42_1	A0A2V2USB3
C4B63_147g68	C4B63_147g68-t42_1	A0A2V2UNS2
C4B63_147g69	C4B63_147g69-t42_1	A0A2V2UTW8
C4B63_147g70	C4B63_147g70-t42_1	A0A2V2URF1
C4B63_149g16	C4B63_149g16-t42_1	A0A2V2UN49	A0A2V2VFC4	A0A2V2W770
C4B63_149g21	C4B63_149g21-t42_1	A0A2V2UNK8	A0A2V2VHR1	A0A2V2W9N4
C4B63_149g24	C4B63_149g24-t42_1	A0A2V2UTS0	A0A2V2VE66	A0A2V2W793
C4B63_14g1	C4B63_14g1-t42_1	A0A2V2UQE5	A0A2V2VNF1
C4B63_155g10	C4B63_155g10-t42_1	A0A2V2UQT3
C4B63_155g12	C4B63_155g12-t42_1	A0A2V2UMJ8	A0A2V2W6Y0
C4B63_159g11	C4B63_159g11-t42_1	A0A2V2UMD9
C4B63_163nc1	C4B63_163nc1-t42_1	N/A
C4B63_167g35	C4B63_167g35-t42_1	A0A2V2UMR0	A0A2V2W5S8
C4B63_168g18	C4B63_168g18-t42_1	A0A2V2UQB6
C4B63_16g101	C4B63_16g101-t42_1	A0A2V2VMB2	A0A2V2WUK9	A0A2V2X7R4
C4B63_16g104	C4B63_16g104-t42_1	A0A2V2VLI8	A0A2V2WWK7	A0A2V2X7Q9
C4B63_16g110	C4B63_16g110-t42_1	A0A2V2VMC2	A0A2V2WUF6	A0A2V2X8T1
C4B63_16g114	C4B63_16g114-t42_1	A0A2V2VNK8	A0A2V2WWL4	A0A2V2X7S0
C4B63_16g116	C4B63_16g116-t42_1	A0A2V2VQ00	A0A2V2WVI8	A0A2V2X7M7
C4B63_16g120	C4B63_16g120-t42_1	A0A1L4AB14	A0A2I6HCJ7	A0A2V2VLU2	A0A343WNU5	A0A343WNV6	A0A343WNW0	A0A343WNW5	A0A343WNW7	A0A343WNX4	A0A343WNY9
C4B63_16g121	C4B63_16g121-t42_1	A0A2V2VPG9	A0A2V2WUZ3	A0A2V2X9R3
C4B63_16g13	C4B63_16g13-t42_1	A0A2V2VL89
C4B63_16g134	C4B63_16g134-t42_1	A0A2V2VNM4	A0A2V2X8U6
C4B63_16g150	C4B63_16g150-t42_1	A0A2V2VLM8	A0A2V2VNW9	A0A2V2X7U2
C4B63_16g157	C4B63_16g157-t42_1	A0A2V2VL23	A0A2V2VPJ8	A0A2V2X820
C4B63_16g16	C4B63_16g16-t42_1	A0A2V2VP62	A0A2V2WUB2	A0A2V2X7Q4
C4B63_16g168	C4B63_16g168-t42_1	A0A2V2VL18	A0A2V2VM06	A0A2V2XAF7
C4B63_16g170	C4B63_16g170-t42_1	A0A2V2VL33	A0A2V2VPK9	A0A2V2X830
C4B63_16g172	C4B63_16g172-t42_1	A0A2V2VL26	A0A2V2VMH2
C4B63_16g18	C4B63_16g18-t42_1	A0A2V2VM34	A0A2V2WWB7	A0A2V2X9H7
C4B63_16g1800c	C4B63_16g1800c-t42_1	A0A2V2VPT7	A0A2V2WVB3
C4B63_16g187	C4B63_16g187-t42_1	A0A2V2VSR6
C4B63_16g188	C4B63_16g188-t42_1	A0A2V2VBW2	A0A2V2VMI2	A0A2V2WEQ5	A0A2V2WNK9	A0A2V2WY93	A0A2V2X9Z4
C4B63_16g192	C4B63_16g192-t42_1	A0A2V2VQ58
C4B63_16g193	C4B63_16g193-t42_1	A0A2V2VLQ5
C4B63_16g198	C4B63_16g198-t42_1	A0A2V2VPM7
C4B63_16g20	C4B63_16g20-t42_1	A0A2V2VNB7	A0A2V2WV83	A0A2V2X8K1
C4B63_16g21	C4B63_16g21-t42_1	A0A2V2VLB3	A0A2V2WV83	A0A2V2X8K1
C4B63_16g22	C4B63_16g22-t42_1	A0A2V2VPQ8	A0A2V2WV83	A0A2V2X8K1
C4B63_16g264	C4B63_16g264-t42_1	A0A2V2VNI8	A0A2V2XAA1
C4B63_16g280	C4B63_16g280-t42_1	A0A2V2VSH3	A0A2V2WWY1	A0A2V2X7V4
C4B63_16g281	C4B63_16g281-t42_1	A0A2V2VPB6
C4B63_16g282	C4B63_16g282-t42_1	A0A2V2VLP4
C4B63_16g286	C4B63_16g286-t42_1	A0A2V2VPV0	A0A2V2X0C2	A0A2V2X7M1
C4B63_16g289	C4B63_16g289-t42_1	A0A2V2VLD9	A0A2V2WVE0	A0A2V2XDH6
C4B63_16g292	C4B63_16g292-t42_1	A0A2V2VPA5	A0A2V2WWX2	A0A2V2X7U3
C4B63_16g302	C4B63_16g302-t42_1	A0A2V2VLE0	A0A2V2X0B2	A0A2V2X7L2
C4B63_16g307	C4B63_16g307-t42_1	A0A2V2VLC9	A0A2V2X8M7
C4B63_16g311	C4B63_16g311-t42_1	N/A
C4B63_16g318	C4B63_16g318-t42_1	A0A2V2VLB9	A0A2V2X097	A0A2V2XA61
C4B63_16g321	C4B63_16g321-t42_1	A0A221C7A4	A0A221C7D3	A0A2V2VLD1	A0A2V2WVB8	A0A2V2X7L9
C4B63_16g325	C4B63_16g325-t42_1	A0A2V2VSE0	A0A2V2WWV4	A0A2V2XDG0
C4B63_16g330	C4B63_16g330-t42_1	A0A2V2VLA9
C4B63_16g46c	C4B63_16g46c-t42_1	A0A2V2UGY4
C4B63_16g742c	C4B63_16g742c-t42_1	A0A2V2UIM3	A0A2V2VL06	A0A2V2X9T8
C4B63_16g87	C4B63_16g87-t42_1	A0A2V2VLT3	A0A2V2WUD4	A0A2V2X9N5
C4B63_16g92	C4B63_16g92-t42_1	A0A2V2VMA2	A0A2V2WVI0	A0A2V2X7Q8
C4B63_16g93	C4B63_16g93-t42_1	A0A2V2VLG8	A0A2V2WCU6	A0A2V2WWJ6	A0A2V2X7Q0
C4B63_17g276	C4B63_17g276-t42_1	A0A2V2VKR2	A0A2V2WZJ9	A0A2V2XCZ9
C4B63_180g11	C4B63_180g11-t42_1	N/A
C4B63_181g11	C4B63_181g11-t42_1	A0A2V2UM50	A0A2V2UY16	A0A2V2WCE0
C4B63_182g13	C4B63_182g13-t42_1	N/A
C4B63_182g5	C4B63_182g5-t42_1	A0A2V2UPP5
C4B63_184g7	C4B63_184g7-t42_1	A0A2V2ULX4	A0A2V2W989	A0A2V2WJ37
C4B63_190nc20	C4B63_190nc20-t42_1	N/A
C4B63_190nc23	C4B63_190nc23-t42_1	N/A
C4B63_190nc33	C4B63_190nc33-t42_1	N/A
C4B63_190nc35	C4B63_190nc35-t42_1	N/A
C4B63_194g17	C4B63_194g17-t42_1	A0A2V2VGR6
C4B63_196g28	C4B63_196g28-t42_1	A0A2V2UNW0	A0A2V2WCS1	A0A2V2WJ19
C4B63_196g48	C4B63_196g48-t42_1	A0A2V2UKP6
C4B63_203g11	C4B63_203g11-t42_1	A0A2V2UNS0	A0A2V2W9L5
C4B63_203g15	C4B63_203g15-t42_1	A0A2V2UKJ5	A0A2V2W6U3	A0A2V2WEF6
C4B63_209g7	C4B63_209g7-t42_1	A0A2V2UPB3
C4B63_211g28	C4B63_211g28-t42_1	A0A2V2UK76	A0A2V2V2Q5
C4B63_211g29	C4B63_211g29-t42_1	A0A2V2UFV6	A0A2V2UKS5	A0A2V2VGC6	A0A2V2WLW7	A0A2V2X4T5	A0A2V2XAX6
C4B63_216g35	C4B63_216g35-t42_1	A0A2V2VCM3	A0A2V2X0A1	A0A2V2XE48
C4B63_219g34	C4B63_219g34-t42_1	N/A
C4B63_220g10	C4B63_220g10-t42_1	A0A2V2UKH9	A0A2V2VC04	A0A2V2W8D8
C4B63_221g11	C4B63_221g11-t42_1	A0A2V2UMV4	A0A2V2WUC0	A0A2V2X7P7
C4B63_221g15	C4B63_221g15-t42_1	A0A2V2UQF0	A0A2V2WWG8	A0A2V2XDI7
C4B63_221g21	C4B63_221g21-t42_1	A0A2V2UKE3
C4B63_221g23	C4B63_221g23-t42_1	A0A2V2UKA5	A0A2V2WUT4	A0A2V2XA82
C4B63_221g26	C4B63_221g26-t42_1	A0A2V2UJQ2	A0A2V2WVC4	A0A2V2X7N8
C4B63_225g35	C4B63_225g35-t42_1	N/A
C4B63_22nc10	C4B63_22nc10-t42_1	N/A
C4B63_22nc11	C4B63_22nc11-t42_1	N/A
C4B63_22nc9	C4B63_22nc9-t42_1	N/A
C4B63_232g21	C4B63_232g21-t42_1	A0A2V2UMP8	A0A2V2W5M0
C4B63_232g4	C4B63_232g4-t42_1	A0A2V2UMB8
C4B63_232g9	C4B63_232g9-t42_1	N/A
C4B63_234g8	C4B63_234g8-t42_1	A0A2V2UM86
C4B63_236g10	C4B63_236g10-t42_1	A0A2V2UJU7
C4B63_236g23	C4B63_236g23-t42_1	A0A2V2UJW8
C4B63_237g8	C4B63_237g8-t42_1	N/A
C4B63_23g195	C4B63_23g195-t42_1	A0A2V2VFJ0	A0A2V2XBL3	A0A2V2XCF9	A0A6B7FMP7	A0A6B7FPI1
C4B63_241g16	C4B63_241g16-t42_1	A0A2V2UJR6	A0A2V2VDH6	A0A2V2VFN3	A0A2V2W5T5	Q26946
C4B63_241g18	C4B63_241g18-t42_1	A0A2V2UPN4	A0A2V2VPH6
C4B63_244g4	C4B63_244g4-t42_1	A0A2V2ULW0	A0A2V2WI62	A0A2V2X3M0
C4B63_247g14	C4B63_247g14-t42_1	N/A
C4B63_24g1258c	C4B63_24g1258c-t42_1	A0A2V2V528	A0A2V2VFM1	A0A2V2VIJ3
C4B63_24g1404c	C4B63_24g1404c-t42_1	A0A2V2WDX6
C4B63_24g1567c	C4B63_24g1567c-t42_1	A0A2V2VI07	A0A2V2WCW4	A0A2V2WIZ0
C4B63_24g168	C4B63_24g168-t42_1	A0A2V2VEU2
C4B63_24g176	C4B63_24g176-t42_1	A0A2V2VEZ1
C4B63_24g186	C4B63_24g186-t42_1	A0A2V2VFR1	A0A2V2WAM1	A0A2V2WIL7
C4B63_24g187	C4B63_24g187-t42_1	A0A2V2VKW3	A0A2V2WDG6	A0A2V2WJM4
C4B63_24g188	C4B63_24g188-t42_1	A0A2V2VHQ4	A0A2V2WAN9	A0A2V2WNH3
C4B63_24g196	C4B63_24g196-t42_1	A0A2V2VEL4	A0A2V2WBN6	A0A2V2WHJ7
C4B63_24g199	C4B63_24g199-t42_1	A0A2V2VHP5	A0A2V2WDF7	A0A2V2WJN3
C4B63_24g203	C4B63_24g203-t42_1	A0A2V2VF27	A0A2V2WBK6	A0A2V2WNI5
C4B63_24g215	C4B63_24g215-t42_1	A0A2V2VI73	A0A2V2VL42
C4B63_24g220	C4B63_24g220-t42_1	A0A2V2V471	A0A2V2VF64	A0A2V2VHM4
C4B63_24g225	C4B63_24g225-t42_1	A0A2V2V4S2	A0A2V2VEW2	A0A2V2VG11
C4B63_24g233	C4B63_24g233-t42_1	A0A2V2V483	A0A2V2V776	A0A2V2VFE9	A0A2V2VFN1	A0A2V2VHL0
C4B63_24g236	C4B63_24g236-t42_1	A0A2V2VF96	A0A2V2VI15
C4B63_24g246	C4B63_24g246-t42_1	A0A2V2UNV9	A0A2V2VUX8	A0A2V2WJN0
C4B63_24g263	C4B63_24g263-t42_1	A0A2V2VH32	A0A2V2WHR0	A0A2V2WIC6
C4B63_24g267	C4B63_24g267-t42_1	A0A2V2VF78	A0A2V2WFR7	A0A2V2WI16
C4B63_24g269	C4B63_24g269-t42_1	A0A2V2VEM4	A0A2V2WDP6	A0A2V2WGU1
C4B63_24g272	C4B63_24g272-t42_1	A0A2V2VH14	A0A2V2WHQ1	A0A2V2WIB8
C4B63_24g273	C4B63_24g273-t42_1	A0A2V2V7M7	A0A2V2VEG0	A0A2V2WHQ1	A0A2V2WIB8
C4B63_24g274	C4B63_24g274-t42_1	A0A2V2VFJ4	A0A2V2WF56	A0A2V2WGU0
C4B63_24g275	C4B63_24g275-t42_1	A0A2V2VKP5	A0A2V2WF56	A0A2V2WGU0
C4B63_24g276	C4B63_24g276-t42_1	A0A2V2VHI4	A0A2V2WF56	A0A2V2WGU0
C4B63_24g277	C4B63_24g277-t42_1	A0A2V2VF66	A0A2V2WF56	A0A2V2WGU0
C4B63_24g287	C4B63_24g287-t42_1	A0A2V2VEF1
C4B63_24g299	C4B63_24g299-t42_1	A0A2V2VEK9
C4B63_24g300	C4B63_24g300-t42_1	A0A2V2VGZ4
C4B63_24g301	C4B63_24g301-t42_1	A0A2V2VEE3	A0A2V2WDV6	A0A2V2WGR1
C4B63_24g303	C4B63_24g303-t42_1	A0A2V2VKM5	A0A2V2WDM2	A0A2V2WHM3
C4B63_24g305	C4B63_24g305-t42_1	A0A2V2VF49	A0A2V2WF33	A0A2V2WHK2
C4B63_24g320	C4B63_24g320-t42_1	A0A2V2VGX9
C4B63_24g323	C4B63_24g323-t42_1	A0A2V2VFF6
C4B63_24g324	C4B63_24g324-t42_1	A0A2V2VKK3
C4B63_24g328	C4B63_24g328-t42_1	A0A2V2VES8	Q08661
C4B63_258g17	C4B63_258g17-t42_1	A0A2V2UP30
C4B63_258g18	C4B63_258g18-t42_1	A0A2V2ULV8
C4B63_258g21	C4B63_258g21-t42_1	A0A2V2UIN5	A0A2V2VZ85	A0A2V2WN84	A0A2V2WVI4	H2EIY3
C4B63_259g10	C4B63_259g10-t42_1	A0A2V2UJ85	A0A2V2VL92
C4B63_259g135c	C4B63_259g135c-t42_1	A0A2V2UIM3
C4B63_259g15	C4B63_259g15-t42_1	A0A2V2UJ65	A0A2V2VKZ8	A0A2V2XAD8
C4B63_259g24	C4B63_259g24-t42_1	A0A2V2UP02	A0A2V2VLA7	A0A2V2X8V7
C4B63_259g8	C4B63_259g8-t42_1	A0A2V2UIG8
C4B63_259g9	C4B63_259g9-t42_1	A0A2V2UIN2
C4B63_259g93c	C4B63_259g93c-t42_1	A0A2V2ULF8
C4B63_25g105	C4B63_25g105-t42_1	A0A2V2VF05	A0A2V2X6K0	A0A2V2X832
C4B63_25g107	C4B63_25g107-t42_1	A0A2V2VGG7	A0A2V2X695	A0A2V2X937
C4B63_25g112	C4B63_25g112-t42_1	A0A2V2VEA9	A0A2V2X621	A0A2V2X7L5
C4B63_25g120	C4B63_25g120-t42_1	A0A2V2VGH9	A0A2V2X685	A0A2V2X949
C4B63_25g134	C4B63_25g134-t42_1	A0A2V2VEQ6	A0A2V2X602	A0A2V2XCG3
C4B63_25g135	C4B63_25g135-t42_1	A0A2V2VH16	A0A2V2X6Y5	A0A2V2X7J4
C4B63_25g136	C4B63_25g136-t42_1	A0A2V2VK33	A0A2V2X6K1	A0A2V2XBW9
C4B63_25g140	C4B63_25g140-t42_1	A0A2V2VDY2
C4B63_25g186	C4B63_25g186-t42_1	A0A2V2VE98	A0A2V2X5Z2	A0A2V2X6H1
C4B63_25g194	C4B63_25g194-t42_1	A0A2V2VDU9	A0A2V2X727	A0A2V2X7I9	A0A2V2XC03
C4B63_25g202	C4B63_25g202-t42_1	A0A2V2VGY4	A0A2V2X6C2	A0A2V2X7H9
C4B63_25g203	C4B63_25g203-t42_1	A0A2V2VEM7	A0A2V2X6C2	A0A2V2X7H9
C4B63_25g206	C4B63_25g206-t42_1	A0A2V2VE89	A0A2V2X6B5	A0A2V2X864
C4B63_25g207	C4B63_25g207-t42_1	A0A2V2VHL2	A0A2V2X904	A0A2V2XC13
C4B63_25g209	C4B63_25g209-t42_1	A0A2V2VE31	A0A2V2X6G3	A0A2V2X738
C4B63_25g212	C4B63_25g212-t42_1	A0A2V2VDT3	A0A2V2X669	A0A2V2X6E9
C4B63_25g213	C4B63_25g213-t42_1	A0A2V2VEV4	A0A2V2X658	A0A2V2X7E1
C4B63_25g218	C4B63_25g218-t42_1	A0A2V2VE81	A0A2V2X775	A0A2V2X7G6
C4B63_25g219	C4B63_25g219-t42_1	A0A2V2VHK3	A0A2V2X775	A0A2V2X7G6
C4B63_25g220	C4B63_25g220-t42_1	A0A2V2VE22	A0A2V2X6M4	A0A2V2X875
C4B63_25g226	C4B63_25g226-t42_1	A0A2V2VJY6	A0A2V2X678	A0A2V2X6G1
C4B63_25g227	C4B63_25g227-t42_1	A0A2V2VGX0	A0A2V2X678	A0A2V2X6G1
C4B63_25g229	C4B63_25g229-t42_1	A0A2V2VE82	A0A2V2X7D0	A0A2V2X8R7
C4B63_25g236	C4B63_25g236-t42_1	A0A2V2VJX6	A0A2V2X6E2	A0A2V2X758
C4B63_25g238	C4B63_25g238-t42_1	A0A2V2VE71	A0A2V2X682	A0A2V2X7C0
C4B63_25g241	C4B63_25g241-t42_1	A0A2V2VE05	A0A2V2X6F2	A0A2V2X7E8
C4B63_25g245	C4B63_25g245-t42_1	A0A2V2VDQ1	A0A2V2X683	A0A2V2X895
C4B63_25g248	C4B63_25g248-t42_1	A0A2V2VEI5	A0A2V2X697	A0A2V2X6C1
C4B63_25g251	C4B63_25g251-t42_1	A0A2V2VE54	A0A2V2X644	A0A2V2X8D7
C4B63_25g252	C4B63_25g252-t42_1	A0A2V2VHH3	A0A2V2X7D4
C4B63_25g253	C4B63_25g253-t42_1	A0A2V2VDZ5	A0A2V2X6J2	A0A2V2X7A5
C4B63_25g254	C4B63_25g254-t42_1	A0A2V2VGA3	A0A2V2X674	A0A2V2X8A3
C4B63_25g257	C4B63_25g257-t42_1	A0A2V2VJV7	A0A2V2X6C6	A0A2V2X779
C4B63_25g263	C4B63_25g263-t42_1	N/A
C4B63_25g278	C4B63_25g278-t42_1	A0A2V2VGT0	A0A2V2WA30	A0A2V2X1B7
C4B63_25g283	C4B63_25g283-t42_1	A0A2V2VDX6	A0A2V2WAU0	A0A2V2X344
C4B63_25g284	C4B63_25g284-t42_1	A0A2V2VG86	A0A2V2W9X6	A0A2V2X787
C4B63_25g285	C4B63_25g285-t42_1	A0A2V2V3T0	A0A2V2VDM2	A0A2V2WA26	A0A2V2WB18	A0A2V2WCW2	A0A2V2X271
C4B63_25g288	C4B63_25g288-t42_1	A0A2V2V4Q2	A0A2V2VGS0	A0A2V2X131
C4B63_25g290	C4B63_25g290-t42_1	A0A2V2V4E5	A0A2V2VE32
C4B63_25g298	C4B63_25g298-t42_1	A0A2V2V4I8	A0A2V2VJS7	A0A2V2X282
C4B63_25g299	C4B63_25g299-t42_1	A0A2V2VA52	A0A2V2VGR3	A0A2V2X1B9
C4B63_25g301	C4B63_25g301-t42_1	A0A2V2V6I2	A0A2V2VE20	A0A2V2X1D5
C4B63_25g308	C4B63_25g308-t42_1	A0A2V2V7Y1	A0A2V2VG67	A0A2V2X1D2
C4B63_25g315	C4B63_25g315-t42_1	A0A2V2VED3	A0A2V2WFX2	A0A2V2X1C8
C4B63_25g316	C4B63_25g316-t42_1	A0A2V2VE09	A0A2V2WGQ5	A0A2V2X1E4
C4B63_25g319	C4B63_25g319-t42_1	A0A2V2VDU2	A0A2V2WH50	A0A2V2X124
C4B63_25g322	C4B63_25g322-t42_1	A0A2V2VEM5	A0A2V2WFW0	A0A2V2X7B5
C4B63_25g325	C4B63_25g325-t42_1	A0A2V2UPI2	A0A2V2WFW5	A0A2V2X1D7
C4B63_25g329	C4B63_25g329-t42_1	A0A2V2VE04
C4B63_25g331	C4B63_25g331-t42_1	A0A2V2VDS7
C4B63_262g20	C4B63_262g20-t42_1	N/A
C4B63_266g12	C4B63_266g12-t42_1	A0A2V2UIF0	A0A2V2WFT8	A0A2V2X187
C4B63_26g1213c	C4B63_26g1213c-t42_1	A0A2V2VDA4	A0A2V2VWW2	A0A2V2W6G3
C4B63_26g122	C4B63_26g122-t42_1	N/A
C4B63_26g1224c	C4B63_26g1224c-t42_1	A0A2V2VDZ0	A0A2V2VX99	A0A2V2WC01
C4B63_26g125	C4B63_26g125-t42_1	N/A
C4B63_26g126	C4B63_26g126-t42_1	A0A2V2VDR5
C4B63_26g127	C4B63_26g127-t42_1	A0A2V2VE06
C4B63_26g131	C4B63_26g131-t42_1	N/A
C4B63_26g1318c	C4B63_26g1318c-t42_1	A0A2V2VDN6	A0A2V2WEJ0	P26795
C4B63_26g133	C4B63_26g133-t42_1	N/A
C4B63_26g1442c	C4B63_26g1442c-t42_1	A0A2V2VD33	A0A2V2WG91
C4B63_26g17	C4B63_26g17-t42_1	A0A2V2VD81
C4B63_26g189	C4B63_26g189-t42_1	A0A2V2VH50	A0A2V2W2L6	A0A2V2W6M4	Q6QR25
C4B63_26g190	C4B63_26g190-t42_1	A0A2V2VDK5	A0A2V2VXQ6	A0A2V2W9I0
C4B63_26g191	C4B63_26g191-t42_1	A0A2V2VFW9	A0A2V2VWV0	A0A2V2W6H7
C4B63_26g192	C4B63_26g192-t42_1	A0A2V2VDB1	A0A2V2VYE4	A0A2V2W7R1
C4B63_26g193	C4B63_26g193-t42_1	A0A2V2VE78	A0A2V2VWR8	A0A2V2W6A1
C4B63_26g194	C4B63_26g194-t42_1	A0A2V2VJH0	A0A2V2W073	A0A2V2W754
C4B63_26g195	C4B63_26g195-t42_1	A0A2V2VGF8	A0A2V2VWW0	A0A2V2WC10
C4B63_26g196	C4B63_26g196-t42_1	A0A2V2VDZ7	A0A2V2VX92	A0A2V2W902
C4B63_26g198	C4B63_26g198-t42_1	A0A2V2VDS2
C4B63_26g199	C4B63_26g199-t42_1	A0A2V2VH44
C4B63_26g20	C4B63_26g20-t42_1	N/A
C4B63_26g201	C4B63_26g201-t42_1	A0A2V2VDJ7	A0A2V2W6I3	A0A2V2W6P6	A0A6B7FMM5	A0A6B7FNM3	A0A6B7FPS0	A0A6B7FRD4	Q49TP7	Q49UB9	Q6XG56
C4B63_26g202	C4B63_26g202-t42_1	A0A2V2W9H2	Q6XG55
C4B63_26g206	C4B63_26g206-t42_1	A0A2V2VGE0	A0A2V2VWX1	A0A2V2W743
C4B63_26g207	C4B63_26g207-t42_1	A0A2V2VDP5	A0A2V2VWX2	A0A2V2W8Z3
C4B63_26g208	C4B63_26g208-t42_1	A0A2V2VDR4	A0A2V2VWX2	A0A2V2W8Z3	Q56VB4
C4B63_26g209	C4B63_26g209-t42_1	A0A2V2VH37	A0A2V2VZJ8	A0A2V2W691
C4B63_26g211	C4B63_26g211-t42_1	A0A2V2VDI9	A0A2V2W2N4	A0A2V2W6N5
C4B63_26g212	C4B63_26g212-t42_1	A0A2V2VFV1	A0A2V2VXS5	A0A2V2W6H3
C4B63_26g213	C4B63_26g213-t42_1	A0A2V2VD96
C4B63_26g214	C4B63_26g214-t42_1	A0A2V2VE60	A0A2V2VWX3	A0A2V2W9G0
C4B63_26g216	C4B63_26g216-t42_1	A0A2V2VJE9	A0A2V2VYG4	A0A2V2W6F3
C4B63_26g217	C4B63_26g217-t42_1	A0A2V2VGD4	A0A2V2VWT9	A0A2V2W7N9
C4B63_26g219	C4B63_26g219-t42_1	A0A2V2VDY3	A0A2V2W094	A0A2V2W685	A0A2V2WED1
C4B63_26g221	C4B63_26g221-t42_1	A0A2V2VDN7	A0A2V2VWY3	A0A2V2W734	A0A2V2WJ09
C4B63_26g222	C4B63_26g222-t42_1	A0A2V2VDQ5	A0A2V2VXA8	A0A2V2W734	A0A2V2WJ09
C4B63_26g224	C4B63_26g224-t42_1	A0A2V2VH30	A0A2V2WBZ4	A0A2V2WFS4
C4B63_26g225	C4B63_26g225-t42_1	A0A2V2VDH7	A0A2V2W8Y4	A0A2V2WEL2
C4B63_26g226	C4B63_26g226-t42_1	A0A2V2VFU2	A0A2V2W683	A0A2V2WDP0
C4B63_26g227	C4B63_26g227-t42_1	A0A2V2VD86	A0A2V2W6M5	A0A2V2WDG2
C4B63_26g228	C4B63_26g228-t42_1	A0A2V2VE51	A0A2V2W0C9	A0A2V2W6G4	A0A2V2WGF1
C4B63_26g229	C4B63_26g229-t42_1	A0A2V2VJD8	A0A2V2W592	A0A2V2W9F2	A0A2V2WDI9
C4B63_26g230	C4B63_26g230-t42_1	A0A2V2VGC7	A0A2V2W225	A0A2V2W9F2	A0A2V2WDI9
C4B63_26g231	C4B63_26g231-t42_1	A0A2V2VDX3	A0A2V2VZF0	A0A2V2VZT3	A0A2V2W6E5	A0A2V2W7M9	A0A2V2WEJ9
C4B63_26g232	C4B63_26g232-t42_1	A0A2V2VDM7	A0A2V2VZT3	A0A2V2WEJ9
C4B63_26g233	C4B63_26g233-t42_1	A0A2V2VDP7	A0A2V2VZF6	A0A2V2W2N8	A0A2V2WDF6	O97488	P30190
C4B63_26g235	C4B63_26g235-t42_1	A0A2V2VH17	A0A2V2VZG8	A0A2V2WEC4
C4B63_26g236	C4B63_26g236-t42_1	A0A2V2VDG8
C4B63_26g237	C4B63_26g237-t42_1	A0A2V2VFT4	A0A2V2W0Z2	A0A2V2WIZ1
C4B63_26g238	C4B63_26g238-t42_1	A0A2V2VD77	A0A2V2VZD7	A0A2V2WFR4
C4B63_26g239	C4B63_26g239-t42_1	A0A2V2VE40	A0A2V2W0B9	A0A2V2WEK4
C4B63_26g240	C4B63_26g240-t42_1	A0A2V2VJC9	A0A2V2W584
C4B63_26g243	C4B63_26g243-t42_1	A0A2V2VGB8	A0A2V2WDF3	A0A2V2WDN0	A0A3P8MYY3
C4B63_26g244	C4B63_26g244-t42_1	A0A2V2VDW3	A0A2V2W214	A0A2V2WGE2	Q26954
C4B63_26g245	C4B63_26g245-t42_1	A0A2V2VDL5	A0A2V2VZD9	A0A2V2WDH9	E2IKR6
C4B63_26g246	C4B63_26g246-t42_1	A0A2V2VH06	A0A2V2VZE5	A0A2V2WDE7	A0A2V2WEB4
C4B63_26g247	C4B63_26g247-t42_1	A0A2V2VDF9	A0A2V2W2M7	A0A2V2WIY8
C4B63_26g248	C4B63_26g248-t42_1	A0A2V2VFS5	A0A2V2W2M7	A0A2V2WIY8
C4B63_26g249	C4B63_26g249-t42_1	A0A2V2VD70	A0A2V2VZF8	A0A2V2WFQ4
C4B63_26g25	C4B63_26g25-t42_1	N/A
C4B63_26g250	C4B63_26g250-t42_1	A0A2V2VE33	A0A2V2VZF8	A0A2V2WFQ4
C4B63_26g251	C4B63_26g251-t42_1	A0A2V2VJB7	A0A2V2W0Y1	A0A2V2WEJ4
C4B63_26g253	C4B63_26g253-t42_1	A0A2V2VDK4
C4B63_26g258	C4B63_26g258-t42_1	A0A2V2VGZ5	A0A2V2VZC9	A0A2V2WDD9
C4B63_26g261	C4B63_26g261-t42_1	A0A2V2VFR6
C4B63_26g263	C4B63_26g263-t42_1	A0A2V2VD60
C4B63_26g265	C4B63_26g265-t42_1	A0A2V2VJA8	A0A2V2W0A0	A0A2V2WDL0
C4B63_26g267	C4B63_26g267-t42_1	A0A2V2VDU5	A0A2V2W1Z9	A0A2V2WGC0
C4B63_26g268	C4B63_26g268-t42_1	A0A2V2X1A2
C4B63_26g269	C4B63_26g269-t42_1	A0A2V2VDL7	A0A2V2VZQ3	A0A2V2WEH3
C4B63_26g271	C4B63_26g271-t42_1	A0A2V2VGY5	A0A2V2VZC0	A0A2V2WDC9
C4B63_26g272	C4B63_26g272-t42_1	A0A2V2VDE2	A0A2V2VZC0	A0A2V2WDC9
C4B63_26g274	C4B63_26g274-t42_1	A0A2V2W2K8	A0A2V2WE99
C4B63_26g275	C4B63_26g275-t42_1	A0A2V2VD52	A0A2V2VZE0	A0A2V2WIW5
C4B63_26g277	C4B63_26g277-t42_1	A0A2V2VE12	A0A2V2W0W2	A0A2V2WFN7
C4B63_26g279	C4B63_26g279-t42_1	A0A2V2VFP7	A0A2V2W090	A0A2V2W7V9	A0A2V2WDK0	A0A2V2WEG2
C4B63_26g283	C4B63_26g283-t42_1	A0A2V2VFP7
C4B63_26g284	C4B63_26g284-t42_1	A0A2V2VGX4
C4B63_26g286	C4B63_26g286-t42_1	A0A2V2VDD2	A0A2V2VZA7	A0A2V2W6M7	A0A2V2WIV3	O96507
C4B63_26g289	C4B63_26g289-t42_1	A0A2V2VE02	A0A2V2W7A3	A0A2V2WEF3
C4B63_26g290	C4B63_26g290-t42_1	A0A2V2VJ88	A0A2V2WC56	A0A2V2WDA8
C4B63_26g291	C4B63_26g291-t42_1	A0A2V2VG74	A0A2V2W953	A0A2V2WE83
C4B63_26g293	C4B63_26g293-t42_1	A0A2V2VDS6	A0A2V2W6E8	A0A2V2WIU3
C4B63_26g294	C4B63_26g294-t42_1	A0A2V2VDH2	A0A2V2W6U9	A0A2V2WFM1
C4B63_26g295	C4B63_26g295-t42_1	A0A2V2VDJ9	A0A2V2W6R3	A0A2V2WEF7
C4B63_26g299	C4B63_26g299-t42_1	A0A2V2VGW9	A0A2V2W9L7	A0A2V2WDI1
C4B63_26g300	C4B63_26g300-t42_1	A0A2V2VDC5	A0A2V2W6L8	A0A2V2WDA7
C4B63_26g301	C4B63_26g301-t42_1	A0A2V2VFN7	A0A2V2W6L8	A0A2V2WDA7	Q86RL4
C4B63_26g303	C4B63_26g303-t42_1	A0A2V2VDY6	A0A2V2W6E6	A0A2V2WDD0
C4B63_26g304	C4B63_26g304-t42_1	A0A2V2VJ75
C4B63_26g305	C4B63_26g305-t42_1	A0A2V2VG63	A0A2V2W792	A0A2V2WEE4
C4B63_26g306	C4B63_26g306-t42_1	A0A2V2VDR7	A0A2V2W792	A0A2V2WEE4
C4B63_26g307	C4B63_26g307-t42_1	A0A2V2VDG0	A0A2V2WC44	A0A2V2WD99
C4B63_26g308	C4B63_26g308-t42_1	A0A2V2VDI7
C4B63_26g309	C4B63_26g309-t42_1	A0A2V2VGV4	A0A2V2W944	A0A2V2WE75
C4B63_26g310	C4B63_26g310-t42_1	A0A2V2VDB0	A0A2V2W944	A0A2V2WE75
C4B63_26g311	C4B63_26g311-t42_1	A0A2V2VFM6	A0A2V2W944	A0A2V2WE75
C4B63_26g313	C4B63_26g313-t42_1	A0A2V2VD21	A0A2V2W6E1	A0A2V2WIT5
C4B63_26g314	C4B63_26g314-t42_1	A0A2V2VDX8	A0A2V2W6E1	A0A2V2WIT5
C4B63_26g315	C4B63_26g315-t42_1	A0A2V2VJ65	A0A2V2W6Q4	A0A2V2W6T8	A0A2V2WFL3
C4B63_26g316	C4B63_26g316-t42_1	A0A2V2VG52	A0A2V2W9K7	A0A2V2WEE7
C4B63_26g317	C4B63_26g317-t42_1	A0A2V2VDQ8	A0A2V2W6K8	A0A2V2WDH1
C4B63_26g318	C4B63_26g318-t42_1	A0A2V2VDE9	A0A2V2WD96
C4B63_26g320	C4B63_26g320-t42_1	A0A2V2VGU7	A0A2V2WC34	A0A2V2WD86
C4B63_26g323	C4B63_26g323-t42_1	A0A2V2VD11
C4B63_26g324	C4B63_26g324-t42_1	A0A2V2VDW8	A0A2V2W6S8	A0A2V2WFK7
C4B63_26g37	C4B63_26g37-t42_1	A0A2V2VFK5	Q7YZX9
C4B63_26g51	C4B63_26g51-t42_1	A0A2V2VDP8
C4B63_26g53	C4B63_26g53-t42_1	A0A2V2VG37
C4B63_26g55	C4B63_26g55-t42_1	A0A2V2VJ55
C4B63_280g10	C4B63_280g10-t42_1	A0A2V2UL87	A0A2V2VZI4	A0A2V2W6Q6	Q26875	Q2TJB3	Q2TJB5	Q8I6L9
C4B63_280g13	C4B63_280g13-t42_1	A0A2V2UI11
C4B63_280g17	C4B63_280g17-t42_1	A0A2V2UIN6	A0A2V2VD91	A0A2V2VWV4	A0A2V2WDC7
C4B63_280g18	C4B63_280g18-t42_1	A0A2V2UIK5	A0A2V2WLH8
C4B63_295g13	C4B63_295g13-t42_1	A0A2V2UMZ7
C4B63_295g23	C4B63_295g23-t42_1	A0A2V2UKH2
C4B63_295g25	C4B63_295g25-t42_1	A0A2U8ZSE7	A0A2U8ZSX3	A0A2U8ZTA9	A0A2U8ZTK7	A0A2U8ZTW5	A0A2U8ZU42	A0A2V2W2L7	D9YN59	Q964Q8
C4B63_295g26	C4B63_295g26-t42_1	A0A2V2UI82	A0A2V2VZE9	A0A2V2WIX5
C4B63_295g27	C4B63_295g27-t42_1	A0A2V2UMY7	A0A2V2W0X1	A0A2V2WFP5	A0A2V2WZD4
C4B63_299g7	C4B63_299g7-t42_1	A0A2V2UI24	A0A2V2UU62	A0A2V2X310	A0A2V2XJS3
C4B63_299g9	C4B63_299g9-t42_1	A0A2V2UI47	A0A2V2WNL6	A0A2V2WSQ9	A0A2V2WSU3	A0A2V2WV85
C4B63_2g2395c	C4B63_2g2395c-t42_1	A0A2V2W2F2	A0A2V2XH82
C4B63_2nc182	C4B63_2nc182-t42_1	N/A
C4B63_300g16	C4B63_300g16-t42_1	A0A2V2ULH5
C4B63_306g13	C4B63_306g13-t42_1	A0A2V2UMN3	A0A2V2V5R3	A0A2V2W9L3	A0A2V2XHW5
C4B63_312g7	C4B63_312g7-t42_1	A0A2V2UGW6	A0A2V2UH22
C4B63_314g10	C4B63_314g10-t42_1	A0A2V2VNA8	A0A2V2X065	A0A2V2XDC9
C4B63_314g14	C4B63_314g14-t42_1	A0A2V2UH13
C4B63_325g2	C4B63_325g2-t42_1	A0A2V2UHH1	A0A2V2WAR4	A0A2V2WIJ1
C4B63_328g10	C4B63_328g10-t42_1	A0A2V2UIS0	A0A2V2V6D8	A0A2V2VDU8	A0A2V2VK09
C4B63_328g12	C4B63_328g12-t42_1	A0A2V2UHH3	A0A2V2VC77	A0A2V2VWE8	A0A2V2W5D0	A0A2V2W8B8
C4B63_339g1	C4B63_339g1-t42_1	A0A2V2UGG8	A0A2V2X5T6	A0A2V2X7Q2
C4B63_339g10	C4B63_339g10-t42_1	A0A2V2UKJ9	A0A2V2X8H6	A0A2V2X8P0
C4B63_339g2	C4B63_339g2-t42_1	A0A2V2UH60	A0A2V2X655	A0A2V2X6V2
C4B63_339g3	C4B63_339g3-t42_1	A0A2V2UH73	A0A2V2X6I5	A0A2V2X6Z5
C4B63_339g6	C4B63_339g6-t42_1	A0A2V2UH93
C4B63_339g81c	C4B63_339g81c-t42_1	A0A2V2UGH9	A0A2V2X5Y0	A0A2V2XCJ0
C4B63_341g11	C4B63_341g11-t42_1	A0A2V2UKH8
C4B63_34g103	C4B63_34g103-t42_1	A0A2V2V904	A0A2V2X290
C4B63_34g113	C4B63_34g113-t42_1	A0A2V2V9N5	A0A2V2X2A4
C4B63_34g116	C4B63_34g116-t42_1	A0A2V2VBU5	A0A2V2X369	Q9U532
C4B63_34g117	C4B63_34g117-t42_1	A0A2V2V915	A0A2V2X876	C7FF03	Q5QJE5
C4B63_34g118	C4B63_34g118-t42_1	A0A2V2VD23	A0A2V2X468
C4B63_34g1195c	C4B63_34g1195c-t42_1	A0A2V2X380
C4B63_34g1211c	C4B63_34g1211c-t42_1	A0A2V2VBI7	A0A2V2X387
C4B63_34g1223c	C4B63_34g1223c-t42_1	A0A2V2V1H4	A0A2V2V9C6	A0A2V2X256	A0A2V2X292
C4B63_34g1250c	C4B63_34g1250c-t42_1	A0A2V2VCY1	A0A2V2X2G4
C4B63_34g1428c	C4B63_34g1428c-t42_1	A0A2V2URX6
C4B63_34g153	C4B63_34g153-t42_1	N/A
C4B63_34g211	C4B63_34g211-t42_1	A0A2V2V9M5
C4B63_34g216	C4B63_34g216-t42_1	A0A2V2V9P5
C4B63_34g220	C4B63_34g220-t42_1	A0A2V2V9D6	A0A2V2X2G9
C4B63_34g221	C4B63_34g221-t42_1	A0A2V2VD05	A0A2V2X2G9
C4B63_34g225	C4B63_34g225-t42_1	A0A2V2V9L7	A0A2V2X488
C4B63_34g281	C4B63_34g281-t42_1	A0A2V2V8W5	A0A2V2X2D0
C4B63_34g292	C4B63_34g292-t42_1	A0A2V2V999	A0A2V2X4E5
C4B63_34g307	C4B63_34g307-t42_1	A0A2V2VCW2	A0A2V2X3F0
C4B63_34g313	C4B63_34g313-t42_1	A0A2V2V9G6	A0A2V2X2G7
C4B63_34g314	C4B63_34g314-t42_1	A0A2V2VF08	A0A2V2X2J1
C4B63_34g318	C4B63_34g318-t42_1	A0A2V2V980	A0A2V2X2Q0
C4B63_34g326	C4B63_34g326-t42_1	A0A2V2V9F7	A0A2V2X2L5	A0A2V2X2L8	A0A2V2X2S9	A0A2V2X3H9	A0A2V2X3I6	A0A2V2X3I8	A0A2V2X8K8
C4B63_34g364	C4B63_34g364-t42_1	A0A2V2V9D8	A0A2V2X2H3
C4B63_34g372	C4B63_34g372-t42_1	A0A2V2VBH8	A0A2V2X2M2
C4B63_34g377	C4B63_34g377-t42_1	A0A2V2V902
C4B63_35g371	C4B63_35g371-t42_1	A0A2V2V6I8	A0A2V2V8S7	A0A2V2XI72	A0A2V2XI82
C4B63_38g178	C4B63_38g178-t42_1	A0A2V2V7D5
C4B63_3g926	C4B63_3g926-t42_1	A0A2V2W2Y2	A0A2V2WBI1
C4B63_406g1	C4B63_406g1-t42_1	A0A2V2UJS0	A0A2V2WFQ7	A0A2V2X0T2	O00821	O00825
C4B63_406g14	C4B63_406g14-t42_1	A0A2V2UHR6	A0A2V2X134
C4B63_406g3	C4B63_406g3-t42_1	A0A2V2UGD3	A0A2V2WFN8	A0A2V2X0W5
C4B63_406g4	C4B63_406g4-t42_1	A0A2V2UGE7	A0A2V2WGL6	A0A2V2X164
C4B63_406g5	C4B63_406g5-t42_1	A0A2V2UL63	A0A2V2WGL6
C4B63_406g6	C4B63_406g6-t42_1	A0A2V2UGI3	A0A2V2WFP0	A0A2V2WGL6	A0A2V2X2Y0	A0A2V2X722
C4B63_42g164	C4B63_42g164-t42_1	A0A2V2V7Z7
C4B63_42g180	C4B63_42g180-t42_1	A0A2V2V5U7	A0A2V2WJL9	A0A2V2WYN4
C4B63_44g191	C4B63_44g191-t42_1	A0A2V2V3W8	A0A2V2WHT9	A0A2V2WRS9
C4B63_459g7	C4B63_459g7-t42_1	A0A2V2UG35
C4B63_459g9	C4B63_459g9-t42_1	A0A2V2UFG9	A0A2V2WVE9
C4B63_45g140	C4B63_45g140-t42_1	A0A2V2V4M7	A0A2V2WED3	A0A2V2XDP7
C4B63_45g184	C4B63_45g184-t42_1	N/A
C4B63_476nc2	C4B63_476nc2-t42_1	N/A
C4B63_4g495	C4B63_4g495-t42_1	A0A2V2W419	A0A2V2X9E2	A0A2V2XNT8
C4B63_511nc2	C4B63_511nc2-t42_1	N/A
C4B63_511nc6	C4B63_511nc6-t42_1	N/A
C4B63_52g127	C4B63_52g127-t42_1	A0A2V2V7B5	A0A2V2WFV1	A0A2V2X127
C4B63_52g131	C4B63_52g131-t42_1	A0A2V2V1I6
C4B63_52g133	C4B63_52g133-t42_1	A0A2V2V0U6	A0A2V2X207
C4B63_52g135	C4B63_52g135-t42_1	A0A2V2V129	A0A2V2WGH5	A0A2V2X2Y0
C4B63_52g147	C4B63_52g147-t42_1	A0A2V2V1Q5	A0A2V2VJB4	A0A2V2X0U6
C4B63_52g151	C4B63_52g151-t42_1	A0A2V2VP49
C4B63_52g154	C4B63_52g154-t42_1	A0A2V2V0S7	A0A2V2VJ48	A0A2V2X0Z7
C4B63_52g156	C4B63_52g156-t42_1	A0A2V2V3X0	A0A2V2VJ35	A0A2V2X396
C4B63_52g158	C4B63_52g158-t42_1	A0A2V2V1P4	A0A2V2VJF6	A0A2V2X135
C4B63_52g162	C4B63_52g162-t42_1	A0A2V2V3T4	A0A2V2VQ82	A0A2V2X1X8
C4B63_52g172	C4B63_52g172-t42_1	A0A2V2V1N4	A0A2V2X1X0
C4B63_52g29	C4B63_52g29-t42_1	A0A2V2V3Z9	A0A2V2WLQ0	A0A2V2X731
C4B63_52g295c	C4B63_52g295c-t42_1	A0A2V2V0W5	A0A2V2WGJ7	A0A2V2X226
C4B63_52g30	C4B63_52g30-t42_1	A0A2V2V0V5	A0A2V2WGI7	A0A2V2X216
C4B63_52g31	C4B63_52g31-t42_1	A0A2V2V585	A0A2V2WFQ0	A0A2V2X146
C4B63_52g32	C4B63_52g32-t42_1	A0A2V2V1J5	A0A2V2WGN0	A0A2V2X173
C4B63_52g36	C4B63_52g36-t42_1	A0A2V2X0U1
C4B63_52g40	C4B63_52g40-t42_1	A0A2V2V1T2	A0A2V2WGX8	A0A2V2X222	Q26872
C4B63_52g43	C4B63_52g43-t42_1	A0A2V2V596	A0A2V2WFR1	A0A2V2X156
C4B63_52g47	C4B63_52g47-t42_1	A0A2V2V1K9	A0A2V2WFQ5	A0A2V2X0Y1
C4B63_52g48	C4B63_52g48-t42_1	A0A2V2V219	A0A2V2WFQ5	A0A2V2X0Y1
C4B63_52g51	C4B63_52g51-t42_1	A0A2V2V422	A0A2V2W4I5	A0A2V2W919	A0A2V2WI09	A0A2V2X303
C4B63_52g53	C4B63_52g53-t42_1	A0A2V2V0X0	A0A2V2WLR9	A0A2V2X750
C4B63_52g58	C4B63_52g58-t42_1	A0A2V2V3Z4	A0A2V2WFR3
C4B63_52g60	C4B63_52g60-t42_1	A0A2V2V7E0	A0A2V2WFT4	A0A2V2X0W0
C4B63_52g61	C4B63_52g61-t42_1	A0A2V2V1V0	A0A2V2WFX9	A0A2V2X157
C4B63_52g65	C4B63_52g65-t42_1	A0A2V2V5B7	A0A2V2WGM0	A0A2V2X244
C4B63_52g71	C4B63_52g71-t42_1	A0A2V2V7F0	A0A2V2X0X0
C4B63_52g74	C4B63_52g74-t42_1	A0A2V2V176	A0A2V2WH05	A0A2V2X251
C4B63_530nc8	C4B63_530nc8-t42_1	N/A
C4B63_54g138	C4B63_54g138-t42_1	A0A2V2UUJ7	P33447
C4B63_56g139	C4B63_56g139-t42_1	A0A2V2V0I1
C4B63_56g140	C4B63_56g140-t42_1	A0A2V2V069
C4B63_56g141	C4B63_56g141-t42_1	N/A
C4B63_56g142	C4B63_56g142-t42_1	A0A2V2V087	A0A2V2VAL7	A0A2V2WFS5
C4B63_56g39	C4B63_56g39-t42_1	A0A2V2V0J4	A0A2V2WRB6	A0A2V2X7R7
C4B63_56g69	C4B63_56g69-t42_1	A0A2V2V2N9	A0A2V2X515
C4B63_61g107	C4B63_61g107-t42_1	A0A2V2V2K3	A0A2V2X5Z9	A0A2V2X6M3
C4B63_61g120	C4B63_61g120-t42_1	A0A2V2UYI6	A0A2V2X6P7	A0A2V2X6W0
C4B63_61g125	C4B63_61g125-t42_1	A0A2V2V4J6	A0A2V2X6Y7	A0A2V2X987
C4B63_61g126	C4B63_61g126-t42_1	A0A2V2V1A8	A0A2V2X645	A0A2V2X6J8
C4B63_61g128	C4B63_61g128-t42_1	A0A2V2UYU2	A0A2V2X7R1	A0A2V2X8G2
C4B63_61g129	C4B63_61g129-t42_1	A0A2V2UYU0	A0A2V2X5X0	A0A2V2X8Q1
C4B63_61g130	C4B63_61g130-t42_1	A0A2V2V2H7	A0A2V2X5X8	A0A2V2XCJ6
C4B63_61g132	C4B63_61g132-t42_1	A0A2V2V175	A0A2V2X6P2	A0A2V2X6V1
C4B63_61g133	C4B63_61g133-t42_1	A0A2V2UYH0	A0A2V2X6Q9	A0A2V2XBT8
C4B63_61g135	C4B63_61g135-t42_1	A0A2V2V4H4	A0A2V2X6X5	A0A2V2X995
C4B63_61g141	C4B63_61g141-t42_1	A0A2V2UY22	A0A2V2X5V7	A0A2V2X7P5
C4B63_61g142	C4B63_61g142-t42_1	A0A2V2V165	A0A2V2X6Q3	A0A2V2X6U0
C4B63_61g144	C4B63_61g144-t42_1	A0A2V2UYY5	A0A2V2X6R0	A0A2V2X7W6
C4B63_61g145	C4B63_61g145-t42_1	A0A2V2V4G4	A0A2V2X6W6	A0A2V2X9A5
C4B63_61g146	C4B63_61g146-t42_1	A0A2V2V182	A0A2V2X624	A0A2V2X6L8
C4B63_61g147	C4B63_61g147-t42_1	A0A2V2UZ46	A0A2V2X5Q5	A0A2V2X6Y1
C4B63_61g20	C4B63_61g20-t42_1	A0A2V2UZ80
C4B63_61g25	C4B63_61g25-t42_1	A0A2V2UYJ1
C4B63_61g59	C4B63_61g59-t42_1	A0A2V2V4Q0
C4B63_61g69	C4B63_61g69-t42_1	A0A2V2V4P2	A0A2V2X6M0	A0A2V2X812
C4B63_61g72	C4B63_61g72-t42_1	A0A2V2V1E6	A0A2V2X6L3	A0A2V2X714
C4B63_61g90	C4B63_61g90-t42_1	A0A2V2UYX2	A0A2V2X6M2	A0A2V2X6X6
C4B63_61g91	C4B63_61g91-t42_1	A0A2V2UYX1	A0A2V2X6M2	A0A2V2X6X6
C4B63_61g99	C4B63_61g99-t42_1	A0A2V2UZ91	A0A2V2X5U3	A0A2V2X8N0
C4B63_68g110	C4B63_68g110-t42_1	A0A2V2UWP6
C4B63_68g117	C4B63_68g117-t42_1	A0A2V2V301
C4B63_68g93	C4B63_68g93-t42_1	A0A2V2UWQ6	A0A2V2VVF4	A0A2V2WRR1
C4B63_69g151	C4B63_69g151-t42_1	A0A2V2UWR9	A0A2V2VKF1	A0A2V2X1G9
C4B63_69g154	C4B63_69g154-t42_1	A0A2V2V2Q6	A0A2V2VE75	A0A2V2X1H9
C4B63_69g155	C4B63_69g155-t42_1	A0A2V2UZM3	A0A2V2VEE8	A0A2V2X7H4
C4B63_69g157	C4B63_69g157-t42_1	A0A2V2UX82
C4B63_69g163	C4B63_69g163-t42_1	A0A2V2UX14
C4B63_69g164	C4B63_69g164-t42_1	N/A
C4B63_69g167	C4B63_69g167-t42_1	A0A2V2V0U7
C4B63_69g168	C4B63_69g168-t42_1	A0A2V2UWE0
C4B63_69g20	C4B63_69g20-t42_1	A0A2V2V0V7	A0A2V2VEM9	A0A2V2X1P5
C4B63_69g21	C4B63_69g21-t42_1	A0A2V2UX27	A0A2V2VEJ5	A0A2V2X2G8
C4B63_69g22	C4B63_69g22-t42_1	A0A2V2UX90	A0A2V2VHW1	A0A2V2X3I4
C4B63_69g318c	C4B63_69g318c-t42_1	A0A2V2UXP7
C4B63_69g54c	C4B63_69g54c-t42_1	A0A2V2UWF1
C4B63_69g59	C4B63_69g59-t42_1	A0A2V2UX68	A0A2V2WAW0	A0A2V2WHB1
C4B63_69g60	C4B63_69g60-t42_1	A0A2V2UXC8
C4B63_69g63	C4B63_69g63-t42_1	A0A2V2V2V6	A0A2V2WBP5	A0A2V2WJJ4	A0A2V2WNE2
C4B63_69g73	C4B63_69g73-t42_1	A0A2V2UXG8	A0A2V2WAV3	A0A2V2WHH2
C4B63_69g76	C4B63_69g76-t42_1	A0A2V2UZR1
C4B63_69g77	C4B63_69g77-t42_1	A0A2V2UWK9
C4B63_6g609	C4B63_6g609-t42_1	A0A2V2VVP0	A0A2V2XFC3	A0A2V2XFE2	A0A2V2XGA3	A0A2V2XR35
C4B63_70g119	C4B63_70g119-t42_1	A0A2V2UX21	A0A2V2WX96	A0A2V2X413
C4B63_73g74	C4B63_73g74-t42_1	A0A2V2V0A4
C4B63_75g67	C4B63_75g67-t42_1	A0A2V2UVJ1	A0A2V2XLS9
C4B63_77g10	C4B63_77g10-t42_1	N/A
C4B63_77g15	C4B63_77g15-t42_1	A0A2V2UYB0	A0A2V2X9Y6	A0A2V2XD99
C4B63_77g22	C4B63_77g22-t42_1	N/A
C4B63_77g31	C4B63_77g31-t42_1	A0A2V2UV75	A0A2V2VSY6	A0A2V2X8I3
C4B63_77g51	C4B63_77g51-t42_1	A0A2V2UV87
C4B63_77g74	C4B63_77g74-t42_1	A0A2V2UNT1
C4B63_79g110	C4B63_79g110-t42_1	A0A2V2V136
C4B63_81g66	C4B63_81g66-t42_1	A0A2V2UUJ7	P33447
C4B63_82g110	C4B63_82g110-t42_1	A0A2V2UV54	A0A2V2W614	A0A2V2WEM7
C4B63_82g448c	C4B63_82g448c-t42_1	A0A2V2UUX7	A0A2V2VT74	A0A2V2XDA9
C4B63_82g70	C4B63_82g70-t42_1	A0A2V2UV46
C4B63_82g75	C4B63_82g75-t42_1	N/A
C4B63_82g81	C4B63_82g81-t42_1	A0A2V2UV71
C4B63_82g85	C4B63_82g85-t42_1	A0A2V2UVE6
C4B63_82g99	C4B63_82g99-t42_1	A0A2V2UYQ7	A0A2V2VVT7	A0A2V2X8G8
C4B63_83g48	C4B63_83g48-t42_1	A0A2V2V033	A0A2V2V0G3	A0A2V2WRZ8
C4B63_84g174c	C4B63_84g174c-t42_1	A0A2V2UYH1	A0A2V2WU14	A0A2V2X189
C4B63_85g422c	C4B63_85g422c-t42_1	A0A2V2UUU8
C4B63_85g44	C4B63_85g44-t42_1	A0A2V2UUN8
C4B63_85g45	C4B63_85g45-t42_1	A0A2V2UUN8	A0A2V2VGU5
C4B63_85g46	C4B63_85g46-t42_1	A0A2V2UX66	A0A2V2VEF9	A0A2V2X1M7
C4B63_85g47	C4B63_85g47-t42_1	A0A2V2UUW9	A0A2V2VHX6	A0A2V2X172
C4B63_85g48	C4B63_85g48-t42_1	A0A2V2UUL3	A0A2V2VEL7	A0A2V2X3Q6
C4B63_85g50	C4B63_85g50-t42_1	A0A2V2UUF4	A0A2V2VEQ1	A0A2V2VF01	A0A2V2X1B5
C4B63_85g53	C4B63_85g53-t42_1	A0A2V2UTT3	A0A2V2X1G3
C4B63_85g57	C4B63_85g57-t42_1	A0A2V2UUM9	A0A2V2W2D7	A0A2V2X3F4
C4B63_85g63	C4B63_85g63-t42_1	A0A2V2UYA0	A0A2V2VZ38	A0A2V2W022	A0A2V2X1F7
C4B63_85g64	C4B63_85g64-t42_1	A0A2V2UTS4	A0A2V2W0P6	A0A2V2X2C9
C4B63_85g73	C4B63_85g73-t42_1	A0A2V2UY90	A0A2V2W031	A0A2V2X1G8
C4B63_85g80	C4B63_85g80-t42_1	A0A2V2UX40	A0A2V2VZ59	A0A2V2X2C2
C4B63_85g81	C4B63_85g81-t42_1	A0A2V2UUT7	A0A2V2VZ59	A0A2V2X2C2
C4B63_85g86	C4B63_85g86-t42_1	A0A2V2UY82	A0A2V2W1T9	A0A2V2X3M8
C4B63_85g91	C4B63_85g91-t42_1	A0A2V2UU20	A0A2V2UZY3	A0A2V2XHF4
C4B63_87g8	C4B63_87g8-t42_1	A0A2V2UTG8	A0A2V2VPI4	A0A2V2XAT5
C4B63_88g72	C4B63_88g72-t42_1	A0A2V2UXX1
C4B63_91g41	C4B63_91g41-t42_1	A0A2V2UW58	A0A2V2WRB6	A0A2V2X584
C4B63_91g42	C4B63_91g42-t42_1	A0A2V2UT27
C4B63_91g74	C4B63_91g74-t42_1	A0A2V2UTT7	A0A2V2V3X1
C4B63_91g75	C4B63_91g75-t42_1	A0A2V2UTL9	A0A2V2V960
C4B63_91g82	C4B63_91g82-t42_1	A0A2V2UW39	A0A2V2VXX0
C4B63_91g84	C4B63_91g84-t42_1	A0A2V2UTI4	A0A2V2UTT9	A0A2V2WXN1
C4B63_91g95	C4B63_91g95-t42_1	A0A2V2UTS6	A0A2V2UXF9
C4B63_93g25	C4B63_93g25-t42_1	N/A
C4B63_98g16	C4B63_98g16-t42_1	A0A2V2USZ8
C4B63_98g17	C4B63_98g17-t42_1	A0A2V2UT34	A0A2V2UYE9	A0A2V2VUI5	A0A2V2VUY0	A0A2V2VWT8	A0A2V2VXF5	A0A2V2WAS9
C4B63_98g22	C4B63_98g22-t42_1	A0A2V2UT05
C4B63_98g24	C4B63_98g24-t42_1	N/A
C4B63_98g34	C4B63_98g34-t42_1	A0A2V2UWL0	A0A2V2VU43	A0A2V2W8N1
C4B63_98g35	C4B63_98g35-t42_1	N/A
C4B63_99g109	C4B63_99g109-t42_1	A0A2V2VZH7
C4B63_9g333	C4B63_9g333-t42_1	A0A2V2VSM1	A0A2V2W2R1	A0A2V2WDQ0

## Sheet: 61R_cl4_IDs_Uniprot_UP
S4 File. DAVID enrichment analysis between 61R_cl4 and LER resistant Trypanosoma cruzi clones.
Gene ID	source_id	UniProt ID(s)
C4B63_104g81	C4B63_104g81-t42_1	A0A2V2UJB9	A0A2V2VKD2	A0A2V2W0S4	A0A2V2WP97	A0A2V2WVM7
C4B63_108g19	C4B63_108g19-t42_1	N/A
C4B63_10g167	C4B63_10g167-t42_1	A0A2V2VRU0	A0A2V2WW80	A0A2V2WX93	A0A2V2WY98	A0A2V2X277
C4B63_10g404	C4B63_10g404-t42_1	A0A2V2VRM7	A0A2V2WMZ9	A0A2V2WW67
C4B63_10g517	C4B63_10g517-t42_1	A0A2V2VRH0	A0A2V2WJX8
C4B63_113g25	C4B63_113g25-t42_1	A0A2V2UUH2	P06660
C4B63_113g65	C4B63_113g65-t42_1	A0A2V2URK6	A0A2V2W6X3	A0A2V2X965
C4B63_11g70	C4B63_11g70-t42_1	A0A2V2VSC8	A0A2V2WXA4	A0A2V2XAM2
C4B63_133g58	C4B63_133g58-t42_1	A0A2V2UPX3
C4B63_134g39	C4B63_134g39-t42_1	A0A2V2UPP9
C4B63_134g43	C4B63_134g43-t42_1	N/A
C4B63_134g44	C4B63_134g44-t42_1	A0A2V2UP00
C4B63_134g59	C4B63_134g59-t42_1	A0A2V2UNZ0
C4B63_142g10	C4B63_142g10-t42_1	A0A2V2UNS8	A0A2V2URJ5	A0A2V2WKJ6	A0A2V2X6S2
C4B63_143g3	C4B63_143g3-t42_1	A0A2V2URN3
C4B63_143g4	C4B63_143g4-t42_1	A0A2V2UU59	A0A2V2XLS0
C4B63_144g26	C4B63_144g26-t42_1	A0A2V2UP27
C4B63_14g165	C4B63_14g165-t42_1	A0A2V2VRD1	A0A2V2X2V4	A0A2V2X8R8
C4B63_156g14	C4B63_156g14-t42_1	A0A2V2UN92
C4B63_163g42	C4B63_163g42-t42_1	A0A2V2UT08
C4B63_175g9	C4B63_175g9-t42_1	A0A2V2UPX7	A0A2V2V2R6	A0A2V2WJU5	Q26952
C4B63_17g262	C4B63_17g262-t42_1	A0A2V2VL25	A0A2V2WTL5	A0A2V2XEZ0
C4B63_189g15	C4B63_189g15-t42_1	A0A2V2ULN2
C4B63_18g164	C4B63_18g164-t42_1	A0A2V2VKA1
C4B63_18g21	C4B63_18g21-t42_1	A0A2V2VMU8	A0A2V2WYU9	A0A2V2X4L2
C4B63_18g39	C4B63_18g39-t42_1	A0A2V2VDD8	A0A2V2VQG7	A0A2V2X6G9
C4B63_194g18	C4B63_194g18-t42_1	A0A2V2URK8	A0A2V2W3M4	A0A2V2W567
C4B63_19g238	C4B63_19g238-t42_1	A0A2V2VIP7
C4B63_19g45	C4B63_19g45-t42_1	A0A2V2VPJ0	A0A2V2XHD9
C4B63_1g197	C4B63_1g197-t42_1	N/A
C4B63_1g693	C4B63_1g693-t42_1	N/A
C4B63_1g694	C4B63_1g694-t42_1	N/A
C4B63_207g2	C4B63_207g2-t42_1	A0A2V2UKW8	A0A2V2XLA9
C4B63_20g213	C4B63_20g213-t42_1	A0A2V2VHV7	A0A2V2WBQ1	A0A2V2WPF7
C4B63_20g221	C4B63_20g221-t42_1	A0A2V2VLE4	A0A2V2WBP2	A0A2V2WPE7
C4B63_20g319	C4B63_20g319-t42_1	A0A2V2V2Q2	A0A2V2V2T4	A0A2V2VHK0	P34827
C4B63_227g9	C4B63_227g9-t42_1	A0A2V2UQ73
C4B63_22g138	C4B63_22g138-t42_1	N/A
C4B63_234g2	C4B63_234g2-t42_1	A0A2V2UJX7
C4B63_234g3	C4B63_234g3-t42_1	A0A2V2UML2	A0A2V2WB57
C4B63_234g4	C4B63_234g4-t42_1	A0A2V2UPW9
C4B63_23g136	C4B63_23g136-t42_1	A0A2V2V334	A0A2V2VUQ3	A0A2V2XDI1
C4B63_23g248	C4B63_23g248-t42_1	A0A2V2VF22	A0A2V2XCF0	A0A2V2XD52
C4B63_23g274	C4B63_23g274-t42_1	A0A2V2VI68	A0A2V2XBJ5	A0A2V2XC12	A0A2V2XCB5
C4B63_23g43	C4B63_23g43-t42_1	A0A2V2VIN2	A0A2V2XC19	A0A2V2XHJ2
C4B63_249g22	C4B63_249g22-t42_1	A0A2V2UJL0
C4B63_261g22c	C4B63_261g22c-t42_1	A0A2V2ULR4
C4B63_263g10	C4B63_263g10-t42_1	A0A2V2UJ45
C4B63_278g5	C4B63_278g5-t42_1	A0A2V2ULA5
C4B63_27g2	C4B63_27g2-t42_1	A0A2V2VFI4
C4B63_27g3	C4B63_27g3-t42_1	A0A2V2VIJ2
C4B63_28g121	C4B63_28g121-t42_1	A0A2V2VEN0	A0A2V2WPA8	A0A2V2XGE9
C4B63_28g122	C4B63_28g122-t42_1	A0A2V2VC00	A0A2V2WP46	A0A2V2XE17
C4B63_29g184	C4B63_29g184-t42_1	A0A2V2VHP3	A0A2V2WAA7	A0A2V2X6X0
C4B63_29g206	C4B63_29g206-t42_1	N/A
C4B63_29g37	C4B63_29g37-t42_1	A0A2V2VC34
C4B63_2g1532c	C4B63_2g1532c-t42_1	A0A2V2W210
C4B63_2g1815c	C4B63_2g1815c-t42_1	A0A2V2W299	A0A2V2XP42
C4B63_2g20	C4B63_2g20-t42_1	A0A2V2W3R1	A0A2V2XP38
C4B63_2g21	C4B63_2g21-t42_1	A0A2V2W6S3	A0A2V2XP38
C4B63_2g235	C4B63_2g235-t42_1	A0A2V2W1T5	A0A2V2XMR3	A0A422PA38
C4B63_2g252	C4B63_2g252-t42_1	A0A2V2UZP0	A0A2V2XNL9
C4B63_2g27	C4B63_2g27-t42_1	A0A2V2UG73	A0A2V2UGW0	A0A2V2VIU2	A0A2V2W110	A0A2V2XMR7
C4B63_2g289	C4B63_2g289-t42_1	A0A2V2UU00	A0A2V2XNK3
C4B63_2g292	C4B63_2g292-t42_1	A0A2V2W7T6	A0A2V2XMW4
C4B63_2g293	C4B63_2g293-t42_1	A0A2V2UUA1	A0A2V2XMY7
C4B63_2g294	C4B63_2g294-t42_1	A0A2V2XMW7	Q6V7K6
C4B63_2g296	C4B63_2g296-t42_1	A0A2V2W1W3	A0A2V2XNS2
C4B63_2g299	C4B63_2g299-t42_1	A0A2V2W287	A0A2V2XQT4
C4B63_2g300	C4B63_2g300-t42_1	A0A2V2W1W8	A0A2V2XWK1
C4B63_2g303	C4B63_2g303-t42_1	A0A2V2W2S6	A0A2V2XMZ4
C4B63_2g305	C4B63_2g305-t42_1	A0A2V2W3H7	A0A2V2XQI6
C4B63_2g308	C4B63_2g308-t42_1	A0A2V2W1Y1	A0A2V2XNM8
C4B63_2g312	C4B63_2g312-t42_1	A0A2V2W7V6	A0A2V2XMY5
C4B63_2g313	C4B63_2g313-t42_1	A0A2V2W2T6	A0A2V2XMY5
C4B63_2g321	C4B63_2g321-t42_1	A0A2V2W557	A0A2V2XMY4
C4B63_2g322	C4B63_2g322-t42_1	A0A2V2W1Z0	A0A2V2XMY4
C4B63_2g324	C4B63_2g324-t42_1	N/A
C4B63_2g334	C4B63_2g334-t42_1	A0A2V2W1Z3
C4B63_2g336	C4B63_2g336-t42_1	A0A2V2W1Z8	A0A2V2XWP4
C4B63_2g337	C4B63_2g337-t42_1	A0A2V2W1Z7	A0A2V2XN08
C4B63_2g338	C4B63_2g338-t42_1	A0A2V2W4R1	A0A2V2XN27
C4B63_2g340	C4B63_2g340-t42_1	A0A2V2W2V6	A0A2V2XQN0
C4B63_2g341	C4B63_2g341-t42_1	A0A2V2W1Y8	A0A2V2XNY2
C4B63_2g342	C4B63_2g342-t42_1	A0A2V2W3K5	A0A2V2XN05
C4B63_2g347	C4B63_2g347-t42_1	A0A2V2W2C8	A0A2V2XNY5
C4B63_2g348	C4B63_2g348-t42_1	A0A2V2W4S1	A0A2V2XN39
C4B63_2g349	C4B63_2g349-t42_1	A0A2V2XN15
C4B63_2g350	C4B63_2g350-t42_1	A0A2V2W2W6	A0A2V2XQP9
C4B63_2g352	C4B63_2g352-t42_1	A0A2V2W3L5	A0A2V2XN14
C4B63_2g356	C4B63_2g356-t42_1	A0A2V2W2D8	A0A2V2XNZ6
C4B63_2g357	C4B63_2g357-t42_1	A0A2V2W220	A0A2V2XN30	Q8T2W4	Q968V2	Q968V3	Q968V4
C4B63_2g359	C4B63_2g359-t42_1	A0A2V2W7Z7	A0A2V2XN24	Q8T2W1	Q8T2W2
C4B63_2g360	C4B63_2g360-t42_1	A0A2V2W2X4	A0A2V2XQR3	Q8T2W0
C4B63_2g361	C4B63_2g361-t42_1	A0A2V2W204	A0A2V2XP06	Q8T2V9
C4B63_2g362	C4B63_2g362-t42_1	A0A2V2W3M2	Q8T2V8
C4B63_2g363	C4B63_2g363-t42_1	A0A2V2W217	A0A2V2XN25	Q8T2V7
C4B63_2g364	C4B63_2g364-t42_1	A0A2V2W596	A0A2V2XNU7	Q8T2V6
C4B63_2g366	C4B63_2g366-t42_1	A0A2V2W2E6	A0A2V2XWT7	Q8T2V4
C4B63_2g367	C4B63_2g367-t42_1	A0A2V2W230	A0A2V2XP09
C4B63_2g369	C4B63_2g369-t42_1	A0A2V2W807	A0A2V2XN59
C4B63_2g370	C4B63_2g370-t42_1	A0A2V2W2Y4
C4B63_2g371	C4B63_2g371-t42_1	A0A2V2W215
C4B63_2g372	C4B63_2g372-t42_1	A0A2V2W3N0	A0A2V2XN36
C4B63_2g373	C4B63_2g373-t42_1	A0A2V2W228	A0A2V2XQT0
C4B63_2g377	C4B63_2g377-t42_1	A0A2V2W254	A0A2V2XN34
C4B63_2g378	C4B63_2g378-t42_1	A0A2V2W2F5	A0A2V2XNW1
C4B63_2g381	C4B63_2g381-t42_1	A0A2V2W4U9	A0A2V2XP21
C4B63_2g382	C4B63_2g382-t42_1	A0A2V2W817	A0A2V2XN52
C4B63_2g383	C4B63_2g383-t42_1	A0A2V2W232	A0A2V2XN47	Q6T436
C4B63_2g384	C4B63_2g384-t42_1	N/A
C4B63_2g387	C4B63_2g387-t42_1	A0A2V2W263	A0A2V2XR44
C4B63_2g388	C4B63_2g388-t42_1	A0A2V2W2G4	A0A2V2XWX0
C4B63_2g389	C4B63_2g389-t42_1	A0A2V2W4V9	A0A2V2XN62
C4B63_2g390	C4B63_2g390-t42_1	A0A2V2XN81
C4B63_2g392	C4B63_2g392-t42_1	A0A2V2W242	A0A2V2XQW3
C4B63_2g394	C4B63_2g394-t42_1	A0A2V2W247	A0A2V2XN54
C4B63_2g395	C4B63_2g395-t42_1	A0A2V2W5C8	A0A2V2XN54
C4B63_2g411	C4B63_2g411-t42_1	A0A2V2W2I4	A0A2V2XP02
C4B63_2g412	C4B63_2g412-t42_1	A0A2V2W270	A0A2V2XR79	Q26947
C4B63_2g415	C4B63_2g415-t42_1	A0A2V2W323	A0A2V2XP59
C4B63_2g416	C4B63_2g416-t42_1	A0A2V2W261
C4B63_2g417	C4B63_2g417-t42_1	A0A2V2W3R5	A0A2V2XP59
C4B63_2g421	C4B63_2g421-t42_1	A0A2V2W2J2	A0A2V2XQZ5
C4B63_2g422	C4B63_2g422-t42_1	A0A2V2W280	A0A2V2XQZ5
C4B63_2g426	C4B63_2g426-t42_1	A0A2V2W332	A0A2V2XP15
C4B63_2g427	C4B63_2g427-t42_1	A0A2V2W267	A0A2V2XR95
C4B63_2g430	C4B63_2g430-t42_1	A0A2V2W281	A0A2V2XP73
C4B63_2g431	C4B63_2g431-t42_1	A0A2V2W5F8	A0A2V2XN89
C4B63_2g432	C4B63_2g432-t42_1	A0A2V2W2A0	A0A2V2XNA8
C4B63_2g433	C4B63_2g433-t42_1	A0A2V2W2K3	A0A2V2XN85
C4B63_2g434	C4B63_2g434-t42_1	A0A2V2W293	A0A2V2XR07
C4B63_2g436	C4B63_2g436-t42_1	A0A2V2W866	A0A2V2XN86
C4B63_2g439	C4B63_2g439-t42_1	A0A2V2W3T2	A0A2V2XX44
C4B63_2g441	C4B63_2g441-t42_1	A0A2V2W288	A0A2V2XP82
C4B63_2g442	C4B63_2g442-t42_1	A0A2V2W5G6	A0A2V2XN99
C4B63_2g443	C4B63_2g443-t42_1	A0A2V2W2B2	A0A2V2XNB8
C4B63_2g444	C4B63_2g444-t42_1	A0A2V2W2L5	A0A2V2XN95
C4B63_2g445	C4B63_2g445-t42_1	A0A2V2W2A3
C4B63_2g446	C4B63_2g446-t42_1	A0A2V2W507
C4B63_2g451	C4B63_2g451-t42_1	A0A2V2W5H6	A0A2V2XRD0
C4B63_2g452	C4B63_2g452-t42_1	A0A2V2W2C0	A0A2V2XRD0
C4B63_2g453	C4B63_2g453-t42_1	A0A2V2W2M3	A0A2V2XX61
C4B63_2g456	C4B63_2g456-t42_1	A0A2V2W886	A0A2V2XND4
C4B63_2g661	C4B63_2g661-t42_1	N/A
C4B63_2g690	C4B63_2g690-t42_1	A0A2V2W1K9	A0A2V2XVZ6
C4B63_2g726	C4B63_2g726-t42_1	A0A2V2W7B0	A0A2V2WPT1	A0A2V2XVV1
C4B63_2g87	C4B63_2g87-t42_1	A0A2V2W140	A0A2V2WR16	A0A2V2XM32
C4B63_30g155	C4B63_30g155-t42_1	A0A2V2VD64	A0A2V2VDM1
C4B63_30g273	C4B63_30g273-t42_1	A0A2V2VDD7	A0A2V2WK63	A0A2V2WTT6
C4B63_30g290	C4B63_30g290-t42_1	A0A2V2VGV3	A0A2V2WTS5
C4B63_310g14	C4B63_310g14-t42_1	A0A2V2VQT4	A0A2V2X243
C4B63_31g223	C4B63_31g223-t42_1	A0A2V2VA94	A0A2V2W967	A0A2V2X914	A9Q0M0
C4B63_32g271	C4B63_32g271-t42_1	A0A2V2VCE0	A0A2V2WZG9	A0A2V2XFJ8
C4B63_32g321	C4B63_32g321-t42_1	A0A2V2VFY6	A0A2V2WYD7	A0A2V2XEQ7
C4B63_335nc7	C4B63_335nc7-t42_1	N/A
C4B63_33g146	C4B63_33g146-t42_1	A0A2V2V9T4
C4B63_33g173	C4B63_33g173-t42_1	N/A
C4B63_353g7	C4B63_353g7-t42_1	N/A
C4B63_353g8	C4B63_353g8-t42_1	N/A
C4B63_35g131	C4B63_35g131-t42_1	A0A2V2VEL3
C4B63_35g136	C4B63_35g136-t42_1	A0A2V2V8D4
C4B63_35g148	C4B63_35g148-t42_1	A0A2V2VCG1
C4B63_35g154	C4B63_35g154-t42_1	A0A2V2V938	A0A2V2WIM4	A0A2V2XIN5
C4B63_361g13	C4B63_361g13-t42_1	A0A2V2UGU7	A0A2V2XCT9
C4B63_37g143	C4B63_37g143-t42_1	A0A2V2V7P0	A0A2V2V9S2	A0A2V2WHL9	A0A2V2XJP4	A0A2V2XLN6	A0A2V2XRH5
C4B63_38g146	C4B63_38g146-t42_1	A0A2V2V7A6	A0A2V2WAW4	A0A2V2WVE6
C4B63_38g320c	C4B63_38g320c-t42_1	A0A2V2V7K7	A0A2V2WDU4	A0A2V2WUY5
C4B63_39g324	C4B63_39g324-t42_1	A0A2V2V7F6	A0A2V2X051	A0A2V2X9V6
C4B63_39g352	C4B63_39g352-t42_1	A0A2V2V9G1	A0A2V2X078	A0A2V2XFT6
C4B63_40g162	C4B63_40g162-t42_1	A0A2V2V6E9	A0A2V2W840	A0A2V2WGF5
C4B63_41g260	C4B63_41g260-t42_1	A0A2V2V624	A0A2V2WMQ3
C4B63_41g273	C4B63_41g273-t42_1	A0A2V2UI29	A0A2V2V6E5	A0A2V2WUC5	A0A2V2WUD2	A0A2V2WUI8	A0A2V2WVG9	A0A2V2WVW1	A0A2V2X8U9
C4B63_41g81	C4B63_41g81-t42_1	A0A2V2V674	A0A2V2WSL6	A0A2V2WVD0
C4B63_42g220	C4B63_42g220-t42_1	A0A2V2V5I1	A0A2V2WIY2	A0A2V2X027
C4B63_42g70	C4B63_42g70-t42_1	A0A2V2V561	A0A2V2WKX3	A0A2V2WZ20
C4B63_42g80	C4B63_42g80-t42_1	A0A2V2V5Y9	A0A2V2WPT5	A0A2V2WYQ0
C4B63_43g206	C4B63_43g206-t42_1	A0A2V2V759	A0A2V2WEJ7	A0A2V2WNF4
C4B63_447g15	C4B63_447g15-t42_1	A0A2V2UHI3	A0A2V2XB02
C4B63_44g211	C4B63_44g211-t42_1	A0A165UDJ0	A0A1L4AB54	A0A2V2V4U4	A0A2V2WGK0	A0A2V2WKR7	G4WJV3	G4WJV4	I3QEA2	I3QEA5	I3QEA6	I3QEB1	I3QEB2	I3QEC4	I3QEC5	I3QEC6	S5RGY7
C4B63_44g246	C4B63_44g246-t42_1	A0A2V2V4S1	A0A2V2WIS2	A0A2V2WNK0
C4B63_45g239	C4B63_45g239-t42_1	A0A2V2V466	A0A2V2VTX6	A0A2V2XB36
C4B63_45g248	C4B63_45g248-t42_1	A0A2V2V667	A0A2V2VSP7
C4B63_46g107	C4B63_46g107-t42_1	A0A2V2V415	A0A2V2WX57	A0A2V2X2B3
C4B63_47g52	C4B63_47g52-t42_1	A0A2V2V3D9	A0A2V2VE46	A0A2V2XBV1
C4B63_47g53	C4B63_47g53-t42_1	A0A2V2V3U6	A0A2V2VE46	A0A2V2XBV1
C4B63_48g44	C4B63_48g44-t42_1	A0A2V2V3E5
C4B63_49g133	C4B63_49g133-t42_1	A0A2V2V2L9	A0A2V2WI53	A0A2V2X9R1
C4B63_49g136	C4B63_49g136-t42_1	A0A2V2V1V8	A0A2V2WIV9	A0A2V2X886
C4B63_4g131	C4B63_4g131-t42_1	A0A2V2VYN2	A0A2V2XFF7	A0A2V2XL55
C4B63_4g380	C4B63_4g380-t42_1	A0A2V2VZ19	A0A2V2XBH6	A0A2V2XL29
C4B63_4g494	C4B63_4g494-t42_1	A0A2V2VZ54	A0A2V2XAA9	A0A2V2XM79
C4B63_50g201	C4B63_50g201-t42_1	A0A2V2V1H0
C4B63_51g207	C4B63_51g207-t42_1	A0A2V2V101	A0A2V2V450	A0A2V2VL49	A0A2V2VY51	A0A2V2X2F2
C4B63_53g223	C4B63_53g223-t42_1	A0A2V2V3N4
C4B63_558g6	C4B63_558g6-t42_1	N/A
C4B63_55g90	C4B63_55g90-t42_1	A0A2V2V344	A0A2V2W588	A0A2V2XIB8
C4B63_56g100	C4B63_56g100-t42_1	A0A2V2V2Q7	A0A2V2WQC8	A0A2V2X543
C4B63_56g104	C4B63_56g104-t42_1	A0A2V2V0K2
C4B63_56g82	C4B63_56g82-t42_1	A0A2V2V401	A0A2V2WQJ4	A0A2V2X761
C4B63_56g84	C4B63_56g84-t42_1	A0A2V2V0B2	A0A2V2WWE3	A0A2V2X502
C4B63_56g85	C4B63_56g85-t42_1	A0A2V2V0L9	A0A2V2WWE3	A0A2V2X502
C4B63_56g86	C4B63_56g86-t42_1	A0A2V2V2P8	A0A2V2X7N7	Q7YWE5
C4B63_56g94	C4B63_56g94-t42_1	A0A2V2UZK2	A0A2V2WQK4	A0A2V2X751
C4B63_57g98	C4B63_57g98-t42_1	A0A2V2V0C8	A0A2V2W5P8	A0A2V2WEY3
C4B63_60g82	C4B63_60g82-t42_1	A0A2V2V1P3	A0A2V2XIP2
C4B63_61g121	C4B63_61g121-t42_1	A0A2V2UZ06
C4B63_61g155	C4B63_61g155-t42_1	A0A2V2V2F7	A0A2V2VI12	A0A2V2W0D8	A0A2V2W2Y0	A0A2V2WPX2
C4B63_61g24	C4B63_61g24-t42_1	A0A2V2UZ19	A0A2V2X7Z5	A0A2V2X977
C4B63_64g141	C4B63_64g141-t42_1	N/A
C4B63_65g127	C4B63_65g127-t42_1	A0A2V2UXJ0
C4B63_65g46	C4B63_65g46-t42_1	N/A
C4B63_65g5	C4B63_65g5-t42_1	N/A
C4B63_65g75	C4B63_65g75-t42_1	N/A
C4B63_68g71	C4B63_68g71-t42_1	A0A2V2UXV4	A0A2V2X7W2
C4B63_6g416	C4B63_6g416-t42_1	A0A2V2VXY6	A0A2V2WM26	A0A2V2XFT4
C4B63_71g191	C4B63_71g191-t42_1	N/A
C4B63_72g547c	C4B63_72g547c-t42_1	A0A2V2V293	A0A2V2VC62	A0A2V2WNA2
C4B63_74g13	C4B63_74g13-t42_1	A0A2V2UWI4
C4B63_74g138	C4B63_74g138-t42_1	A0A2V2V045
C4B63_76g32	C4B63_76g32-t42_1	A0A2V2UW88	A0A2V2WMG3	A0A2V2X709
C4B63_76g52	C4B63_76g52-t42_1	A0A2V2UW70	A0A2V2WKW1	A0A2V2X8X9
C4B63_76g55	C4B63_76g55-t42_1	A0A2V2V1P5	A0A2V2X747
C4B63_80g43	C4B63_80g43-t42_1	A0A2V2UUQ6	A0A2V2WF15	A0A2V2WRY9
C4B63_83g80	C4B63_83g80-t42_1	A0A2V2UXH4	A0A2V2W5X2	A0A2V2W7Z3
C4B63_86g237c	C4B63_86g237c-t42_1	A0A2V2UWR3
C4B63_87g29	C4B63_87g29-t42_1	A0A2V2UTV1	A0A2V2VT18	A0A2V2XB13
C4B63_8g483	C4B63_8g483-t42_1	A0A2V2VUA3	A0A2V2XK03	G4WJX0	Q5UCB1
C4B63_92g111	C4B63_92g111-t42_1	A0A2V2UW80	A0A2V2WU86
C4B63_93g67	C4B63_93g67-t42_1	A0A2V2UTK1	A0A2V2V2B9	A0A2V2WIB3	Q6T435
C4B63_9g263	C4B63_9g263-t42_1	A0A2V2VSS4	A0A2V2W671	A0A2V2WAA9
C4B63_9g273	C4B63_9g273-t42_1	A0A2V2VTC0	A0A2V2WFY6	A0A2V2WGL3	A0A2V2WGN2
C4B63_9g305	C4B63_9g305-t42_1	A0A2V2UTY1	A0A2V2VYL2	A0A2V2WEG3
C4B63_9g324	C4B63_9g324-t42_1	A0A2V2VSN0	A0A2V2W2P4	A0A2V2WGH1
C4B63_9g446	C4B63_9g446-t42_1	A0A2V2VSZ4	A0A2V2W9B7	A0A2V2XDQ4
C4B63_9g516	C4B63_9g516-t42_1	A0A2V2VT38	A0A2V2WCE4	A0A2V2XEB2

## Sheet: DAVID_UP
S4 File. DAVID enrichment analysis between 61R_cl4 and LER resistant Trypanosoma cruzi clones.
Annotation Cluster 1		Enrichment Score: 2.09	Count	P_Value	FDR
	SMART	PGAM	3	0.0025	0.025
	INTERPRO	His_Pase_superF_clade-1	3	0.0048	0.092
	INTERPRO	His_PPase_superfam	3	0.012	0.1
	GOTERM_MF_DIRECT	phosphatase activity	3	0.029	0.39
Annotation Cluster 2		Enrichment Score: 0.85	Count	P_Value	FDR
	GOTERM_MF_DIRECT	flavin adenine dinucleotide binding	3	0.05	0.46
	UP_KW_LIGAND	FAD	3	0.11	0.85
	KEGG_PATHWAY	Valine, leucine and isoleucine degradation	3	0.11	0.7
	UP_KW_MOLECULAR_FUNCTION	Oxidoreductase	3	0.6	1
Annotation Cluster 3		Enrichment Score: 0.83	Count	P_Value	FDR
	KEGG_PATHWAY	Glycine, serine and threonine metabolism	3	0.085	0.7
	KEGG_PATHWAY	Glyoxylate and dicarboxylate metabolism	3	0.085	0.7
	KEGG_PATHWAY	Lipoic acid metabolism	3	0.11	0.7
	KEGG_PATHWAY	Biosynthesis of secondary metabolites	8	0.14	0.7
	KEGG_PATHWAY	Carbon metabolism	3	0.6	1
Annotation Cluster 4		Enrichment Score: 0.4	Count	P_Value	FDR
	UP_KW_DOMAIN	Transmembrane	18	0.12	0.61
	UP_KW_DOMAIN	Transmembrane helix	15	0.23	0.61
	UP_SEQ_FEATURE	TRANSMEM:Helical	18	0.41	1
	UP_KW_CELLULAR_COMPONENT	Membrane	21	0.95	1
	GOTERM_CC_DIRECT	membrane	17	1	1
Annotation Cluster 5		Enrichment Score: 0.3	Count	P_Value	FDR
	UP_KW_LIGAND	Nucleotide-binding	8	0.42	1
	INTERPRO	P-loop_NTPase	6	0.49	0.9
	GOTERM_MF_DIRECT	ATPase activity	3	0.62	1

## Sheet: DAVID_DOWN
S4 File. DAVID enrichment analysis between 61R_cl4 and LER resistant Trypanosoma cruzi clones.
Annotation Cluster 1		Enrichment Score: 5.15	Count	P_Value	FDR
	GOTERM_MF_DIRECT	structural constituent of ribosome	25	4.1e-09	4.4e-07
	UP_KW_MOLECULAR_FUNCTION	Ribonucleoprotein	25	1e-07	2.2e-06
	GOTERM_CC_DIRECT	ribosome	24	1.1e-07	5.9e-06
	KEGG_PATHWAY	Ribosome	22	1.5e-05	0.00064
	GOTERM_BP_DIRECT	translation	19	2.4e-05	0.00057
	UP_KW_MOLECULAR_FUNCTION	Ribosomal protein	15	4.4e-05	0.00046
	GOTERM_CC_DIRECT	cytosolic large ribosomal subunit	11	0.00016	0.0028
	GOTERM_CC_DIRECT	ribonucleoprotein complex	17	0.00033	0.0044
	GOTERM_BP_DIRECT	cytoplasmic translation	7	0.0013	0.026
Annotation Cluster 2		Enrichment Score: 3.52	Count	P_Value	FDR
	INTERPRO	Tyrosine_aminoTrfase	5	4.7e-07	0.00015
	UP_KW_BIOLOGICAL_PROCESS	Phenylalanine catabolism	5	4.9e-07	5.9e-06
	UP_KW_BIOLOGICAL_PROCESS	Tyrosine catabolism	5	4.9e-07	5.9e-06
	GOTERM_BP_DIRECT	tyrosine catabolic process	5	7.5e-07	4.5e-05
	GOTERM_BP_DIRECT	aromatic amino acid family metabolic process	5	7.5e-07	4.5e-05
	GOTERM_BP_DIRECT	L-phenylalanine catabolic process	5	2.2e-06	8.9e-05
	GOTERM_MF_DIRECT	L-tyrosine:2-oxoglutarate aminotransferase activity	5	4.3e-06	0.00023
	INTERPRO	NHTrfase_class1_PyrdxlP-BS	5	6.4e-06	0.00067
	INTERPRO	TyrNic_aminoTrfase	5	6.4e-06	0.00067
	PIR_SUPERFAMILY	Tyr_transaminase	5	6.4e-06	5.7e-05
	KEGG_PATHWAY	Phenylalanine metabolism	5	0.00028	0.0041
	KEGG_PATHWAY	Phenylalanine, tyrosine and tryptophan biosynthesis	5	0.00028	0.0041
	UP_SEQ_FEATURE	DOMAIN:Aminotransferase class I/classII	5	0.00046	0.019
	KEGG_PATHWAY	Ubiquinone and other terpenoid-quinone biosynthesis	5	0.00058	0.0051
	KEGG_PATHWAY	Tyrosine metabolism	5	0.00058	0.0051
	UP_KW_LIGAND	Pyridoxal phosphate	5	0.00078	0.012
	INTERPRO	Aminotransferase_I/II	5	0.00091	0.025
	UP_KW_MOLECULAR_FUNCTION	Aminotransferase	5	0.0013	0.0088
	GOTERM_BP_DIRECT	biosynthetic process	5	0.0049	0.074
	INTERPRO	PyrdxlP-dep_Trfase_small	5	0.0081	0.13
	INTERPRO	PyrdxlP-dep_Trfase_major	5	0.0095	0.14
	INTERPRO	PyrdxlP-dep_Trfase	5	0.012	0.16
	GOTERM_MF_DIRECT	pyridoxal phosphate binding	5	0.014	0.3
	GOTERM_CC_DIRECT	mitochondrion	13	0.023	0.13
	KEGG_PATHWAY	Cysteine and methionine metabolism	5	0.096	0.64
	UP_KW_CELLULAR_COMPONENT	Cytoplasm	11	0.17	0.55
	UP_KW_CELLULAR_COMPONENT	Mitochondrion	5	0.23	0.55
	KEGG_PATHWAY	Biosynthesis of secondary metabolites	13	0.26	1
Annotation Cluster 3		Enrichment Score: 3.35	Count	P_Value	FDR
	INTERPRO	Ribosomal_eL24-rel	4	0.00011	0.0048
	INTERPRO	L24e/L24_sf	4	0.00011	0.0048
	GOTERM_CC_DIRECT	cytosolic large ribosomal subunit	11	0.00016	0.0028
	GOTERM_BP_DIRECT	cytoplasmic translation	7	0.0013	0.026
	GOTERM_MF_DIRECT	mRNA binding	8	0.008	0.29
Annotation Cluster 4		Enrichment Score: 2.67	Count	P_Value	FDR
	INTERPRO	NGX6/PGAP6/MYMK	4	2.2e-05	0.0017
	UP_KW_CELLULAR_COMPONENT	Cell membrane	4	0.018	0.13
	GOTERM_CC_DIRECT	plasma membrane	8	0.024	0.13
Annotation Cluster 5		Enrichment Score: 2.5	Count	P_Value	FDR
	GOTERM_CC_DIRECT	cytosolic small ribosomal subunit	8	0.0012	0.012
	UP_SEQ_FEATURE	DOMAIN:KH type-2	3	0.0013	0.036
	INTERPRO	KH_sf_prok-type	3	0.0018	0.031
	INTERPRO	Ribosomal_uS3_C	3	0.0018	0.031
	INTERPRO	KH_dom_type_2	3	0.0018	0.031
	INTERPRO	Ribosomal_S3_C_sf	3	0.0018	0.031
	INTERPRO	Ribosomal_uS3_euk/arc	3	0.0018	0.031
	INTERPRO	KH_dom-like_a/b	3	0.01	0.15
	GOTERM_CC_DIRECT	small ribosomal subunit	3	0.1	0.25
Annotation Cluster 6		Enrichment Score: 2.43	Count	P_Value	FDR
	INTERPRO	Ribosomal_uL29_euk	3	0.00093	0.025
	INTERPRO	Ribosomal_uL29	3	0.00093	0.025
	INTERPRO	Ribosomal_uL29_sf	3	0.00093	0.025
	GOTERM_MF_DIRECT	mRNA binding	8	0.008	0.29
	GOTERM_BP_DIRECT	maturation of LSU-rRNA from tricistronic rRNA transcript (SSU-rRNA, 5.8S rRNA, LSU-rRNA)	3	0.11	0.44
Annotation Cluster 7		Enrichment Score: 1.99	Count	P_Value	FDR
	GOTERM_BP_DIRECT	positive regulation of mRNA splicing, via spliceosome	5	5.1e-06	0.00015
	GOTERM_CC_DIRECT	U12-type spliceosomal complex	5	5.4e-05	0.0014
	GOTERM_CC_DIRECT	nucleolus	10	0.012	0.09
	INTERPRO	Nucleotide-bd_a/b_plait_sf	7	0.055	0.26
	SMART	RRM	5	0.11	0.43
	UP_SEQ_FEATURE	DOMAIN:RRM	5	0.12	0.43
	INTERPRO	RRM_dom	5	0.19	0.47
	INTERPRO	RBD_domain_sf	5	0.29	0.67
Annotation Cluster 8		Enrichment Score: 1.93	Count	P_Value	FDR
	INTERPRO	Ribosomal_eS7	3	0.00093	0.025
	GOTERM_CC_DIRECT	cytosolic small ribosomal subunit	8	0.0012	0.012
	GOTERM_BP_DIRECT	ribosomal small subunit biogenesis	3	0.023	0.28
	GOTERM_BP_DIRECT	rRNA processing	6	0.028	0.28
	GOTERM_CC_DIRECT	small-subunit processome	5	0.03	0.13
	GOTERM_CC_DIRECT	90S preribosome	3	0.13	0.29
Annotation Cluster 9		Enrichment Score: 1.64	Count	P_Value	FDR
	GOTERM_BP_DIRECT	cytoplasmic translation	7	0.0013	0.026
	INTERPRO	Ribosomal_eL6_KOW	3	0.0018	0.031
	INTERPRO	60S_ribosomal_eL6	3	0.0018	0.031
	INTERPRO	Rib_uL2_dom2	3	0.072	0.28
	INTERPRO	Translation_prot_SH3-like_sf	3	0.088	0.28
	GOTERM_BP_DIRECT	ribosomal large subunit assembly	3	0.14	0.5
	UP_SEQ_FEATURE	COMPBIAS:Basic residues	4	0.85	1
Annotation Cluster 10		Enrichment Score: 1.25	Count	P_Value	FDR
	UP_SEQ_FEATURE	DOMAIN:AB hydrolase-1	3	0.031	0.24
	INTERPRO	AB_hydrolase_1	3	0.048	0.25
	INTERPRO	AB_hydrolase	5	0.12	0.32
Annotation Cluster 11		Enrichment Score: 1.14	Count	P_Value	FDR
	GOTERM_BP_DIRECT	ribosome biogenesis	5	0.017	0.23
	GOTERM_BP_DIRECT	rRNA processing	6	0.028	0.28
	UP_KW_BIOLOGICAL_PROCESS	rRNA processing	3	0.11	0.6
	UP_KW_BIOLOGICAL_PROCESS	Ribosome biogenesis	3	0.18	0.6
	GOTERM_BP_DIRECT	pseudouridine synthesis	3	0.21	0.52
Annotation Cluster 12		Enrichment Score: 1.11	Count	P_Value	FDR
	UP_SEQ_FEATURE	DOMAIN:SET	4	0.045	0.32
	INTERPRO	SET_dom	4	0.071	0.28
	INTERPRO	SET_dom_sf	4	0.15	0.39
Annotation Cluster 13		Enrichment Score: 1.06	Count	P_Value	FDR
	UP_KW_BIOLOGICAL_PROCESS	mRNA splicing	3	0.057	0.45
	UP_KW_CELLULAR_COMPONENT	Spliceosome	3	0.058	0.27
	UP_KW_BIOLOGICAL_PROCESS	mRNA processing	3	0.2	0.61
Annotation Cluster 14		Enrichment Score: 0.69	Count	P_Value	FDR
	INTERPRO	Protein_kinase_ATP_BS	10	0.033	0.2
	SMART	S_TKc	11	0.056	0.35
	UP_SEQ_FEATURE	DOMAIN:Protein kinase	11	0.067	0.33
	UP_KW_MOLECULAR_FUNCTION	Serine/threonine-protein kinase	9	0.08	0.42
	GOTERM_BP_DIRECT	peptidyl-serine phosphorylation	4	0.15	0.5
	INTERPRO	Prot_kinase_dom	11	0.16	0.42
	GOTERM_MF_DIRECT	protein serine/threonine kinase activity	9	0.17	0.55
	INTERPRO	Kinase-like_dom_sf	11	0.27	0.65
	INTERPRO	Ser/Thr_kinase_AS	8	0.29	0.67
	GOTERM_BP_DIRECT	phosphorylation	14	0.39	0.8
	UP_KW_MOLECULAR_FUNCTION	Transferase	30	0.49	1
	UP_KW_MOLECULAR_FUNCTION	Kinase	14	0.61	1
	GOTERM_BP_DIRECT	protein phosphorylation	7	0.68	0.97
	GOTERM_MF_DIRECT	ATP binding	16	0.99	1
Annotation Cluster 15		Enrichment Score: 0.56	Count	P_Value	FDR
	GOTERM_CC_DIRECT	U4/U6 x U5 tri-snRNP complex	3	0.069	0.2
	GOTERM_BP_DIRECT	mRNA splicing, via spliceosome	3	0.47	0.88
	KEGG_PATHWAY	Spliceosome	3	0.63	1
Annotation Cluster 16		Enrichment Score: 0.54	Count	P_Value	FDR
	GOTERM_CC_DIRECT	ciliary basal body	3	0.18	0.35
	GOTERM_CC_DIRECT	axoneme	3	0.32	0.52
	GOTERM_BP_DIRECT	cilium assembly	3	0.44	0.87
Annotation Cluster 17		Enrichment Score: 0.31	Count	P_Value	FDR
	UP_SEQ_FEATURE	DOMAIN:EF-hand	4	0.32	0.83
	INTERPRO	EF_hand_dom	4	0.43	0.92
	GOTERM_MF_DIRECT	calcium ion binding	4	0.58	1
	INTERPRO	EF-hand-dom_pair	3	0.76	0.95
Annotation Cluster 18		Enrichment Score: 0.25	Count	P_Value	FDR
	SMART	RING	3	0.28	0.71
	UP_SEQ_FEATURE	DOMAIN:RING-type	3	0.5	1
	INTERPRO	Znf_RING	3	0.6	0.95
	INTERPRO	Znf_RING/FYVE/PHD	4	0.67	0.95
	UP_KW_LIGAND	Zinc	7	0.96	1
Annotation Cluster 19		Enrichment Score: 0.23	Count	P_Value	FDR
	SMART	TPR	3	0.42	0.8
	INTERPRO	TPR_repeat	3	0.56	0.95
	INTERPRO	TPR-like_helical_dom_sf	4	0.85	0.95
Annotation Cluster 20		Enrichment Score: 0.11	Count	P_Value	FDR
	UP_KW_DOMAIN	Transmembrane	44	0.28	1
	UP_KW_DOMAIN	Transmembrane helix	28	0.97	1
	UP_SEQ_FEATURE	TRANSMEM:Helical	48	0.97	1
	UP_KW_CELLULAR_COMPONENT	Membrane	48	1	1
	GOTERM_CC_DIRECT	membrane	49	1	1
