# Supplementary material for: Transcriptomic analysis of benznidazole-resistant Trypanosoma cruzi clone reveals nitroreductase I-independent resistance mechanisms
Source: PLoS One. 2025 Feb 18;20(2):e0314189. doi: 10.1371/journal.pone.0314189 (PMC12005674; doi:10.1371/journal.pone.0314189)
Supplement: S5 File — (ZIP) [file pone.0314189.s011.zip]

Archive with 9 entries (8 files):
- minimal data set/
- minimal data set/.DS_Store
- __MACOSX/minimal data set/._.DS_Store
- minimal data set/Data S2B Fig.xlsx
- __MACOSX/minimal data set/._Data S2B Fig.xlsx
- minimal data set/Data S2A_Fig.xlsx
- __MACOSX/minimal data set/._Data S2A_Fig.xlsx
- minimal data set/Data Fig 1.xlsx
- __MACOSX/minimal data set/._Data Fig 1.xlsx
