# Supplementary material for: Transcriptomic analysis of benznidazole-resistant Trypanosoma cruzi clone reveals nitroreductase I-independent resistance mechanisms
Source: PLoS One. 2025 Feb 18;20(2):e0314189. doi: 10.1371/journal.pone.0314189 (PMC12005674; doi:10.1371/journal.pone.0314189)
Supplement: S5 File — (ZIP) [file pone.0314189.s011.zip › minimal data set/Data S2B Fig.xlsx]

## Sheet: Growth curve
Days	61S			61R_cl4
1	1000000	1000000	1000000	1000000	1000000	1000000
2	4500000	4000000	4000000	5000000	6000000	5500000
3	12000000	10000000	12000000	22000000	21000000	23000000
4	30000000	32000000	30000000	42000000	45000000	42000000
5	50000000	45000000	50000000	75000000	85000000	80000000
6	65000000	70000000	65000000	90000000	95000000	95000000
7	75000000	80000000	70000000	90000000	95000000	100000000
8	85000000	85000000	80000000	100000000	105000000	100000000
9	105000000	110000000	110000000	115000000	125000000	120000000
10	100000000	105000000	110000000	110000000	120000000	120000000

## Sheet: Cell cycle
Población	Replica	% células Go/G1	% células S	% células G2
61S	1	50.6	7.4	12.9
	2	62.5	7.3	10.8
	3	58.3	7.5	12.9
61R_Cl4	1	40.7	10.1	23.1
	2	43.3	10.6	18
	3	44	8.7	20.1
