# Supplementary material for: Transcriptomic analysis of benznidazole-resistant Trypanosoma cruzi clone reveals nitroreductase I-independent resistance mechanisms
Source: PLoS One. 2025 Feb 18;20(2):e0314189. doi: 10.1371/journal.pone.0314189 (PMC12005674; doi:10.1371/journal.pone.0314189)
Supplement: S5 File — (ZIP) [file pone.0314189.s011.zip › minimal data set/Data S2A_Fig.xlsx]

## Sheet: Data S1_Fig1A
[Bz μM]	61S				61R				61R_cl1				61R_cl2				61R_cl3				61R_cl4				61R_cl5				61R_cl6				61R_cl7				61R_cl8				61R_cl9				61R_cl10				61R_cl11
0.781	-0.004	0.04	0.03	0.021	-0.04	0.057	0.001	0.014	-0.04	-0.091	0.044	-0.019	0.004	-0.004	0.014	-0.063	0.07	0.041	0.003	0.01	-0.001	0.043	0.108	0.03	0.019	0.011	-0.023	0.018	0.023	0.024	-0.005	-0.012	0.007	-0.01	0.026	-0.004	-0.012	0.006	0.031	0.019	0.009	0.007	0.004	-0.017	-0.012	0.006	0.031	0.019	0
1.56	0.047	0.076	0.061	0.051	0.039	0.036	0.125	0.18	0.023	-0.066	0.057	-0.022	-0.05	-0.02	-0.009	-0.05	0.063	0.04	0.038	0.031	0.033	0.016	0.115	-0.008	-0.011	0.018	-0.012	0.002	-0.022	-0.036	0.001	-0.025	0.048	0.009	0.001	-0.018	0.138	0.191	0.191	0.193	0.007	0.004	0.004	0.002	0.138	0.191	0.191	0.193	0.022
3.13	0.168	0.236	0.237	0.367	0.008	0.052	0.012	0.044	-0.015	-0.033	-0.013	-0.022	0.012	-0.02	0.011	-0.052	0.055	0.002	0.051	0.023	0.07	-0.05	0.06	0.009	-0.007	-0.013	-0.017	0.005	-0.037	-0.044	-0.038	-0.041	-0.038	0.022	0.003	-0.023	-0.037	0.04	0.002	0.007	0.001	-0.008	0.052	-0.009	-0.037	0.04	0.002	0.007	-0.017
6.25	0.583	0.632	0.621	0.617	0.004	0.078	0.008	0.002	-0.026	-0.094	-0.044	-0.061	0.013	-0.013	-0.016	-0.077	0.073	-0.005	0.035	-0.03	0.024	-0.074	0.093	0.048	0	0.01	-0.024	-0.027	-0.019	-0.078	-0.049	-0.047	-0.019	-0.004	0.022	-0.072	0.004	-0.031	0.278	-0.02	-0.035	-0.02	-0.003	-0.019	0.004	-0.031	0.278	-0.02	-0.047
12.5	0.796	0.82	0.821	0.82	-0.012	-0.012	0.085	-0.001	-0.023	-0.084	-0.054	-0.086	-0.017	-0.03	0.006	-0.066	0.074	-0.005	0.034	0.024	0.066	-0.059	0.181	0.065	-0.04	-0.014	-0.042	-0.056	-0.092	-0.12	-0.086	-0.065	-0.065	-0.037	-0.055	-0.118	-0.067	-0.007	0.036	0.009	-0.047	-0.055	0.037	-0.027	-0.067	-0.007	0.036	0.009	-0.071
25	0.93	0.95	0.952	0.954	-0.042	0.013	0.022	-0.006	-0.072	-0.163	-0.069	-0.102	-0.079	-0.067	-0.101	-0.083	-0.024	-0.11	-0.024	-0.097	-0.062	-0.121	-0.027	-0.047	-0.041	-0.036	-0.083	-0.055	-0.211	0.164	-0.098	-0.108	0.01	-0.008	0.088	0.038	-0.051	-0.102	-0.083	-0.091	-0.025	-0.027	0.004	-0.017	-0.051	-0.102	-0.083	-0.091	0.021
50	0.988	0.996	0.992	0.997	0.073	0.101	0.143	0.146	-0.043	-0.032	0.015	0.012	-0.072	-0.08	0.022	-0.094	-0.09	-0.125	-0.109	-0.207	-0.124	-0.165	-0.066	-0.125	0.076	0.076	0.131	0.076	-0.258	-0.197	-0.146	-0.181	-0.07	-0.102	-0.062	-0.113	-0.059	-0.068	-0.083	-0.115	0.241	0.23	0.225	0.244	-0.059	-0.068	-0.083	-0.115	0.116
100	1.004	1.007	1.011	1.008	0.574	0.597	0.569	0.605	0.627	0.643	0.66	0.674	0.611	0.522	0.589	0.475	0.209	0.165	0.228	0.162	-0.1	-0.13	-0.062	-0.143	0.627	0.637	0.639	0.624	0.244	0.268	0.343	0.297	0.201	0.247	0.27	0.184	0.461	0.491	0.468	0.455	0.79	0.785	0.788	0.762	0.461	0.491	0.468	0.455	0.448
200	1.013	1.016	1.019	1.018	0.844	0.907	0.824	0.83	0.873	0.891	0.889	0.893	0.905	0.882	0.894	0.883	0.805	0.793	0.784	0.776	0.785	0.76	0.791	0.747	0.845	0.906	0.905	0.892	0.81	0.8	0.823	0.779	0.842	0.815	0.823	0.799	0.849	0.827	0.84	0.854	0.927	0.927	0.933	0.929	0.849	0.827	0.84	0.854	0.84
400	1.029	1.026	1.03	1.032	1.014	1.008	0.928	0.987	0.986	0.996	0.981	1.011	0.991	0.986	0.984	0.991	1	1.002	1.003	1.003	1.002	0.982	0.995	1.002	1.029	1.025	1.011	1.009	1.017	0.995	0.996	0.99	1.009	0.994	1.01	1.011	1.001	0.995	1.009	1.011	1.004	1.001	1.003	0.997	1.001	0.995	1.009	1.011	1.015
[truncated: 15 more columns]

## Sheet: Gal61R Bz 
EC50 plate assay - analysis template
Raw data	No cells	No drug	0.78125	1.5625	3.125	6.25	12.5	25	50	100	200	400
61R	0.139101	-0.715877	-0.750363	-0.682221	-0.708935	-0.712311	-0.725962	-0.751449	-0.653653	-0.225132	0.00609317	0.15099
	0.144531	-0.766441	-0.7145	-0.733602	-0.719382	-0.695461	-0.777437	-0.754225	-0.674488	-0.222313	0.0597489	0.151512
	0.178155	-0.727243	-0.726017	-0.613861	-0.716535	-0.719778	-0.650604	-0.707717	-0.597593	-0.211869	0.0191636	0.113202
	0.158776	-0.754629	-0.741748	-0.590154	-0.714199	-0.753183	-0.755438	-0.760006	-0.621278	-0.201751	0.00341159	0.146554
														Processed for Prism			EC50=		Fold Diff	#DIV/0!	EC50=
														[Drug]	61R
	Enter plate reader data in the table above													0.78125	-0.0403352	0.0570181	0.00135408	0.0141022	#DIV/0!	#DIV/0!	#DIV/0!	#DIV/0!
														1.5625	0.0393652	0.0360487	0.125229	0.180068	#DIV/0!	#DIV/0!	#DIV/0!	#DIV/0!
61R			-0.0403352	0.0393652	0.00811944	0.00417155	-0.0117956	-0.0416053	0.0727788	0.573986	0.844432	1.01391		3.125	0.00811944	0.0516583	0.0118266	0.0442631	#DIV/0!	#DIV/0!	#DIV/0!	#DIV/0!
			0.0570181	0.0360487	0.0516583	0.0779173	-0.0120696	0.0134107	0.10094	0.597305	0.906932	1.00766		6.25	0.00417155	0.0779173	0.00824549	0.00158357	#DIV/0!	#DIV/0!	#DIV/0!	#DIV/0!
			0.00135408	0.125229	0.0118266	0.00824549	0.0846469	0.0215668	0.143196	0.569224	0.824396	0.92826		12.5	-0.0117956	-0.0120696	0.0846469	-0.00088608	#DIV/0!	#DIV/0!	#DIV/0!	#DIV/0!
			0.0141022	0.180068	0.0442631	0.00158357	-0.00088608	-0.00588725	0.145994	0.605294	0.829906	0.986619		25	-0.0416053	0.0134107	0.0215668	-0.00588725	#DIV/0!	#DIV/0!	#DIV/0!	#DIV/0!
			#DIV/0!	#DIV/0!	#DIV/0!	#DIV/0!	#DIV/0!	#DIV/0!	#DIV/0!	#DIV/0!	#DIV/0!	#DIV/0!		50	0.0727788	0.10094	0.143196	0.145994	#DIV/0!	#DIV/0!	#DIV/0!	#DIV/0!
			#DIV/0!	#DIV/0!	#DIV/0!	#DIV/0!	#DIV/0!	#DIV/0!	#DIV/0!	#DIV/0!	#DIV/0!	#DIV/0!		100	0.573986	0.597305	0.569224	0.605294	#DIV/0!	#DIV/0!	#DIV/0!	#DIV/0!
			#DIV/0!	#DIV/0!	#DIV/0!	#DIV/0!	#DIV/0!	#DIV/0!	#DIV/0!	#DIV/0!	#DIV/0!	#DIV/0!		200	0.844432	0.906932	0.824396	0.829906	#DIV/0!	#DIV/0!	#DIV/0!	#DIV/0!
			#DIV/0!	#DIV/0!	#DIV/0!	#DIV/0!	#DIV/0!	#DIV/0!	#DIV/0!	#DIV/0!	#DIV/0!	#DIV/0!		400	1.01391	1.00766	0.92826	0.986619	#DIV/0!	#DIV/0!	#DIV/0!	#DIV/0!
	Reader data converted to percent growth inhibition - to analyse in GraphPad Prism use orange format														Copy the highlighted table into GraphPad Prism for non-linear regression analysis (sigmoidal dose response) and calculation of EC50 and Hill slope values

## Sheet: cl1and cl2 40 uM Bz 
EC50 plate assay - analysis template
Raw data	No cells	No drug	0.78125	1.5625	3.125	6.25	12.5	25	50	100	200	400
61R_cl1	0.154446	-0.661089	-0.694088	-0.642615	-0.673713	-0.682348	-0.679993	-0.719435	-0.695922	-0.149776	0.0509368	0.142648
	0.162798	-0.617024	-0.687745	-0.668309	-0.642652	-0.690476	-0.682537	-0.743898	-0.641641	-0.115626	0.0775988	0.159473
	0.168477	-0.696301	-0.658513	-0.646998	-0.707611	-0.734644	-0.743323	-0.75577	-0.683566	-0.125436	0.0727751	0.152418
	0.168554	-0.698332	-0.715148	-0.717146	-0.717513	-0.751086	-0.772962	-0.78677	-0.688098	-0.113757	0.0757326	0.17779
61R_cl2	0.141021	-0.745621	-0.741761	-0.789683	-0.735117	-0.734396	-0.760717	-0.815851	-0.809546	-0.204012	0.0567196	0.132974
	0.151523	-0.747597	-0.751207	-0.76538	-0.765837	-0.758919	-0.774464	-0.807475	-0.819481	-0.278215	0.0457412	0.139338
	0.142515	-0.754797	-0.741891	-0.763166	-0.745156	-0.769131	-0.749851	-0.845581	-0.735255	-0.226078	0.0472979	0.128347		Processed for Prism			EC50=		Fold Diff	#DIV/0!	EC50=
	0.143843	-0.705221	-0.758735	-0.747749	-0.749718	-0.770231	-0.760929	-0.775596	-0.784917	-0.301501	0.0442679	0.136229		[Drug]	61R_cl1				61R_cl2
	Enter plate reader data in the table above													0.78125	-0.0404619	-0.090689	0.043697	-0.0193986	0.00435343	-0.00401484	0.0143825	-0.0630273
														1.5625	0.0226538	-0.0657657	0.0570128	-0.021703	-0.0496956	-0.019778	-0.00932654	-0.0500881
61R_cl1			-0.0404619	0.0226538	-0.0154791	-0.0260672	-0.0231789	-0.0715423	-0.042711	0.626967	0.873079	0.985534		3.125	-0.0154791	-0.0328644	-0.0130785	-0.0221265	0.0118466	-0.0202862	0.010744	-0.0524066
			-0.090689	-0.0657657	-0.0328644	-0.0941909	-0.0840103	-0.162696	-0.031567	0.642965	0.890746	0.995737		6.25	-0.0260672	-0.0941909	-0.0443382	-0.0608543	0.0126605	-0.0125916	-0.015974	-0.0765669
			0.043697	0.0570128	-0.0130785	-0.0443382	-0.0543748	-0.0687675	0.0147265	0.66013	0.889334	0.98143		12.5	-0.0231789	-0.0840103	-0.0543748	-0.0860894	-0.0170266	-0.0298814	0.00551222	-0.0656107
			-0.0193986	-0.021703	-0.0221265	-0.0608543	-0.0860894	-0.102018	0.0118051	0.674339	0.892925	1.01065		25	-0.0715423	-0.162696	-0.0687675	-0.102018	-0.0792092	-0.0665954	-0.101173	-0.082885
61R_cl2			0.00435343	-0.0496956	0.0118466	0.0126605	-0.0170266	-0.0792092	-0.0720981	0.610855	0.904921	0.990925		50	-0.042711	-0.031567	0.0147265	0.0118051	-0.0720981	-0.0799491	0.0217785	-0.0938635
			-0.00401484	-0.019778	-0.0202862	-0.0125916	-0.0298814	-0.0665954	-0.0799491	0.522046	0.882349	0.986448		100	0.626967	0.642965	0.66013	0.674339	0.610855	0.522046	0.589225	0.475488
			0.0143825	-0.00932654	0.010744	-0.015974	0.00551222	-0.101173	0.0217785	0.589225	0.893886	0.984211		200	0.873079	0.890746	0.889334	0.892925	0.904921	0.882349	0.893886	0.882724
			-0.0630273	-0.0500881	-0.0524066	-0.0765669	-0.0656107	-0.082885	-0.0938635	0.475488	0.882724	0.991033		400	0.985534	0.995737	0.98143	1.01065	0.990925	0.986448	0.984211	0.991033
	Reader data converted to percent growth inhibition - to analyse in GraphPad Prism use orange format														Copy the highlighted table into GraphPad Prism for non-linear regression analysis (sigmoidal dose response) and calculation of EC50 and Hill slope values

## Sheet: cl3 and cl4 40 uM Bz 
EC50 plate assay - analysis template
Raw data	No cells	No drug	0.78125	1.5625	3.125	6.25	12.5	25	50	100	200	400
61R_cl3	0.140898	-0.630351	-0.576123	-0.581801	-0.587956	-0.574372	-0.572923	-0.648703	-0.699812	-0.469238	-0.00938208	0.141264
	0.142112	-0.579872	-0.550256	-0.551295	-0.578163	-0.583628	-0.583511	-0.65919	-0.669984	-0.461072	-0.00738068	0.143283
	0.149271	-0.603244	-0.60106	-0.574985	-0.564818	-0.576548	-0.578017	-0.621108	-0.685326	-0.431321	-0.0131037	0.151297
	0.160466	-0.624451	-0.616956	-0.600394	-0.606335	-0.648312	-0.605732	-0.700812	-0.78666	-0.497031	-0.0151498	0.163185
61R_cl4	0.143215	-0.660719	-0.661524	-0.63433	-0.604239	-0.641544	-0.607975	-0.710508	-0.760649	-0.741332	-0.0292562	0.14519
	0.143466	-0.600307	-0.568062	-0.588243	-0.63738	-0.655315	-0.644029	-0.69009	-0.722959	-0.696857	-0.035148	0.130378
	0.134692	-0.652274	-0.567069	-0.56181	-0.604751	-0.578773	-0.509656	-0.673771	-0.704241	-0.701317	-0.029903	0.130701		Processed for Prism			EC50=		Fold Diff	#DIV/0!	EC50=
	0.156789	-0.655685	-0.630954	-0.661907	-0.648622	-0.616962	-0.602875	-0.693938	-0.757609	-0.772058	-0.0484422	0.158613		[Drug]	61R_cl3 61R_cl4 61R_cl3 61R_cl4				61R_c4 61R_cl4
	Enter plate reader data in the table above													0.78125	0.0703116	0.04102	0.00290207	0.00954939	-0.00100194	0.0433529	0.108271	0.030439
														1.5625	0.0629492	0.0395801	0.0375528	0.0306491	0.0328246	0.0162201	0.114954	-0.00765716
61R_cl3			0.0703116	0.0629492	0.0549687	0.0725816	0.0744605	-0.0237952	-0.0900632	0.208899	0.805147	1.00048		3.125	0.0549687	0.00236675	0.0510629	0.02308	0.0702536	-0.0498444	0.0603882	0.0086936
			0.04102	0.0395801	0.00236675	-0.00520247	-0.00504085	-0.109862	-0.124812	0.164546	0.792942	1.00162		6.25	0.0725816	-0.00520247	0.035475	-0.0303992	0.0238512	-0.0739582	0.0933977	0.0476611
			0.00290207	0.0375528	0.0510629	0.035475	0.0335233	-0.0237399	-0.109078	0.228465	0.784224	1.00269		12.5	0.0744605	-0.00504085	0.0335233	0.0238487	0.0656066	-0.0587843	0.181225	0.0649994
			0.00954939	0.0306491	0.02308	-0.0303992	0.0238487	-0.0972854	-0.206657	0.162336	0.776262	1.00346		25	-0.0237952	-0.109862	-0.0237399	-0.0972854	-0.0619317	-0.120712	-0.0273158	-0.0470821
61R_cl4			-0.00100194	0.0328246	0.0702536	0.0238512	0.0656066	-0.0619317	-0.124302	-0.100274	0.785465	1.00246		50	-0.0900632	-0.124812	-0.109078	-0.206657	-0.124302	-0.164905	-0.0660341	-0.125449
			0.0433529	0.0162201	-0.0498444	-0.0739582	-0.0587843	-0.120712	-0.164905	-0.129811	0.759854	0.982402		100	0.208899	0.164546	0.228465	0.162336	-0.100274	-0.129811	-0.0623183	-0.143232
			0.108271	0.114954	0.0603882	0.0933977	0.181225	-0.0273158	-0.0660341	-0.0623183	0.790849	0.994929		200	0.805147	0.792942	0.784224	0.776262	0.785465	0.759854	0.790849	0.7474
			0.030439	-0.00765716	0.0086936	0.0476611	0.0649994	-0.0470821	-0.125449	-0.143232	0.7474	1.00224		400	1.00048	1.00162	1.00269	1.00346	1.00246	0.982402	0.994929	1.00224
	Reader data converted to percent growth inhibition - to analyse in GraphPad Prism use orange format														Copy the highlighted table into GraphPad Prism for non-linear regression analysis (sigmoidal dose response) and calculation of EC50 and Hill slope values

## Sheet: cl5 and cl6 40 uM Bz 
EC50 plate assay - analysis template
Raw data	No cells	No drug	0.78125	1.5625	3.125	6.25	12.5	25	50	100	200	400
61R_cl5 61R_cl4 61R_cl3 61R_cl5	0.147504	-0.765161	-0.748061	-0.775341	-0.771549	-0.765084	-0.802049	-0.802784	-0.696119	-0.192609	0.00595102	0.173851
	0.153116	-0.786102	-0.776106	-0.769458	-0.798652	-0.777026	-0.798987	-0.82025	-0.715146	-0.187596	0.0648356	0.176443
	0.153602	-0.771946	-0.792944	-0.782827	-0.787421	-0.794335	-0.810753	-0.849061	-0.650521	-0.180154	0.0660568	0.163984
	0.163393	-0.790911	-0.773618	-0.789114	-0.786104	-0.816989	-0.844006	-0.843048	-0.717928	-0.19581	0.0602183	0.172208
61R_cl6	0.141325	-0.631992	-0.61393	-0.649132	-0.660988	-0.646346	-0.703031	-0.795548	-0.831209	-0.443495	-0.00546095	0.154276
	0.134326	-0.603269	-0.585529	-0.629944	-0.635422	-0.660623	-0.691642	-0.481958	-0.74823	-0.405465	-0.0134175	0.130796
	0.132577	-0.62749	-0.631248	-0.626813	-0.656482	-0.664862	-0.693115	-0.701713	-0.738609	-0.366811	-0.00208182	0.129836		Processed for Prism			EC50=		Fold Diff	#DIV/0!	EC50=
	0.152149	-0.660808	-0.670173	-0.681214	-0.693902	-0.698874	-0.713494	-0.7484	-0.808122	-0.419672	-0.0272509	0.144045		[Drug]	61R_cl5				61R_cl6
	Enter plate reader data in the table above													0.78125	0.0187356	0.0106424	-0.0226872	0.0181208	0.023357	0.0240504	-0.00494412	-0.0115193
														1.5625	-0.0111546	0.0177215	-0.0117561	0.00188294	-0.0221645	-0.036165	0.000890939	-0.0251
61R_cl5 61R_cl4 61R_cl3 61R_cl5			0.0187356	-0.0111546	-0.0070001	8.41057e-05	-0.040418	-0.0412234	0.0756488	0.627341	0.844902	1.02887		3.125	-0.0070001	-0.0133623	-0.0167199	0.00503698	-0.0374963	-0.0435914	-0.0381437	-0.0407081
			0.0106424	0.0177215	-0.0133623	0.00966377	-0.0137185	-0.0363581	0.0755478	0.637238	0.906007	1.02484		6.25	8.41057e-05	0.00966377	-0.0241902	-0.027327	-0.0185616	-0.0777585	-0.0491681	-0.0468237
			-0.0226872	-0.0117561	-0.0167199	-0.0241902	-0.0419286	-0.0833184	0.131192	0.639396	0.905413	1.01122		12.5	-0.040418	-0.0137185	-0.0419286	-0.0556374	-0.0918627	-0.119812	-0.0863402	-0.064807
			0.0181208	0.00188294	0.00503698	-0.027327	-0.0556374	-0.054633	0.0764776	0.623597	0.891885	1.00924		25	-0.0412234	-0.0363581	-0.0833184	-0.054633	-0.2115	0.164468	-0.0976525	-0.107745
61R_cl6			0.023357	-0.0221645	-0.0374963	-0.0185616	-0.0918627	-0.2115	-0.257614	0.243751	0.810187	1.01675		50	0.0756488	0.0755478	0.131192	0.0764776	-0.257614	-0.196533	-0.146195	-0.181207
			0.0240504	-0.036165	-0.0435914	-0.0777585	-0.119812	0.164468	-0.196533	0.268174	0.799695	0.995214		100	0.627341	0.637238	0.639396	0.623597	0.243751	0.268174	0.342969	0.296616
			-0.00494412	0.000890939	-0.0381437	-0.0491681	-0.0863402	-0.0976525	-0.146195	0.342969	0.822834	0.996394		200	0.844902	0.906007	0.905413	0.891885	0.810187	0.799695	0.822834	0.779324
			-0.0115193	-0.0251	-0.0407081	-0.0468237	-0.064807	-0.107745	-0.181207	0.296616	0.779324	0.99003		400	1.02887	1.02484	1.01122	1.00924	1.01675	0.995214	0.996394	0.99003
	Reader data converted to percent growth inhibition - to analyse in GraphPad Prism use orange format														Copy the highlighted table into GraphPad Prism for non-linear regression analysis (sigmoidal dose response) and calculation of EC50 and Hill slope values

## Sheet: cl8 and cl9 40 uM Bz
EC50 plate assay - analysis template
Raw data	No cells	No drug	0.78125	1.5625	3.125	6.25	12.5	25	50	100	200	400
61R_cl8	0.156514	-0.654142	-0.66347	-0.542663	-0.684203	-0.650992	-0.708701	-0.695721	-0.702293	-0.280302	0.0340159	0.157225
	0.157828	-0.674107	-0.669224	-0.515369	-0.640857	-0.700204	-0.680288	-0.758814	-0.731057	-0.265646	0.0135792	0.154072
	0.152307	-0.670434	-0.644796	-0.513085	-0.668976	-0.441628	-0.641053	-0.738983	-0.738589	-0.285475	0.0203561	0.160008
	0.152439	-0.678162	-0.662169	-0.518257	-0.672107	-0.694774	-0.670955	-0.753331	-0.773424	-0.3001	0.0311406	0.161423
61R_cl9	0.154138	-0.802453	-0.79358	-0.796005	-0.801202	-0.836279	-0.847213	-0.826125	-0.571445	-0.0464325	0.0838911	0.158038
	0.154881	-0.800199	-0.793529	-0.796051	-0.807804	-0.819755	-0.853058	-0.825843	-0.580557	-0.0507831	0.0849656	0.155741
	0.154554	-0.803425	-0.799239	-0.7996	-0.754042	-0.806399	-0.768086	-0.799392	-0.588015	-0.0489727	0.0901317	0.157028		Processed for Prism			EC50=		Fold Diff	#DIV/0!	EC50=
	0.15495	-0.802076	-0.818318	-0.800099	-0.810644	-0.820725	-0.827507	-0.818644	-0.568295	-0.0729064	0.0866581	0.151798		[Drug]	61R_cl8 61R_cl9				61R_cl9 61R_cl9
	Enter plate reader data in the table above													0.78125	-0.0115072	0.00586974	0.0311615	0.019255	0.00927582	0.00698444	0.00436949	-0.0169713
														1.5625	0.137516	0.190806	0.19125	0.192517	0.00674096	0.0043433	0.00399345	0.00206545
61R_cl8			-0.0115072	0.137516	-0.0370824	0.00388537	-0.0673018	-0.05129	-0.0593977	0.461157	0.84889	1.00088		3.125	-0.0370824	0.0399671	0.00177224	0.00728944	0.00130843	-0.00796281	0.0515495	-0.00895279
			0.00586974	0.190806	0.0399671	-0.0313696	-0.00743016	-0.10182	-0.0684552	0.490977	0.826611	0.995486		6.25	0.00388537	-0.0313696	0.278102	-0.0200003	-0.0353602	-0.0204754	-0.00310384	-0.0194861
			0.0311615	0.19125	0.00177224	0.278102	0.0357107	-0.0833181	-0.0828383	0.467899	0.839621	1.00936		12.5	-0.0673018	-0.00743016	0.0357107	0.00867688	-0.0467904	-0.0553444	0.0368894	-0.0265733
			0.019255	0.192517	0.00728944	-0.0200003	0.00867688	-0.0905001	-0.114691	0.455167	0.853963	1.01082		25	-0.05129	-0.10182	-0.0833181	-0.0905001	-0.0247461	-0.0268503	0.00421009	-0.0173119
61R_cl9			0.00927582	0.00674096	0.00130843	-0.0353602	-0.0467904	-0.0247461	0.241491	0.790328	0.926565	1.00408		50	-0.0593977	-0.0684552	-0.0828383	-0.114691	0.241491	0.229973	0.224859	0.244279
			0.00698444	0.0043433	-0.00796281	-0.0204754	-0.0553444	-0.0268503	0.229973	0.784663	0.926796	1.0009		100	0.461157	0.490977	0.467899	0.455167	0.790328	0.784663	0.787546	0.761912
			0.00436949	0.00399345	0.0515495	-0.00310384	0.0368894	0.00421009	0.224859	0.787546	0.932752	1.00258		200	0.84889	0.826611	0.839621	0.853963	0.926565	0.926796	0.932752	0.928642
			-0.0169713	0.00206545	-0.00895279	-0.0194861	-0.0265733	-0.0173119	0.244279	0.761912	0.928642	0.996707		400	1.00088	0.995486	1.00936	1.01082	1.00408	1.0009	1.00258	0.996707
	Reader data converted to percent growth inhibition - to analyse in GraphPad Prism use orange format														Copy the highlighted table into GraphPad Prism for non-linear regression analysis (sigmoidal dose response) and calculation of EC50 and Hill slope values

## Sheet: cl10 and cl14 40 uM Bz 
EC50 plate assay - analysis template
Raw data	No cells	No drug	0.78125	1.5625	3.125	6.25	12.5	25	50	100	200	400
61R_cl10 61R_cl9	0.156514	-0.654142	-0.66347	-0.542663	-0.684203	-0.650992	-0.708701	-0.695721	-0.702293	-0.280302	0.0340159	0.157225
	0.157828	-0.674107	-0.669224	-0.515369	-0.640857	-0.700204	-0.680288	-0.758814	-0.731057	-0.265646	0.0135792	0.154072
	0.152307	-0.670434	-0.644796	-0.513085	-0.668976	-0.441628	-0.641053	-0.738983	-0.738589	-0.285475	0.0203561	0.160008
	0.152439	-0.678162	-0.662169	-0.518257	-0.672107	-0.694774	-0.670955	-0.753331	-0.773424	-0.3001	0.0311406	0.161423
61R_cl14	0.154138	-0.802453	-0.79358	-0.796005	-0.801202	-0.836279	-0.847213	-0.826125	-0.571445	-0.0464325	0.0838911	0.158038
	0.154881	-0.800199	-0.793529	-0.796051	-0.807804	-0.819755	-0.853058	-0.825843	-0.580557	-0.0507831	0.0849656	0.155741
	0.154554	-0.803425	-0.799239	-0.7996	-0.754042	-0.806399	-0.768086	-0.799392	-0.588015	-0.0489727	0.0901317	0.157028		Processed for Prism			EC50=		Fold Diff	#DIV/0!	EC50=
	0.15495	-0.802076	-0.818318	-0.800099	-0.810644	-0.820725	-0.827507	-0.818644	-0.568295	-0.0729064	0.0866581	0.151798		[Drug]	61R_cl10 61R_cl9 " 61R_cl11 61R cl4.11 60 uM Bz				61R_cl14
	Enter plate reader data in the table above													0.78125	-0.0115072	0.00586974	0.0311615	0.019255	0.00927582	0.00698444	0.00436949	-0.0169713
														1.5625	0.137516	0.190806	0.19125	0.192517	0.00674096	0.0043433	0.00399345	0.00206545
61R_cl10 61R_cl9			-0.0115072	0.137516	-0.0370824	0.00388537	-0.0673018	-0.05129	-0.0593977	0.461157	0.84889	1.00088		3.125	-0.0370824	0.0399671	0.00177224	0.00728944	0.00130843	-0.00796281	0.0515495	-0.00895279
			0.00586974	0.190806	0.0399671	-0.0313696	-0.00743016	-0.10182	-0.0684552	0.490977	0.826611	0.995486		6.25	0.00388537	-0.0313696	0.278102	-0.0200003	-0.0353602	-0.0204754	-0.00310384	-0.0194861
			0.0311615	0.19125	0.00177224	0.278102	0.0357107	-0.0833181	-0.0828383	0.467899	0.839621	1.00936		12.5	-0.0673018	-0.00743016	0.0357107	0.00867688	-0.0467904	-0.0553444	0.0368894	-0.0265733
			0.019255	0.192517	0.00728944	-0.0200003	0.00867688	-0.0905001	-0.114691	0.455167	0.853963	1.01082		25	-0.05129	-0.10182	-0.0833181	-0.0905001	-0.0247461	-0.0268503	0.00421009	-0.0173119
61R_cl14			0.00927582	0.00674096	0.00130843	-0.0353602	-0.0467904	-0.0247461	0.241491	0.790328	0.926565	1.00408		50	-0.0593977	-0.0684552	-0.0828383	-0.114691	0.241491	0.229973	0.224859	0.244279
			0.00698444	0.0043433	-0.00796281	-0.0204754	-0.0553444	-0.0268503	0.229973	0.784663	0.926796	1.0009		100	0.461157	0.490977	0.467899	0.455167	0.790328	0.784663	0.787546	0.761912
			0.00436949	0.00399345	0.0515495	-0.00310384	0.0368894	0.00421009	0.224859	0.787546	0.932752	1.00258		200	0.84889	0.826611	0.839621	0.853963	0.926565	0.926796	0.932752	0.928642
			-0.0169713	0.00206545	-0.00895279	-0.0194861	-0.0265733	-0.0173119	0.244279	0.761912	0.928642	0.996707		400	1.00088	0.995486	1.00936	1.01082	1.00408	1.0009	1.00258	0.996707
	Reader data converted to percent growth inhibition - to analyse in GraphPad Prism use orange format														Copy the highlighted table into GraphPad Prism for non-linear regression analysis (sigmoidal dose response) and calculation of EC50 and Hill slope values

## Sheet: cl7 and cl11 40 uM  Bz
EC50 plate assay - analysis template
Raw data	No cells	No drug	0.78125	1.5625	3.125	6.25	12.5	25	50	100	200	400
61R_cl7	0.134849	-0.631017	-0.625613	-0.594034	-0.660021	-0.645384	-0.680963	-0.623224	-0.684609	-0.477275	0.0139387	0.141376
	0.149818	-0.6724	-0.680378	-0.665037	-0.654547	-0.67581	-0.7026	-0.678953	-0.756288	-0.469037	-0.00219869	0.144699
	0.156454	-0.717323	-0.694285	-0.716567	-0.715015	-0.698508	-0.765345	-0.640496	-0.771421	-0.481776	0.00168009	0.165567
	0.159155	-0.712573	-0.715864	-0.727841	-0.732947	-0.775095	-0.81542	-0.67914	-0.8108	-0.552457	-0.016061	0.168998
61R_cl11	0.135282	-0.722189	-0.721969	-0.70361	-0.736912	-0.762784	-0.783126	-0.704073	-0.622376	-0.338001	-0.00211371	0.148513
	0.140161	-0.698848	-0.69329	-0.691073	-0.722515	-0.812105	-0.737159	-0.657352	-0.557859	-0.308522	-0.00284441	0.144582
	0.131278	-0.727999	-0.723131	-0.72204	-0.762054	-0.787607	-0.764659	-0.715203	-0.575832	-0.329783	-0.0027149	0.143245		Processed for Prism			EC50=		Fold Diff	#DIV/0!	EC50=
	0.144751	-0.741431	-0.772335	-0.76723	-0.781837	-0.768875	-0.800514	-0.738328	-0.571209	-0.331504	-0.0310477	0.161711		[Drug]	61R_cl7 61R_cl11 61R cl4.11 60 uM Bz				61R_cl11
	Enter plate reader data in the table above													0.78125	0.00705528	-0.00970331	0.0263658	-0.00377538	0.000256279	0.00662531	0.00566419	-0.0348732
														1.5625	0.0482886	0.00895451	0.000865401	-0.0175152	0.0216666	0.00926789	0.00693464	-0.0291123
61R_cl7			0.00705528	0.0482886	-0.0378714	-0.0187594	-0.0652157	0.0101748	-0.0699762	0.200742	0.842126	1.00852		3.125	-0.0378714	0.0217127	0.0026419	-0.0233723	-0.0171709	-0.0282078	-0.0396329	-0.0455951
			-0.00970331	0.00895451	0.0217127	-0.00414827	-0.0367309	-0.00796994	-0.102027	0.247334	0.815113	0.993774		6.25	-0.0187594	-0.00414827	0.0215335	-0.071722	-0.0473431	-0.134988	-0.0693706	-0.0309684
			0.0263658	0.000865401	0.0026419	0.0215335	-0.054959	0.0879254	-0.0619123	0.269574	0.822868	1.01043		12.5	-0.0652157	-0.0367309	-0.054959	-0.117981	-0.0710671	-0.0456617	-0.0426647	-0.0666713
			-0.00377538	-0.0175152	-0.0233723	-0.071722	-0.117981	0.0383521	-0.112681	0.183676	0.799001	1.01129		25	0.0101748	-0.00796994	0.0879254	0.0383521	0.0211266	0.0494586	0.0148906	0.00350213
61R_cl11			0.000256279	0.0216666	-0.0171709	-0.0473431	-0.0710671	0.0211266	0.116404	0.448048	0.839766	1.01543		50	-0.0699762	-0.102027	-0.0619123	-0.112681	0.116404	0.168043	0.177086	0.192085
			0.00662531	0.00926789	-0.0282078	-0.134988	-0.0456617	0.0494586	0.168043	0.465224	0.829555	1.00527		100	0.200742	0.247334	0.269574	0.183676	0.448048	0.465224	0.463431	0.462577
			0.00566419	0.00693464	-0.0396329	-0.0693706	-0.0426647	0.0148906	0.177086	0.463431	0.844063	1.01393		200	0.842126	0.815113	0.822868	0.799001	0.839766	0.829555	0.844063	0.801622
			-0.0348732	-0.0291123	-0.0455951	-0.0309684	-0.0666713	0.00350213	0.192085	0.462577	0.801622	1.01914		400	1.00852	0.993774	1.01043	1.01129	1.01543	1.00527	1.01393	1.01914
	Reader data converted to percent growth inhibition - to analyse in GraphPad Prism use orange format														Copy the highlighted table into GraphPad Prism for non-linear regression analysis (sigmoidal dose response) and calculation of EC50 and Hill slope values

## Sheet: cl12 and cl13 40 uM Bz 
EC50 plate assay - analysis template
Raw data	No cells	No drug	0.78125	1.5625	3.125	6.25	12.5	25	50	100	200	400
61R_cl12	0.142719	-0.792379	-0.812787	-0.665694	-0.798387	-0.57262	-0.772691	-0.789473	-0.797464	-0.275191	-0.0611	0.126522
	0.146645	-0.792985	-0.810602	-0.812596	-0.813973	-0.668323	-0.82946	-0.847179	-0.824678	-0.299452	-0.057202	0.135182
	0.141874	-0.908131	-0.887411	-0.882973	-0.876711	-0.638161	-0.898227	-0.912059	-0.88074	-0.315461	-0.0720042	0.131075
	0.130534	-1.10786	-0.954994	-0.978201	-0.956336	-0.761834	-1.00874	-1.07229	-1.00077	-0.339106	-0.10831	0.10711
61R_cl13	0.135759	-0.858046	-0.833453	-0.859808	-0.875027	-0.877793	-0.899268	-0.874224	-0.607706	-0.119282	0.0582765	0.152953
	0.143356	-0.857231	-0.875691	-0.873273	-0.86936	-0.885833	-0.911773	-0.983965	-0.426615	-0.125862	0.0625669	0.147824
	0.139984	-0.794094	-0.927985	-0.952646	-0.946736	-0.976102	-0.982128	-0.95342	-0.599933	-0.123101	0.0520281	0.144736		Processed for Prism			EC50=		Fold Diff	#DIV/0!	EC50=
	0.123922	-0.992308	-1.03665	-1.07377	-1.01475	-1.07745	-1.08787	-1.14834	-0.709441	-0.181002	0.0290895	0.0679902		[Drug]	61R_cl12 61R_cl13				61R_cl13
	Enter plate reader data in the table above													0.78125	-0.0218246	-0.0187485	0.0197334	0.123437	0.0247463	-0.018449	-0.143341	-0.0397243
														1.5625	0.135478	-0.0208714	0.02396	0.104697	-0.00177319	-0.0160328	-0.169742	-0.0729795
61R_cl12			-0.0218246	0.135478	-0.00642472	0.235012	0.0210543	0.00310736	-0.00543799	0.553084	0.782034	0.982679		3.125	-0.00642472	-0.0223365	0.029924	0.122354	-0.0170862	-0.0121215	-0.163415	-0.0201055
			-0.0187485	-0.0208714	-0.0223365	0.132671	-0.038818	-0.0576754	-0.033729	0.525242	0.783056	0.987801		6.25	0.235012	0.132671	0.257113	0.279414	-0.0198699	-0.0285849	-0.194853	-0.0762728
			0.0197334	0.02396	0.029924	0.257113	0.00943237	-0.00374094	0.026087	0.564445	0.796308	0.989715		12.5	0.0210543	-0.038818	0.00943237	0.0800372	-0.0414783	-0.0545096	-0.201305	-0.085608
			0.123437	0.104697	0.122354	0.279414	0.0800372	0.0287188	0.0864699	0.620766	0.807133	0.981085		25	0.00310736	-0.0576754	-0.00374094	0.0287188	-0.0162788	-0.12666	-0.170571	-0.139785
61R_cl13			0.0247463	-0.00177319	-0.0170862	-0.0198699	-0.0414783	-0.0162788	0.251901	0.743369	0.922034	1.0173		50	-0.00543799	-0.033729	0.026087	0.0864699	0.251901	0.430364	0.207863	0.253413
			-0.018449	-0.0160328	-0.0121215	-0.0285849	-0.0545096	-0.12666	0.430364	0.73094	0.919258	1.00447		100	0.553084	0.525242	0.564445	0.620766	0.743369	0.73094	0.718348	0.726826
			-0.143341	-0.169742	-0.163415	-0.194853	-0.201305	-0.170571	0.207863	0.718348	0.905836	1.00509		200	0.782034	0.783056	0.796308	0.807133	0.922034	0.919258	0.905836	0.915042
			-0.0397243	-0.0729795	-0.0201055	-0.0762728	-0.085608	-0.139785	0.253413	0.726826	0.915042	0.949892		400	0.982679	0.987801	0.989715	0.981085	1.0173	1.00447	1.00509	0.949892
	Reader data converted to percent growth inhibition - to analyse in GraphPad Prism use orange format														Copy the highlighted table into GraphPad Prism for non-linear regression analysis (sigmoidal dose response) and calculation of EC50 and Hill slope values
