# Supplementary material for: Transcriptomic analysis of benznidazole-resistant Trypanosoma cruzi clone reveals nitroreductase I-independent resistance mechanisms
Source: PLoS One. 2025 Feb 18;20(2):e0314189. doi: 10.1371/journal.pone.0314189 (PMC12005674; doi:10.1371/journal.pone.0314189)
Supplement: S5 File — (ZIP) [file pone.0314189.s011.zip › minimal data set/Data Fig 1.xlsx]

## Sheet: IC50_Bz
61S	61R	61R_cl4	61S_Cas9	SKO_NTRI	DKO_NTRI
6.204	100.7	115.8	8.8	78.5	112.2
5.99	105.8	91.83	8.7	67.5	108.8
6.728	91.76	92.7

## Sheet: IC50_Nfx
61S	61R	61R_cl4
3.561	9.733	12.21
2.753	7.972	11.91
3.854	9.35	12.9

## Sheet: Bz_Fig_1A
Bz	61S-1				61S-2				61S-3				61R-1				61R-2				61R-3				61R_cl4-1				61R_cl4-2				61R_cl4-3
0.781	-0.031	-0.218	-0.022	-0.025	0.001	-0.01	-0.019	-0.007	-0.008	0.015	0.001	-1.048	-0.01	0.001	0.002	0.006	-0.005	-0.011	-0.078	-0.078	0.009	-0.006	0.004	-0.036	0.019	0.001	-0.002	0.002	-0.027	0.08	-0.023	-0.087	0.023	0.002	-0.003	0.009
1.56	-0.003	-0.187	-0.015	-0.022	-0.006	-0.016	-0.027	-0.003	-0.024	-0.011	0.008	-0.939	-0.021	-0.03	0.001	0.098	0.022	0.024	-0.044	-0.044	-0.004	-0.026	0	-0.022	0.011	0.103	-0.004	0.016	0.062	0.03	-0.015	-0.028	0.102	-0.023	-0.051	-0.033
3.13	0.055	-0.102	0.022	0.025	0.079	0.106	0.013	-0.011	-0.03	-0.008	0.013	-0.917	-0.012	-0.014	-0.004	0.027	-0.01	-0.02	-0.05	-0.05	-0.026	-0.067	-0.012	-0.037	-0.005	0.013	-0.003	0.007	0.088	0.11	0.072	0.035	0.021	0.004	-0.019	-0.001
6.25	0.549	0.462	0.543	0.541	0.57	0.588	0.521	0.509	0.578	0.657	0.605	0.189	-0.019	-0.032	-0.025	0.051	0.01	0.019	-0.066	-0.066	-0.032	-0.066	-0.039	-0.06	-0.017	0.002	-0.028	-0.016	0.008	0.011	-0.048	-0.02	0.011	-0.015	-0.016	-0.033
12.5	0.774	0.762	0.784	0.778	0.805	0.827	0.789	0.806	0.806	0.824	0.811	0.725	-0.041	-0.058	-0.039	0.03	0.012	0.013	-0.07	-0.07	-0.037	-0.068	-0.014	-0.044	-0.04	-0.039	-0.036	-0.029	0.026	0.093	0.022	-0.042	0.009	-0.016	-0.04	-0.088
25	0.896	0.874	0.888	0.876	0.961	0.972	0.963	0.983	0.94	0.947	0.938	0.847	-0.034	-0.095	-0.06	0.011	-0.034	-0.029	-0.101	-0.101	-0.033	-0.082	-0.044	-0.063	-0.049	-0.137	-0.094	-0.097	0.002	0.029	-0.017	-0.068	0.004	0.072	0.027	-0.05
50	0.944	0.931	0.934	0.932	0.991	0.993	0.993	1.021	0.986	0.993	0.983	0.954	0.032	0.022	0.032	0.139	0.081	0.055	-0.02	-0.02	0.029	-0.016	0.034	0.022	-0.102	-0.141	-0.099	-0.123	0.012	0.087	-0.023	-0.003	0.081	0.125	0.123	0.1
100	0.944	0.966	0.962	0.944	1.008	1.012	1.012	1.042	1	1.003	0.997	0.979	0.586	0.579	0.594	0.552	0.49	0.487	0.4	0.4	0.39	0.355	0.351	0.356	0.351	0.333	0.319	0.274	0.66	0.692	0.676	0.632	0.525	0.541	0.544	0.476
200	0.945	0.951	0.96	0.99	1.01	1.026	1.025	1.055	1.018	1.017	1.012	1.029	0.916	0.912	0.894	0.893	0.866	0.839	0.792	0.792	0.842	0.822	0.812	0.801	0.794	0.793	0.8	0.733	0.99	0.98	0.979	0.949	0.83	0.812	0.825	0.805
400	0.966	0.961	0.972	0.987	1.033	1.04	1.044	1.072	1.031	1.028	1.02	0.993	1.012	1.013	1.011	1.011	1.007	0.994	0.994						0.96	0.98	0.977	0.918	1.104	1.105	1.095	1.084	0.942	0.929	0.918	1.009
IC50	6.2				6.7				5.99				91.76				105.8				100.7				115.8				91.83				92.7
Average	6.29											99.4

## Sheet: Nfx_Fig 1B
Nfx	61S-1				61S-2				61S-3				61R-1				61R-2				61R-3				61R_cl4-1				61R_cl4-2				61R_cl4-3
0.195	0.062	-0.006	0.028	-0.014	0.008	0.04	0.041	0.02	0.044	0.049	0.089	-0.086	0.031	0.01	0.081	0.012	-0.001	-0.038	-0.022	-0.008	0	0.005	-0.013	-0.005	-0.027	-0.025	-0.009	-0.014	0.033	0.024	-0.07	-0.097	0.007	-0.042	-0.071	-0.012
0.391	0.008	0.013	0.032	0.002	0.011	0.023	0.009	-0.013	-0.018	0.087	0.025	-0.056	-0.043	-0.017	-0.009	-0.046	-0.033	-0.013	-0.001	-0.011	0.011	0.038	0.075	-0.017	-0.002	-0.031	-0.016	0.031	0.002	-0.162	-0.01	-0.108	0.004	-0.035	0.002	-0.022
0.781	-0.025	-0.029	-0.012	-0.001	-0.009	0.035	0.029	0.01	-0.022	-0.027	0.076	-0.115	-0.053	-0.028	-0.031	-0.067	-0.015	-0.04	-0.035	-0.011	0.026	0.111	0.037	-0.006	-0.006	0.031	0.007	0.006	-0.04	-0.139	-0.038	-0.131	0.06	-0.043	-0.062	0.036
1.56	-0.048	-0.086	-0.061	-0.032	0.076	0.101	0.132	0.192	-0.026	-0.019	-0.046	-0.18	-0.067	-0.061	-0.049	-0.139	-0.043	0.119	0.463	-0.046	-0.008	0.011	-0.042	-0.053	-0.016	-0.036	0.028	0.041	0.089	-0.088	0.021	-0.026	-0.039	-0.027	-0.043	-0.016
3.13	0.475	0.391	0.373	0.377	0.556	0.641	0.622	0.649	0.342	0.33	0.339	0.387	-0.145	-0.11	-0.121	-0.164	-0.061	-0.083	-0.063	-0.072	0.092	-0.024	-0.003	-0.001	-0.053	-0.058	0.144	-0.195	0.053	-0.189	-0.118	-0.192	-0.108	-0.077	0.039	-0.15
6.25	0.827	0.801	0.78	0.864	0.908	0.929	0.913	0.93	0.813	0.84	0.805	0.837	-0.032	0.021	0.084	0.217	0.123	0.112	0.077	0.175	0.237	0.271	0.29	0.426	-0.063	-0.103	-0.043	-0.223	0.107	-0.041	-0.003	-0.065	-0.013	0.024	-0.04	-0.084
12.5	0.978	0.98	0.973	0.971	0.969	0.982	0.973	0.979	0.94	1.012	0.958	0.992	0.637	0.649	0.628	0.666	0.725	0.711	0.722	0.738	0.781	0.757	0.807	0.822	0.513	0.513	0.503	0.417	0.502	0.43	0.577	0.515	0.44	0.474	0.458	0.322
25	0.983	0.993	0.987	0.985	0.979	0.984	0.979	0.986	0.95	1.025	0.977	1.02	0.919	0.918	0.916	0.927	0.958	0.955	0.959	0.951	0.968	0.872	0.988	0.982	0.895	0.907	0.86	0.811	0.899	0.907	0.949	0.897	0.906	0.909	0.88	0.758
50	0.988	1.007	0.99	0.992	0.995	1	0.994	0.999	0.903	1.044	0.993	1.039	0.964	0.971	0.967	0.974	0.985	0.984	0.986	0.982	0.997	0.938	0.978	1.002	0.954	0.977	0.931	0.913	0.971	0.984	1.005	0.973	0.963	0.979	0.936	0.859
100	0.996	1.011	1.01	1	0.993	0.998	0.993	0.996	1.025	1.069	1.021	1.063	0.98	0.984	0.984	0.985	0.997	0.974	0.996	0.992	0.955	0.946	1.017	1.053	0.986	1.003	0.991	0.941	1.011	1.007	1.037	1.013	0.972	1.009	0.972	0.889
IC50	3.5				2.7				3.8				9.7				9.3				7.9				12.2				11.91				12.9
Average	3.4												9.0											12.3

## Sheet: Bz_Fig 1C
Bz	61S_Cas9-1				61S_Cas9-2				SKO_NTRI-1				SKO_NTRI-2				DKO_NTRI-1				DKO_NTRI-2
0.781	-0.139	-0.023	-0.014	0.008	0.166	0.135	0.09	0.076	-0.027	-0.082	-0.015	0.003	-0.02	-0.052	-0.021	-0.034	-0.002	-0.154	-0.021	-0.056	-0.01	0.012	-0.009	0.033
1.56	-0.114	0.003	-0.001	-0.01	0.214	0.149	0.083	0.093	-0.02	-0.014	0.003	0.018	0.002	0.005	0.011	0.004	-0.036	-0.18	-0.031	-0.066	-0.019	-0.033	-0.01	0.022
3.13	-0.139	-0.071	-0.054	-0.071	0.421	0.341	0.332	0.212	-0.024	-0.013	-0.044	0.015	0.039	0.019	0.06	0.011	-0.04	-0.211	-0.062	-0.062	-0.027	-0.021	-0.018	0.017
6.25	0.237	0.238	0.318	0.254	0.552	0.476	0.469	0.476	0.013	0.028	0.015	0.029	0.037	0.019	0.029	0.025	0.065	-0.084	0.052	0.029	-0.071	-0.015	-0.005	0
12.5	0.741	0.716	0.741	0.745	0.707	0.638	0.666	0.674	0.075	0.038	0.061	0.07	0.099	0.086	0.091	0.086	-0.012	-0.192	-0.062	-0.047	-0.058	-0.002	0.016	0.036
25	0.962	0.981	0.973	0.984	0.809	0.821	0.819	0.808	0.144	0.125	0.131	0.14	0.223	0.198	0.182	0.195	0.126	0.003	0.102	0.072	0.002	-0.004	0.023	0.02
50	1.003	0.996	0.996	1.019	0.915	0.913	0.916	0.914	0.233	0.263	0.265	0.257	0.322	0.31	0.287	0.279	0.057	-0.151	-0.031	-0.04	0.046	0.077	0.103	0.085
100	1.019	1.005	1.015	1.041	0.968	0.974	0.973	0.975	0.396	0.389	0.391	0.398	0.422	0.425	0.415	0.388	0.374	0.241	0.344	0.3	0.368	0.404	0.442	0.399
200	1.029	1.024	1.032	1.055	0.985	0.983	0.989	0.999	0.584	0.575	0.579	0.576	0.622	0.611	0.602	0.595	0.87	0.849	0.858	0.836	0.933	0.928	0.939	0.921
400	1.056	1.045	1.048	1.074	1.006	1.013	1.009	1.013	0.778	0.773	0.779	0.775	0.803	0.8	0.802	0.79	0.954	0.952	0.96	0.957	1.019	1.016	1.028	1.011
IC50	8.8				8.7				78.5				67.5				112.2				108.8
Average	8.7								73								110.5
